# Supplementary material for: Transcriptomics Provides a Genetic Signature of Vineyard Site and Offers Insight into Vintage-Independent Inoculated Fermentation Outcomes
Source: mSystems. 2021 Apr 13;6(2):e00033-21. doi: 10.1128/mSystems.00033-21 (PMC8546962; doi:10.1128/mSystems.00033-21)
Supplement: DATA SET S1 [file msystems.00033-21-sd001.xlsx]

## Sheet: Accuracy of RF Models
Accuracy of random forests models built with fungal and bacterial ribosomal DNA amplicon sequencing data and transcriptome data. Validation set “30” indicates models that were trained with 70% of data and validated on the held-out 30%.
Data set	Model type	Validation set	Accuracy
bacteria	AVA	2019	0.74
bacteria	AVA	2017	0.68
bacteria	AVA	2016	0.69
bacteria	AVA	30	0.93
bacteria	site	2019	0.53
bacteria	site	2017	0.5
bacteria	site	2016	0.54
bacteria	site	30	0.93
fungi	AVA	2019	0.67
fungi	AVA	2017	0.6
fungi	AVA	2016	0.67
fungi	AVA	30	0.95
fungi	site	2019	0.33
fungi	site	2017	0.23
fungi	site	2016	0.56
fungi	site	30	0.89
transcriptome	AVA	2019	0.57
transcriptome	AVA	2017	0.63
transcriptome	AVA	30	0.87
transcriptome	site	2019	0.43
transcriptome	site	2017	0.43
transcriptome	site	30	0.67

## Sheet: Legend for tabs 3-8
Variable importance from random forests models built with 3' Tag RNA-seq data. Models appear as sheet names, with the training data and the classifier goal (site, AVA) indicated in the name.
identifier	gene identifier
gene	gene name
permutation_variable_importance	permutation of variable importance estimates
organism	genome to which the gene belonged

## Sheet: RNA-Seq varimp_rna_train17_site
identifier	gene	permutation_variable_importance	organism
YER126C_min	YER126C	0.000122815	Saccharomyces cerevisiae
VIT_00027978001_max	VIT_00027978001	9.76603e-05	Vitis vinifera
VIT_00025392001_deviation	VIT_00025392001	8.66434e-05	Vitis vinifera
M438DRAFT_301284_max	M438DRAFT_301284	8.55311e-05	Aureobasidium pullulans
VIT_00029202001_mean	VIT_00029202001	8.48302e-05	Vitis vinifera
YBL001C_mean	YBL001C	8.37612e-05	Saccharomyces cerevisiae
YLR079W_raw	YLR079W	8.02198e-05	Saccharomyces cerevisiae
YOR329C_max	YOR329C	7.96978e-05	Saccharomyces cerevisiae
M438DRAFT_343911_raw	M438DRAFT_343911	7.94589e-05	Aureobasidium pullulans
YDR254W_deviation	YDR254W	7.80286e-05	Saccharomyces cerevisiae
LPNK01000068.1_g4156_max	LPNK01000068.1_g4156	7.71978e-05	Metschnikowia sp. AWRI3582
YJL191W_raw	YJL191W	7.61285e-05	Saccharomyces cerevisiae
YJR075W_mean	YJR075W	7.21861e-05	Saccharomyces cerevisiae
YDR538W_max	YDR538W	7.17512e-05	Saccharomyces cerevisiae
YPL095C_mean	YPL095C	7.1337e-05	Saccharomyces cerevisiae
VIT_00029758001_deviation	VIT_00029758001	7.06044e-05	Vitis vinifera
VIT_00032071001_max	VIT_00032071001	7.03363e-05	Vitis vinifera
VIT_00013469001_min	VIT_00013469001	7.02198e-05	Vitis vinifera
M438DRAFT_349757_mean	M438DRAFT_349757	7.00841e-05	Aureobasidium pullulans
VIT_00015176001_min	VIT_00015176001	6.8688e-05	Vitis vinifera
KLTH0F14608r_mean	KLTH0F14608r	6.75275e-05	Lachancea thermotolerans
YLR025W_deviation	YLR025W	6.73193e-05	Saccharomyces cerevisiae
VIT_00035060001_raw	VIT_00035060001	6.68132e-05	Vitis vinifera
M438DRAFT_19801_deviation	M438DRAFT_19801	6.67695e-05	Aureobasidium pullulans
YER091C_raw	YER091C	6.66941e-05	Saccharomyces cerevisiae
VIT_00018216001_deviation	VIT_00018216001	6.59907e-05	Vitis vinifera
VIT_00019034001_min	VIT_00019034001	6.59041e-05	Vitis vinifera
VIT_00031160001_raw	VIT_00031160001	6.43517e-05	Vitis vinifera
YCR061W_mean	YCR061W	6.41342e-05	Saccharomyces cerevisiae
VIT_00026974001_raw	VIT_00026974001	6.3869e-05	Vitis vinifera
M438DRAFT_343791_mean	M438DRAFT_343791	6.3626e-05	Aureobasidium pullulans
M438DRAFT_324492_max	M438DRAFT_324492	6.34231e-05	Aureobasidium pullulans
YGL062W_raw	YGL062W	6.30769e-05	Saccharomyces cerevisiae
YOR002W_deviation	YOR002W	6.27768e-05	Saccharomyces cerevisiae
VIT_00026624001_mean	VIT_00026624001	6.27331e-05	Vitis vinifera
M438DRAFT_360676_mean	M438DRAFT_360676	6.26471e-05	Aureobasidium pullulans
YDR335W_max	YDR335W	6.25708e-05	Saccharomyces cerevisiae
YIL165C_min	YIL165C	6.24792e-05	Saccharomyces cerevisiae
VIT_00011918001_mean	VIT_00011918001	6.1759e-05	Vitis vinifera
VIT_00030444001_mean	VIT_00030444001	6.16184e-05	Vitis vinifera
YDR353W_mean	YDR353W	6.07688e-05	Saccharomyces cerevisiae
YPL092W_min	YPL092W	6.05311e-05	Saccharomyces cerevisiae
VIT_00014340001_raw	VIT_00014340001	6.04495e-05	Vitis vinifera
YER050C_max	YER050C	6.02637e-05	Saccharomyces cerevisiae
YMR241W_mean	YMR241W	5.99817e-05	Saccharomyces cerevisiae
VIT_00025045001_mean	VIT_00025045001	5.99117e-05	Vitis vinifera
VIT_00009924001_raw	VIT_00009924001	5.93702e-05	Vitis vinifera
YNL202W_raw	YNL202W	5.88677e-05	Saccharomyces cerevisiae
YIL053W_mean	YIL053W	5.85394e-05	Saccharomyces cerevisiae
LPNK01000149.1_g2053_raw	LPNK01000149.1_g2053	5.84615e-05	Metschnikowia sp. AWRI3582
YOR189W_raw	YOR189W	5.80769e-05	Saccharomyces cerevisiae
YCR037C_raw	YCR037C	5.79304e-05	Saccharomyces cerevisiae
YLR138W_raw	YLR138W	5.74777e-05	Saccharomyces cerevisiae
YPL042C_raw	YPL042C	5.72024e-05	Saccharomyces cerevisiae
VIT_00006259001_max	VIT_00006259001	5.68265e-05	Vitis vinifera
VIT_00032128001_max	VIT_00032128001	5.67039e-05	Vitis vinifera
YHR059W_raw	YHR059W	5.61126e-05	Saccharomyces cerevisiae
YGR239C_min	YGR239C	5.55495e-05	Saccharomyces cerevisiae
M438DRAFT_290249_raw	M438DRAFT_290249	5.53363e-05	Aureobasidium pullulans
YFL016C_raw	YFL016C	5.53114e-05	Saccharomyces cerevisiae
YFL031W_max	YFL031W	5.49517e-05	Saccharomyces cerevisiae
YFR032C_max	YFR032C	5.48785e-05	Saccharomyces cerevisiae
YLR247C_deviation	YLR247C	5.48485e-05	Saccharomyces cerevisiae
YNR055C_mean	YNR055C	5.47619e-05	Saccharomyces cerevisiae
M438DRAFT_397212_raw	M438DRAFT_397212	5.4359e-05	Aureobasidium pullulans
YML098W_min	YML098W	5.41184e-05	Saccharomyces cerevisiae
YJR152W_raw	YJR152W	5.39989e-05	Saccharomyces cerevisiae
VIT_00033687001_deviation	VIT_00033687001	5.39856e-05	Vitis vinifera
M438DRAFT_301284_raw	M438DRAFT_301284	5.3688e-05	Aureobasidium pullulans
YCL061C_deviation	YCL061C	5.36447e-05	Saccharomyces cerevisiae
VIT_00037558001_deviation	VIT_00037558001	5.35664e-05	Vitis vinifera
D499_0B02070_max	D499_0B02070	5.3285e-05	Hanseniaspora uvarum
VIT_00029202001_raw	VIT_00029202001	5.3228e-05	Vitis vinifera
YML093W_deviation	YML093W	5.30357e-05	Saccharomyces cerevisiae
YLR300W_min	YLR300W	5.30012e-05	Saccharomyces cerevisiae
YGR037C_min	YGR037C	5.29762e-05	Saccharomyces cerevisiae
YCR061W_max	YCR061W	5.28846e-05	Saccharomyces cerevisiae
VIT_00023877001_deviation	VIT_00023877001	5.27331e-05	Vitis vinifera
VIT_00016576001_max	VIT_00016576001	5.2674e-05	Vitis vinifera
YKR007W_max	YKR007W	5.2615e-05	Saccharomyces cerevisiae
M438DRAFT_342985_mean	M438DRAFT_342985	5.24704e-05	Aureobasidium pullulans
PEGC01000026.1_g5259_raw	PEGC01000026.1_g5259	5.22894e-05	Cladosporium sp. SL-16
VIT_00038017001_raw	VIT_00038017001	5.20375e-05	Vitis vinifera
YBR005W_mean	YBR005W	5.19755e-05	Saccharomyces cerevisiae
VIT_00030001001_min	VIT_00030001001	5.1912e-05	Vitis vinifera
M438DRAFT_323394_deviation	M438DRAFT_323394	5.18864e-05	Aureobasidium pullulans
M438DRAFT_343187_deviation	M438DRAFT_343187	5.18427e-05	Aureobasidium pullulans
YMR260C_max	YMR260C	5.17399e-05	Saccharomyces cerevisiae
VIT_00019602001_min	VIT_00019602001	5.17216e-05	Vitis vinifera
VIT_00025147001_raw	VIT_00025147001	5.14164e-05	Vitis vinifera
YDL244W_mean	YDL244W	5.13803e-05	Saccharomyces cerevisiae
YPR035W_mean	YPR035W	5.12454e-05	Saccharomyces cerevisiae
YFR013W_deviation	YFR013W	5.11722e-05	Saccharomyces cerevisiae
YPR119W_mean	YPR119W	5.09936e-05	Saccharomyces cerevisiae
VIT_00017937001_raw	VIT_00017937001	5.09178e-05	Vitis vinifera
snR85_deviation	snR85	5.0777e-05	Saccharomyces cerevisiae
KLTH0D13640g_mean	KLTH0D13640g	5.0609e-05	Lachancea thermotolerans
YDR023W_max	YDR023W	5.05927e-05	Saccharomyces cerevisiae
VIT_00027731001_deviation	VIT_00027731001	5.0579e-05	Vitis vinifera
YBR231C_max	YBR231C	5.03846e-05	Saccharomyces cerevisiae
YCL038C_min	YCL038C	5.03526e-05	Saccharomyces cerevisiae
YHR203C_raw	YHR203C	5.03247e-05	Saccharomyces cerevisiae
VIT_00026580001_max	VIT_00026580001	5.03114e-05	Vitis vinifera
VIT_00010491001_max	VIT_00010491001	5.00275e-05	Vitis vinifera
VIT_00026318001_mean	VIT_00026318001	4.99679e-05	Vitis vinifera
VIT_00029971001_min	VIT_00029971001	4.97619e-05	Vitis vinifera
D499_0F00810_raw	D499_0F00810	4.96836e-05	Hanseniaspora uvarum
KLTH0G07216g_raw	KLTH0G07216g	4.96703e-05	Lachancea thermotolerans
YNL117W_mean	YNL117W	4.95898e-05	Saccharomyces cerevisiae
YLR175W_deviation	YLR175W	4.9478e-05	Saccharomyces cerevisiae
YML063W_mean	YML063W	4.94755e-05	Saccharomyces cerevisiae
M438DRAFT_317695_mean	M438DRAFT_317695	4.9457e-05	Aureobasidium pullulans
PEGC01000022.1_g4499_deviation	PEGC01000022.1_g4499	4.93839e-05	Cladosporium sp. SL-16
YDR047W_raw	YDR047W	4.93651e-05	Saccharomyces cerevisiae
LPNK01000049.1_g3138_raw	LPNK01000049.1_g3138	4.92857e-05	Metschnikowia sp. AWRI3582
YGR209C_mean	YGR209C	4.92674e-05	Saccharomyces cerevisiae
YOL120C_max	YOL120C	4.90018e-05	Saccharomyces cerevisiae
YJL036W_raw	YJL036W	4.87179e-05	Saccharomyces cerevisiae
YDR299W_min	YDR299W	4.85609e-05	Saccharomyces cerevisiae
YFL056C_mean	YFL056C	4.84016e-05	Saccharomyces cerevisiae
VIT_00003429001_max	VIT_00003429001	4.83333e-05	Vitis vinifera
VIT_00018760001_raw	VIT_00018760001	4.80769e-05	Vitis vinifera
D499_0F01320_mean	D499_0F01320	4.80769e-05	Hanseniaspora uvarum
YHR004C_max	YHR004C	4.79976e-05	Saccharomyces cerevisiae
YJL061W_raw	YJL061W	4.79441e-05	Saccharomyces cerevisiae
PEGC01000025.1_g5001_deviation	PEGC01000025.1_g5001	4.79437e-05	Cladosporium sp. SL-16
YBL049W_min	YBL049W	4.78521e-05	Saccharomyces cerevisiae
VIT_00000235001_max	VIT_00000235001	4.77656e-05	Vitis vinifera
YOR209C_raw	YOR209C	4.77518e-05	Saccharomyces cerevisiae
YER100W_max	YER100W	4.77356e-05	Saccharomyces cerevisiae
YJR156C_raw	YJR156C	4.76955e-05	Saccharomyces cerevisiae
YKL117W_max	YKL117W	4.74359e-05	Saccharomyces cerevisiae
D499_0T00210_deviation	D499_0T00210	4.74242e-05	Hanseniaspora uvarum
YCL009C_max	YCL009C	4.7376e-05	Saccharomyces cerevisiae
VIT_00031172001_raw	VIT_00031172001	4.73626e-05	Vitis vinifera
YOR206W_deviation	YOR206W	4.72756e-05	Saccharomyces cerevisiae
M438DRAFT_342253_mean	M438DRAFT_342253	4.72756e-05	Aureobasidium pullulans
VIT_00029065001_max	VIT_00029065001	4.72756e-05	Vitis vinifera
metfru2_scaffold_1364_gene_772_deviation	metfru2_scaffold_1364_gene_772	4.71429e-05	Metschnikowia fructicola
YIL169C_deviation	YIL169C	4.70707e-05	Saccharomyces cerevisiae
VIT_00000325001_mean	VIT_00000325001	4.70646e-05	Vitis vinifera
VIT_00011677001_raw	VIT_00011677001	4.70513e-05	Vitis vinifera
KLTH0E13134g_raw	KLTH0E13134g	4.70245e-05	Lachancea thermotolerans
YEL051W_mean	YEL051W	4.7003e-05	Saccharomyces cerevisiae
CU098_011602_max	CU098_011602	4.6978e-05	Rhizopus stolonifer
YDR155C_deviation	YDR155C	4.68864e-05	Saccharomyces cerevisiae
VIT_00026448001_min	VIT_00026448001	4.68864e-05	Vitis vinifera
VIT_00008049001_max	VIT_00008049001	4.68427e-05	Vitis vinifera
VIT_00019875001_max	VIT_00019875001	4.68132e-05	Vitis vinifera
YJR066W_deviation	YJR066W	4.67262e-05	Saccharomyces cerevisiae
VIT_00034221001_raw	VIT_00034221001	4.67262e-05	Vitis vinifera
M438DRAFT_307518_mean	M438DRAFT_307518	4.6654e-05	Aureobasidium pullulans
VIT_00018000001_mean	VIT_00018000001	4.65751e-05	Vitis vinifera
snR42_mean	snR42	4.65509e-05	Saccharomyces cerevisiae
YOL002C_raw	YOL002C	4.65018e-05	Saccharomyces cerevisiae
M438DRAFT_347629_mean	M438DRAFT_347629	4.64286e-05	Aureobasidium pullulans
VIT_00010013001_mean	VIT_00010013001	4.64286e-05	Vitis vinifera
PEGC01000012.1_g1502_mean	PEGC01000012.1_g1502	4.64103e-05	Cladosporium sp. SL-16
VIT_00019523001_raw	VIT_00019523001	4.64098e-05	Vitis vinifera
M438DRAFT_278415_max	M438DRAFT_278415	4.6337e-05	Aureobasidium pullulans
M438DRAFT_408134_deviation	M438DRAFT_408134	4.6337e-05	Aureobasidium pullulans
PEGC01000022.1_g4478_raw	PEGC01000022.1_g4478	4.625e-05	Cladosporium sp. SL-16
YIR019C_max	YIR019C	4.62454e-05	Saccharomyces cerevisiae
YJR015W_max	YJR015W	4.60932e-05	Saccharomyces cerevisiae
VIT_00032462001_min	VIT_00032462001	4.60256e-05	Vitis vinifera
YOR016C_max	YOR016C	4.60119e-05	Saccharomyces cerevisiae
YHR087W_mean	YHR087W	4.59041e-05	Saccharomyces cerevisiae
YBR108W_deviation	YBR108W	4.58604e-05	Saccharomyces cerevisiae
PEGC01000059.1_g10979_raw	PEGC01000059.1_g10979	4.58009e-05	Cladosporium sp. SL-16
VIT_00011052001_min	VIT_00011052001	4.57875e-05	Vitis vinifera
M438DRAFT_345918_max	M438DRAFT_345918	4.57875e-05	Aureobasidium pullulans
YDR368W_deviation	YDR368W	4.57709e-05	Saccharomyces cerevisiae
YNR058W_raw	YNR058W	4.57692e-05	Saccharomyces cerevisiae
VIT_00021424001_min	VIT_00021424001	4.54762e-05	Vitis vinifera
YDR267C_raw	YDR267C	4.54004e-05	Saccharomyces cerevisiae
VIT_00024516001_mean	VIT_00024516001	4.53846e-05	Vitis vinifera
D6D18_03229_deviation	D6D18_03229	4.52903e-05	Aureobasidium pullulans
VIT_00031365001_raw	VIT_00031365001	4.52381e-05	Vitis vinifera
VIT_00018044001_mean	VIT_00018044001	4.51465e-05	Vitis vinifera
YGL231C_raw	YGL231C	4.51282e-05	Saccharomyces cerevisiae
YKL043W_deviation	YKL043W	4.51028e-05	Saccharomyces cerevisiae
M438DRAFT_20977_deviation	M438DRAFT_20977	4.50765e-05	Aureobasidium pullulans
VIT_00027808001_raw	VIT_00027808001	4.50765e-05	Vitis vinifera
YJL136C_min	YJL136C	4.49517e-05	Saccharomyces cerevisiae
YPR133C_deviation	YPR133C	4.48214e-05	Saccharomyces cerevisiae
YGL173C_mean	YGL173C	4.47619e-05	Saccharomyces cerevisiae
VIT_00031018001_deviation	VIT_00031018001	4.47436e-05	Vitis vinifera
VIT_00008499001_mean	VIT_00008499001	4.46703e-05	Vitis vinifera
PEGC01000009.1_g13538_max	PEGC01000009.1_g13538	4.46678e-05	Cladosporium sp. SL-16
VIT_00005051001_max	VIT_00005051001	4.45788e-05	Vitis vinifera
YGL106W_max	YGL106W	4.45671e-05	Saccharomyces cerevisiae
YOR253W_min	YOR253W	4.45671e-05	Saccharomyces cerevisiae
VIT_00030508001_min	VIT_00030508001	4.45055e-05	Vitis vinifera
YLR065C_mean	YLR065C	4.45055e-05	Saccharomyces cerevisiae
VIT_00014391001_raw	VIT_00014391001	4.4478e-05	Vitis vinifera
M438DRAFT_342589_raw	M438DRAFT_342589	4.44618e-05	Aureobasidium pullulans
YGR101W_max	YGR101W	4.44618e-05	Saccharomyces cerevisiae
D499_0B01800_max	D499_0B01800	4.4359e-05	Hanseniaspora uvarum
YKR038C_deviation	YKR038C	4.42857e-05	Saccharomyces cerevisiae
YKL086W_max	YKL086W	4.42075e-05	Saccharomyces cerevisiae
YAL009W_raw	YAL009W	4.41941e-05	Saccharomyces cerevisiae
VIT_00016881001_max	VIT_00016881001	4.41371e-05	Vitis vinifera
YPL060W_raw	YPL060W	4.40209e-05	Saccharomyces cerevisiae
M438DRAFT_407349_max	M438DRAFT_407349	4.40018e-05	Aureobasidium pullulans
VIT_00021425001_raw	VIT_00021425001	4.3956e-05	Vitis vinifera
MWSF01000003.1_g2251_max	MWSF01000003.1_g2251	4.39261e-05	Starmerella bacillaris
VIT_00000247001_mean	VIT_00000247001	4.3816e-05	Vitis vinifera
LPNK01000023.1_g2647_raw	LPNK01000023.1_g2647	4.3799e-05	Metschnikowia sp. AWRI3582
VIT_00009864001_deviation	VIT_00009864001	4.37775e-05	Vitis vinifera
YML062C_mean	YML062C	4.37734e-05	Saccharomyces cerevisiae
M438DRAFT_363048_max	M438DRAFT_363048	4.3756e-05	Aureobasidium pullulans
M438DRAFT_307360_raw	M438DRAFT_307360	4.3756e-05	Aureobasidium pullulans
D6D18_06774_deviation	D6D18_06774	4.37179e-05	Aureobasidium pullulans
YHR068W_min	YHR068W	4.3658e-05	Saccharomyces cerevisiae
LPNK01000044.1_g476_max	LPNK01000044.1_g476	4.36126e-05	Metschnikowia sp. AWRI3582
YHR208W_deviation	YHR208W	4.36126e-05	Saccharomyces cerevisiae
snR36_mean	snR36	4.34098e-05	Saccharomyces cerevisiae
VIT_00027570001_deviation	VIT_00027570001	4.34062e-05	Vitis vinifera
YLL035W_mean	YLL035W	4.33766e-05	Saccharomyces cerevisiae
VIT_00033299001_mean	VIT_00033299001	4.33644e-05	Vitis vinifera
VIT_00026974001_max	VIT_00026974001	4.33333e-05	Vitis vinifera
YGL253W_raw	YGL253W	4.32984e-05	Saccharomyces cerevisiae
D499_0K00910_raw	D499_0K00910	4.31685e-05	Hanseniaspora uvarum
YHR068W_raw	YHR068W	4.3109e-05	Saccharomyces cerevisiae
YPR173C_mean	YPR173C	4.30952e-05	Saccharomyces cerevisiae
YLR401C_deviation	YLR401C	4.30303e-05	Saccharomyces cerevisiae
VIT_00037929001_max	VIT_00037929001	4.29182e-05	Vitis vinifera
D499_0AF00150_raw	D499_0AF00150	4.29004e-05	Hanseniaspora uvarum
VIT_00000039001_raw	VIT_00000039001	4.28571e-05	Vitis vinifera
YCL047C_deviation	YCL047C	4.28139e-05	Saccharomyces cerevisiae
M438DRAFT_343198_max	M438DRAFT_343198	4.28114e-05	Aureobasidium pullulans
M438DRAFT_343516_mean	M438DRAFT_343516	4.28089e-05	Aureobasidium pullulans
YDR202C_raw	YDR202C	4.27518e-05	Saccharomyces cerevisiae
VIT_00030794001_raw	VIT_00030794001	4.27518e-05	Vitis vinifera
VIT_00012522001_raw	VIT_00012522001	4.27489e-05	Vitis vinifera
VIT_00036058001_deviation	VIT_00036058001	4.27489e-05	Vitis vinifera
VIT_00016697001_mean	VIT_00016697001	4.27173e-05	Vitis vinifera
YDR153C_raw	YDR153C	4.26761e-05	Saccharomyces cerevisiae
YCL043C_deviation	YCL043C	4.2619e-05	Saccharomyces cerevisiae
VIT_00028481001_max	VIT_00028481001	4.2587e-05	Vitis vinifera
VIT_00029003001_max	VIT_00029003001	4.25137e-05	Vitis vinifera
M438DRAFT_343763_mean	M438DRAFT_343763	4.25e-05	Aureobasidium pullulans
VIT_00004908001_raw	VIT_00004908001	4.23842e-05	Vitis vinifera
YLR409C_mean	YLR409C	4.2381e-05	Saccharomyces cerevisiae
D499_0B00250_min	D499_0B00250	4.23611e-05	Hanseniaspora uvarum
VIT_00015819001_max	VIT_00015819001	4.22193e-05	Vitis vinifera
snR82_deviation	snR82	4.22193e-05	Saccharomyces cerevisiae
VIT_00020224001_deviation	VIT_00020224001	4.21678e-05	Vitis vinifera
YLR229C_raw	YLR229C	4.21461e-05	Saccharomyces cerevisiae
VIT_00030291001_min	VIT_00030291001	4.21429e-05	Vitis vinifera
VIT_00008973001_mean	VIT_00008973001	4.21429e-05	Vitis vinifera
PEGC01000029.1_g5862_raw	PEGC01000029.1_g5862	4.21213e-05	Cladosporium sp. SL-16
YMR211W_max	YMR211W	4.20513e-05	Saccharomyces cerevisiae
YBR052C_deviation	YBR052C	4.20513e-05	Saccharomyces cerevisiae
YHL015W_raw	YHL015W	4.20076e-05	Saccharomyces cerevisiae
YMR240C_mean	YMR240C	4.19597e-05	Saccharomyces cerevisiae
YKL112W_min	YKL112W	4.19048e-05	Saccharomyces cerevisiae
D6D18_00737_max	D6D18_00737	4.19048e-05	Aureobasidium pullulans
metfru2_scaffold_3047_gene_3190_mean	metfru2_scaffold_3047_gene_3190	4.18998e-05	Metschnikowia fructicola
VIT_00018328001_mean	VIT_00018328001	4.18998e-05	Vitis vinifera
D6D18_07890_mean	D6D18_07890	4.18561e-05	Aureobasidium pullulans
LPNK01000170.1_g3844_raw	LPNK01000170.1_g3844	4.16941e-05	Metschnikowia sp. AWRI3582
YNL327W_deviation	YNL327W	4.16667e-05	Saccharomyces cerevisiae
VIT_00034716001_mean	VIT_00034716001	4.16504e-05	Vitis vinifera
KLTH0D08250g_mean	KLTH0D08250g	4.15152e-05	Lachancea thermotolerans
M438DRAFT_308302_raw	M438DRAFT_308302	4.15018e-05	Aureobasidium pullulans
VIT_00026580001_deviation	VIT_00026580001	4.15018e-05	Vitis vinifera
LPNK01000124.1_g5066_raw	LPNK01000124.1_g5066	4.14881e-05	Metschnikowia sp. AWRI3582
YOR080W_deviation	YOR080W	4.1365e-05	Saccharomyces cerevisiae
VIT_00011067001_max	VIT_00011067001	4.13503e-05	Vitis vinifera
LPNK01000108.1_g674_deviation	LPNK01000108.1_g674	4.125e-05	Metschnikowia sp. AWRI3582
YBR258C_mean	YBR258C	4.12338e-05	Saccharomyces cerevisiae
YML042W_deviation	YML042W	4.12338e-05	Saccharomyces cerevisiae
YLR301W_min	YLR301W	4.11422e-05	Saccharomyces cerevisiae
M438DRAFT_400096_deviation	M438DRAFT_400096	4.10256e-05	Aureobasidium pullulans
M438DRAFT_20977_min	M438DRAFT_20977	4.10256e-05	Aureobasidium pullulans
CU098_008096_mean	CU098_008096	4.10256e-05	Rhizopus stolonifer
snR75_max	snR75	4.08791e-05	Saccharomyces cerevisiae
VIT_00002756001_max	VIT_00002756001	4.08791e-05	Vitis vinifera
VIT_00010350001_mean	VIT_00010350001	4.08741e-05	Vitis vinifera
YIL037C_max	YIL037C	4.08741e-05	Saccharomyces cerevisiae
YHR019C_mean	YHR019C	4.08608e-05	Saccharomyces cerevisiae
VIT_00036714001_raw	VIT_00036714001	4.08066e-05	Vitis vinifera
YDL117W_deviation	YDL117W	4.08009e-05	Saccharomyces cerevisiae
PEGC01000058.1_g10838_raw	PEGC01000058.1_g10838	4.07875e-05	Cladosporium sp. SL-16
CU098_012259_max	CU098_012259	4.07692e-05	Rhizopus stolonifer
YPL113C_mean	YPL113C	4.07093e-05	Saccharomyces cerevisiae
VIT_00025135001_mean	VIT_00025135001	4.07093e-05	Vitis vinifera
YPL148C_deviation	YPL148C	4.07093e-05	Saccharomyces cerevisiae
YPL231W_mean	YPL231W	4.07093e-05	Saccharomyces cerevisiae
D6D18_05588_mean	D6D18_05588	4.06685e-05	Aureobasidium pullulans
D499_0B02140_deviation	D499_0B02140	4.0609e-05	Hanseniaspora uvarum
YOR143C_deviation	YOR143C	4.05927e-05	Saccharomyces cerevisiae
VIT_00024578001_max	VIT_00024578001	4.05012e-05	Vitis vinifera
VIT_00038353001_raw	VIT_00038353001	4.05012e-05	Vitis vinifera
D6D18_04307_mean	D6D18_04307	4.04827e-05	Aureobasidium pullulans
YGR197C_max	YGR197C	4.03968e-05	Saccharomyces cerevisiae
metfru2_scaffold_8_gene_6872_mean	metfru2_scaffold_8_gene_6872	4.03907e-05	Metschnikowia fructicola
VIT_00024106001_max	VIT_00024106001	4.03846e-05	Vitis vinifera
D499_0X00610_mean	D499_0X00610	4.03846e-05	Hanseniaspora uvarum
KLTH0G07810g_deviation	KLTH0G07810g	4.03846e-05	Lachancea thermotolerans
YHR203C_max	YHR203C	4.03631e-05	Saccharomyces cerevisiae
YDR055W_mean	YDR055W	4.03114e-05	Saccharomyces cerevisiae
VIT_00032551001_max	VIT_00032551001	4.03114e-05	Vitis vinifera
VIT_00017723001_min	VIT_00017723001	4.02814e-05	Vitis vinifera
VIT_00008499001_min	VIT_00008499001	4.02413e-05	Vitis vinifera
PEGC01000029.1_g6043_max	PEGC01000029.1_g6043	4.02331e-05	Cladosporium sp. SL-16
MWSF01000024.1_g1867_raw	MWSF01000024.1_g1867	4.01598e-05	Starmerella bacillaris
YOR108W_mean	YOR108W	4.01112e-05	Saccharomyces cerevisiae
VIT_00019061001_deviation	VIT_00019061001	4.00433e-05	Vitis vinifera
VIT_00017604001_mean	VIT_00017604001	4.00433e-05	Vitis vinifera
M438DRAFT_393879_mean	M438DRAFT_393879	4.00433e-05	Aureobasidium pullulans
M438DRAFT_317695_max	M438DRAFT_317695	4e-05	Aureobasidium pullulans
CU098_000371_max	CU098_000371	4e-05	Rhizopus stolonifer
AWRI3578_g3347_deviation	AWRI3578_g3347	3.99802e-05	Hanseniaspora opuntiae
M438DRAFT_406487_max	M438DRAFT_406487	3.99679e-05	Aureobasidium pullulans
YOR229W_raw	YOR229W	3.99517e-05	Saccharomyces cerevisiae
YGR275W_deviation	YGR275W	3.98352e-05	Saccharomyces cerevisiae
VIT_00008676001_raw	VIT_00008676001	3.98352e-05	Vitis vinifera
YCR016W_raw	YCR016W	3.97703e-05	Saccharomyces cerevisiae
YDL012C_max	YDL012C	3.97461e-05	Saccharomyces cerevisiae
VIT_00030204001_deviation	VIT_00030204001	3.97436e-05	Vitis vinifera
D6D18_01175_raw	D6D18_01175	3.97436e-05	Aureobasidium pullulans
metfru2_scaffold_1409_gene_864_mean	metfru2_scaffold_1409_gene_864	3.96999e-05	Metschnikowia fructicola
VIT_00013898001_deviation	VIT_00013898001	3.96986e-05	Vitis vinifera
CU098_011776_max	CU098_011776	3.96836e-05	Rhizopus stolonifer
M438DRAFT_315011_mean	M438DRAFT_315011	3.96703e-05	Aureobasidium pullulans
M438DRAFT_348725_mean	M438DRAFT_348725	3.96104e-05	Aureobasidium pullulans
YPR138C_mean	YPR138C	3.95971e-05	Saccharomyces cerevisiae
YER149C_deviation	YER149C	3.95833e-05	Saccharomyces cerevisiae
YMR090W_min	YMR090W	3.94023e-05	Saccharomyces cerevisiae
VIT_00016413001_min	VIT_00016413001	3.9359e-05	Vitis vinifera
VIT_00025180001_raw	VIT_00025180001	3.93322e-05	Vitis vinifera
VIT_00015484001_raw	VIT_00015484001	3.92857e-05	Vitis vinifera
VIT_00021303001_max	VIT_00021303001	3.92857e-05	Vitis vinifera
M438DRAFT_330006_max	M438DRAFT_330006	3.9267e-05	Aureobasidium pullulans
VIT_00035713001_mean	VIT_00035713001	3.92642e-05	Vitis vinifera
VIT_00025702001_max	VIT_00025702001	3.92191e-05	Vitis vinifera
YBL011W_max	YBL011W	3.92157e-05	Saccharomyces cerevisiae
BCIN_04g00170_deviation	BCIN_04g00170	3.92063e-05	Botrytis cinerea
M438DRAFT_327372_max	M438DRAFT_327372	3.91941e-05	Aureobasidium pullulans
snR13_mean	snR13	3.91504e-05	Saccharomyces cerevisiae
VIT_00034550001_mean	VIT_00034550001	3.91342e-05	Vitis vinifera
YNL115C_deviation	YNL115C	3.91342e-05	Saccharomyces cerevisiae
PEGC01000077.1_g12694_max	PEGC01000077.1_g12694	3.91209e-05	Cladosporium sp. SL-16
YBR244W_max	YBR244W	3.91026e-05	Saccharomyces cerevisiae
YMR119W_deviation	YMR119W	3.91026e-05	Saccharomyces cerevisiae
YMR088C_max	YMR088C	3.90589e-05	Saccharomyces cerevisiae
VIT_00012131001_deviation	VIT_00012131001	3.90589e-05	Vitis vinifera
KLTH0H13640g_deviation	KLTH0H13640g	3.89423e-05	Lachancea thermotolerans
VIT_00012395001_mean	VIT_00012395001	3.88345e-05	Vitis vinifera
YGR212W_deviation	YGR212W	3.87612e-05	Saccharomyces cerevisiae
M438DRAFT_367710_max	M438DRAFT_367710	3.87612e-05	Aureobasidium pullulans
PEGC01000012.1_g1331_mean	PEGC01000012.1_g1331	3.87179e-05	Cladosporium sp. SL-16
YMR290C_deviation	YMR290C	3.87179e-05	Saccharomyces cerevisiae
D499_0A02810_mean	D499_0A02810	3.8658e-05	Hanseniaspora uvarum
VIT_00009243001_mean	VIT_00009243001	3.86447e-05	Vitis vinifera
VIT_00026261001_raw	VIT_00026261001	3.86447e-05	Vitis vinifera
YGR210C_deviation	YGR210C	3.86447e-05	Saccharomyces cerevisiae
YLR340W_raw	YLR340W	3.86447e-05	Saccharomyces cerevisiae
M438DRAFT_347821_deviation	M438DRAFT_347821	3.85531e-05	Aureobasidium pullulans
VIT_00033781001_max	VIT_00033781001	3.85531e-05	Vitis vinifera
YDL075W_raw	YDL075W	3.85531e-05	Saccharomyces cerevisiae
YGR149W_raw	YGR149W	3.85531e-05	Saccharomyces cerevisiae
YHR119W_min	YHR119W	3.85256e-05	Saccharomyces cerevisiae
VIT_00018000001_raw	VIT_00018000001	3.84799e-05	Vitis vinifera
M438DRAFT_345163_raw	M438DRAFT_345163	3.84615e-05	Aureobasidium pullulans
VIT_00009227001_mean	VIT_00009227001	3.84499e-05	Vitis vinifera
YOL010W_raw	YOL010W	3.84499e-05	Saccharomyces cerevisiae
YPL213W_deviation	YPL213W	3.83766e-05	Saccharomyces cerevisiae
YDL055C_min	YDL055C	3.83766e-05	Saccharomyces cerevisiae
VIT_00025321001_max	VIT_00025321001	3.83066e-05	Vitis vinifera
MWSF01000028.1_g2122_max	MWSF01000028.1_g2122	3.83013e-05	Starmerella bacillaris
YMR233W_deviation	YMR233W	3.8285e-05	Saccharomyces cerevisiae
MWSF01000005.1_g3259_mean	MWSF01000005.1_g3259	3.8254e-05	Starmerella bacillaris
YDR025W_max	YDR025W	3.82413e-05	Saccharomyces cerevisiae
YDL229W_min	YDL229W	3.82118e-05	Saccharomyces cerevisiae
D6D18_03258_max	D6D18_03258	3.82118e-05	Aureobasidium pullulans
M438DRAFT_296927_raw	M438DRAFT_296927	3.81685e-05	Aureobasidium pullulans
M438DRAFT_409431_mean	M438DRAFT_409431	3.81685e-05	Aureobasidium pullulans
VIT_00010854001_deviation	VIT_00010854001	3.81685e-05	Vitis vinifera
YML092C_max	YML092C	3.80952e-05	Saccharomyces cerevisiae
YFL020C_raw	YFL020C	3.80952e-05	Saccharomyces cerevisiae
YDR002W_max	YDR002W	3.80769e-05	Saccharomyces cerevisiae
VIT_00033420001_max	VIT_00033420001	3.80769e-05	Vitis vinifera
VIT_00016514001_raw	VIT_00016514001	3.80769e-05	Vitis vinifera
YEL012W_min	YEL012W	3.80332e-05	Saccharomyces cerevisiae
M438DRAFT_348825_max	M438DRAFT_348825	3.80037e-05	Aureobasidium pullulans
CU098_013304_deviation	CU098_013304	3.80037e-05	Rhizopus stolonifer
VIT_00006027001_deviation	VIT_00006027001	3.80037e-05	Vitis vinifera
VIT_00032858001_max	VIT_00032858001	3.80037e-05	Vitis vinifera
YMR163C_raw	YMR163C	3.79853e-05	Saccharomyces cerevisiae
VIT_00011918001_raw	VIT_00011918001	3.79437e-05	Vitis vinifera
PEGC01000046.1_g9720_raw	PEGC01000046.1_g9720	3.79121e-05	Cladosporium sp. SL-16
KLTH0F04312g_raw	KLTH0F04312g	3.79121e-05	Lachancea thermotolerans
D499_0J00870_mean	D499_0J00870	3.79121e-05	Hanseniaspora uvarum
M438DRAFT_346032_raw	M438DRAFT_346032	3.79121e-05	Aureobasidium pullulans
M438DRAFT_349130_raw	M438DRAFT_349130	3.79121e-05	Aureobasidium pullulans
VIT_00015035001_deviation	VIT_00015035001	3.79121e-05	Vitis vinifera
VIT_00018983001_mean	VIT_00018983001	3.78899e-05	Vitis vinifera
VIT_00032442001_deviation	VIT_00032442001	3.78684e-05	Vitis vinifera
VIT_00032932001_raw	VIT_00032932001	3.78089e-05	Vitis vinifera
D499_0C02010_mean	D499_0C02010	3.78089e-05	Hanseniaspora uvarum
YOL015W_deviation	YOL015W	3.77518e-05	Saccharomyces cerevisiae
YEL049W_max	YEL049W	3.77356e-05	Saccharomyces cerevisiae
D6D18_03650_mean	D6D18_03650	3.76623e-05	Aureobasidium pullulans
YFR035C_deviation	YFR035C	3.76603e-05	Saccharomyces cerevisiae
VIT_00009059001_raw	VIT_00009059001	3.76353e-05	Vitis vinifera
D6D18_01772_mean	D6D18_01772	3.76166e-05	Aureobasidium pullulans
YOL013C_max	YOL013C	3.75275e-05	Saccharomyces cerevisiae
M438DRAFT_347886_max	M438DRAFT_347886	3.75275e-05	Aureobasidium pullulans
YER101C_deviation	YER101C	3.75275e-05	Saccharomyces cerevisiae
M438DRAFT_344278_mean	M438DRAFT_344278	3.74838e-05	Aureobasidium pullulans
YNL220W_raw	YNL220W	3.74838e-05	Saccharomyces cerevisiae
YPL214C_min	YPL214C	3.74542e-05	Saccharomyces cerevisiae
YDR541C_mean	YDR541C	3.74542e-05	Saccharomyces cerevisiae
VIT_00029458001_deviation	VIT_00029458001	3.74359e-05	Vitis vinifera
M438DRAFT_344045_mean	M438DRAFT_344045	3.73626e-05	Aureobasidium pullulans
VIT_00016559001_min	VIT_00016559001	3.73626e-05	Vitis vinifera
VIT_00035013001_max	VIT_00035013001	3.73626e-05	Vitis vinifera
LPNK01000123.1_g1638_max	LPNK01000123.1_g1638	3.73626e-05	Metschnikowia sp. AWRI3582
M438DRAFT_315011_raw	M438DRAFT_315011	3.73611e-05	Aureobasidium pullulans
YDR407C_mean	YDR407C	3.73485e-05	Saccharomyces cerevisiae
BCIN_15g00430_mean	BCIN_15g00430	3.72756e-05	Botrytis cinerea
VIT_00035993001_mean	VIT_00035993001	3.72594e-05	Vitis vinifera
M438DRAFT_126618_deviation	M438DRAFT_126618	3.72436e-05	Aureobasidium pullulans
YOL157C_max	YOL157C	3.71861e-05	Saccharomyces cerevisiae
M438DRAFT_330154_deviation	M438DRAFT_330154	3.71545e-05	Aureobasidium pullulans
VIT_00021532001_deviation	VIT_00021532001	3.71429e-05	Vitis vinifera
VIT_00010873001_mean	VIT_00010873001	3.71429e-05	Vitis vinifera
KLTH0F08734g_mean	KLTH0F08734g	3.71429e-05	Lachancea thermotolerans
M438DRAFT_350069_max	M438DRAFT_350069	3.71108e-05	Aureobasidium pullulans
metfru2_scaffold_4305_gene_4549_mean	metfru2_scaffold_4305_gene_4549	3.71108e-05	Metschnikowia fructicola
PEGC01000058.1_g10884_mean	PEGC01000058.1_g10884	3.70513e-05	Cladosporium sp. SL-16
YHR176W_mean	YHR176W	3.70513e-05	Saccharomyces cerevisiae
D6D18_10114_raw	D6D18_10114	3.70192e-05	Aureobasidium pullulans
LPNK01000024.1_g1498_raw	LPNK01000024.1_g1498	3.70076e-05	Metschnikowia sp. AWRI3582
YHR142W_deviation	YHR142W	3.69808e-05	Saccharomyces cerevisiae
metfru2_scaffold_3557_gene_3797_max	metfru2_scaffold_3557_gene_3797	3.6978e-05	Metschnikowia fructicola
VIT_00036279001_raw	VIT_00036279001	3.6978e-05	Vitis vinifera
VIT_00009228001_deviation	VIT_00009228001	3.69755e-05	Vitis vinifera
YOR326W_mean	YOR326W	3.6908e-05	Saccharomyces cerevisiae
M438DRAFT_346376_mean	M438DRAFT_346376	3.68864e-05	Aureobasidium pullulans
VIT_00016426001_raw	VIT_00016426001	3.68864e-05	Vitis vinifera
YOR234C_deviation	YOR234C	3.68864e-05	Saccharomyces cerevisiae
YKL057C_min	YKL057C	3.6859e-05	Saccharomyces cerevisiae
YDR475C_deviation	YDR475C	3.68427e-05	Saccharomyces cerevisiae
M438DRAFT_349871_raw	M438DRAFT_349871	3.67432e-05	Aureobasidium pullulans
VIT_00025681001_mean	VIT_00025681001	3.67262e-05	Vitis vinifera
YBL087C_deviation	YBL087C	3.671e-05	Saccharomyces cerevisiae
KLTH0A04202g_mean	KLTH0A04202g	3.66667e-05	Lachancea thermotolerans
VIT_00017339001_raw	VIT_00017339001	3.66667e-05	Vitis vinifera
YJR156C_mean	YJR156C	3.66346e-05	Saccharomyces cerevisiae
M438DRAFT_349870_deviation	M438DRAFT_349870	3.66317e-05	Aureobasidium pullulans
YJL002C_min	YJL002C	3.65909e-05	Saccharomyces cerevisiae
YGR131W_deviation	YGR131W	3.65614e-05	Saccharomyces cerevisiae
VIT_00037021001_mean	VIT_00037021001	3.65614e-05	Vitis vinifera
M438DRAFT_343235_raw	M438DRAFT_343235	3.65451e-05	Aureobasidium pullulans
YKL001C_min	YKL001C	3.65079e-05	Saccharomyces cerevisiae
YCR098C_raw	YCR098C	3.64286e-05	Saccharomyces cerevisiae
D6D18_09505_raw	D6D18_09505	3.64286e-05	Aureobasidium pullulans
metfru2_scaffold_406_gene_4330_raw	metfru2_scaffold_406_gene_4330	3.63666e-05	Metschnikowia fructicola
MWSF01000027.1_g2035_deviation	MWSF01000027.1_g2035	3.63636e-05	Starmerella bacillaris
VIT_00023461001_raw	VIT_00023461001	3.63532e-05	Vitis vinifera
M438DRAFT_342666_mean	M438DRAFT_342666	3.6337e-05	Aureobasidium pullulans
YOL066C_raw	YOL066C	3.6337e-05	Saccharomyces cerevisiae
D6D18_10103_mean	D6D18_10103	3.6337e-05	Aureobasidium pullulans
LPNK01000163.1_g4974_mean	LPNK01000163.1_g4974	3.6337e-05	Metschnikowia sp. AWRI3582
VIT_00008963001_min	VIT_00008963001	3.6337e-05	Vitis vinifera
YOR231W_raw	YOR231W	3.6337e-05	Saccharomyces cerevisiae
YPL081W_min	YPL081W	3.6337e-05	Saccharomyces cerevisiae
YLR250W_max	YLR250W	3.63095e-05	Saccharomyces cerevisiae
YKL028W_raw	YKL028W	3.6267e-05	Saccharomyces cerevisiae
VIT_00000919001_max	VIT_00000919001	3.62637e-05	Vitis vinifera
YLR384C_deviation	YLR384C	3.62637e-05	Saccharomyces cerevisiae
VIT_00036059001_max	VIT_00036059001	3.61237e-05	Vitis vinifera
KLTH0H11132r_deviation	KLTH0H11132r	3.61111e-05	Lachancea thermotolerans
AWRI3578_g2354_max	AWRI3578_g2354	3.60852e-05	Hanseniaspora opuntiae
VIT_00021851001_mean	VIT_00021851001	3.60827e-05	Vitis vinifera
VIT_00025392001_mean	VIT_00025392001	3.60256e-05	Vitis vinifera
VIT_00011785001_raw	VIT_00011785001	3.60256e-05	Vitis vinifera
metfru2_scaffold_263_gene_2660_mean	metfru2_scaffold_263_gene_2660	3.59936e-05	Metschnikowia fructicola
YMR054W_deviation	YMR054W	3.59524e-05	Saccharomyces cerevisiae
VIT_00009900001_mean	VIT_00009900001	3.59203e-05	Vitis vinifera
YIL149C_raw	YIL149C	3.59203e-05	Saccharomyces cerevisiae
VIT_00008551001_min	VIT_00008551001	3.58608e-05	Vitis vinifera
VIT_00008733001_deviation	VIT_00008733001	3.58608e-05	Vitis vinifera
VIT_00019921001_mean	VIT_00019921001	3.58608e-05	Vitis vinifera
VIT_00014210001_raw	VIT_00014210001	3.58333e-05	Vitis vinifera
LPNK01000003.1_g4330_max	LPNK01000003.1_g4330	3.57875e-05	Metschnikowia sp. AWRI3582
YIR028W_deviation	YIR028W	3.57875e-05	Saccharomyces cerevisiae
YKR053C_max	YKR053C	3.57875e-05	Saccharomyces cerevisiae
VIT_00022100001_max	VIT_00022100001	3.57709e-05	Vitis vinifera
VIT_00032078001_mean	VIT_00032078001	3.57576e-05	Vitis vinifera
YML024W_deviation	YML024W	3.57576e-05	Saccharomyces cerevisiae
VIT_00036583001_mean	VIT_00036583001	3.57143e-05	Vitis vinifera
VIT_00023968001_max	VIT_00023968001	3.56685e-05	Vitis vinifera
VIT_00005190001_mean	VIT_00005190001	3.56061e-05	Vitis vinifera
VIT_00001168001_max	VIT_00001168001	3.56061e-05	Vitis vinifera
YLR249W_mean	YLR249W	3.55927e-05	Saccharomyces cerevisiae
YFR055W_deviation	YFR055W	3.55866e-05	Saccharomyces cerevisiae
VIT_00028648001_max	VIT_00028648001	3.55769e-05	Vitis vinifera
YGL115W_max	YGL115W	3.55769e-05	Saccharomyces cerevisiae
M438DRAFT_329135_raw	M438DRAFT_329135	3.55769e-05	Aureobasidium pullulans
VIT_00024601001_deviation	VIT_00024601001	3.54701e-05	Vitis vinifera
YGL071W_deviation	YGL071W	3.54441e-05	Saccharomyces cerevisiae
VIT_00030503001_max	VIT_00030503001	3.54441e-05	Vitis vinifera
D499_0D01380_max	D499_0D01380	3.53846e-05	Hanseniaspora uvarum
VIT_00024432001_raw	VIT_00024432001	3.53709e-05	Vitis vinifera
D6D18_09010_raw	D6D18_09010	3.53709e-05	Aureobasidium pullulans
metfru2_scaffold_913_gene_7227_raw	metfru2_scaffold_913_gene_7227	3.53709e-05	Metschnikowia fructicola
MWSF01000040.1_g2947_raw	MWSF01000040.1_g2947	3.53247e-05	Starmerella bacillaris
VIT_00021843001_mean	VIT_00021843001	3.53114e-05	Vitis vinifera
LPNK01000124.1_g5056_deviation	LPNK01000124.1_g5056	3.52381e-05	Metschnikowia sp. AWRI3582
YER030W_mean	YER030W	3.52381e-05	Saccharomyces cerevisiae
YPR179C_deviation	YPR179C	3.52381e-05	Saccharomyces cerevisiae
VIT_00003693001_max	VIT_00003693001	3.51923e-05	Vitis vinifera
YDR105C_min	YDR105C	3.51681e-05	Saccharomyces cerevisiae
BCIN_04g03130_raw	BCIN_04g03130	3.5119e-05	Botrytis cinerea
metfru2_scaffold_515_gene_5241_raw	metfru2_scaffold_515_gene_5241	3.5119e-05	Metschnikowia fructicola
M438DRAFT_280398_mean	M438DRAFT_280398	3.51166e-05	Aureobasidium pullulans
BCIN_12g00640_deviation	BCIN_12g00640	3.50275e-05	Botrytis cinerea
MWSF01000007.1_g3768_mean	MWSF01000007.1_g3768	3.50275e-05	Starmerella bacillaris
VIT_00019067001_max	VIT_00019067001	3.50087e-05	Vitis vinifera
M438DRAFT_347322_max	M438DRAFT_347322	3.50032e-05	Aureobasidium pullulans
VIT_00028024001_max	VIT_00028024001	3.5e-05	Vitis vinifera
VIT_00003765001_max	VIT_00003765001	3.49863e-05	Vitis vinifera
KLTH0D10846g_mean	KLTH0D10846g	3.49838e-05	Lachancea thermotolerans
YBR239C_raw	YBR239C	3.49733e-05	Saccharomyces cerevisiae
YPL086C_deviation	YPL086C	3.49405e-05	Saccharomyces cerevisiae
YDR160W_min	YDR160W	3.48947e-05	Saccharomyces cerevisiae
M438DRAFT_369125_max	M438DRAFT_369125	3.48947e-05	Aureobasidium pullulans
VIT_00015780001_mean	VIT_00015780001	3.48947e-05	Vitis vinifera
M438DRAFT_343378_mean	M438DRAFT_343378	3.48485e-05	Aureobasidium pullulans
VIT_00018799001_mean	VIT_00018799001	3.48485e-05	Vitis vinifera
MWSF01000039.1_g2752_raw	MWSF01000039.1_g2752	3.48352e-05	Starmerella bacillaris
CU098_008023_raw	CU098_008023	3.48352e-05	Rhizopus stolonifer
D6D18_09599_raw	D6D18_09599	3.47756e-05	Aureobasidium pullulans
YKL181W_mean	YKL181W	3.47619e-05	Saccharomyces cerevisiae
VIT_00028017001_deviation	VIT_00028017001	3.47619e-05	Vitis vinifera
VIT_00032737001_deviation	VIT_00032737001	3.46919e-05	Vitis vinifera
VIT_00018604001_max	VIT_00018604001	3.46642e-05	Vitis vinifera
VIT_00003601001_mean	VIT_00003601001	3.46429e-05	Vitis vinifera
VIT_00038733001_min	VIT_00038733001	3.46429e-05	Vitis vinifera
VIT_00026913001_raw	VIT_00026913001	3.45833e-05	Vitis vinifera
VIT_00019732001_min	VIT_00019732001	3.45833e-05	Vitis vinifera
YHR143W_deviation	YHR143W	3.45671e-05	Saccharomyces cerevisiae
D499_0AN00240_raw	D499_0AN00240	3.45513e-05	Hanseniaspora uvarum
YNL220W_min	YNL220W	3.45513e-05	Saccharomyces cerevisiae
YDR514C_max	YDR514C	3.45513e-05	Saccharomyces cerevisiae
VIT_00025296001_min	VIT_00025296001	3.44918e-05	Vitis vinifera
VIT_00009919001_mean	VIT_00009919001	3.44877e-05	Vitis vinifera
YNL332W_max	YNL332W	3.44755e-05	Saccharomyces cerevisiae
VIT_00033388001_raw	VIT_00033388001	3.44303e-05	Vitis vinifera
VIT_00018462001_max	VIT_00018462001	3.44185e-05	Vitis vinifera
VIT_00006401001_max	VIT_00006401001	3.4416e-05	Vitis vinifera
D499_0F00350_raw	D499_0F00350	3.44156e-05	Hanseniaspora uvarum
VIT_00000588001_raw	VIT_00000588001	3.44156e-05	Vitis vinifera
YJL024C_deviation	YJL024C	3.44048e-05	Saccharomyces cerevisiae
VIT_00026456001_mean	VIT_00026456001	3.44023e-05	Vitis vinifera
metfru2_scaffold_1611_gene_1192_mean	metfru2_scaffold_1611_gene_1192	3.43452e-05	Metschnikowia fructicola
VIT_00038148001_mean	VIT_00038148001	3.42922e-05	Vitis vinifera
KLTH0H09350g_mean	KLTH0H09350g	3.42857e-05	Lachancea thermotolerans
M438DRAFT_299773_deviation	M438DRAFT_299773	3.42857e-05	Aureobasidium pullulans
YDL141W_deviation	YDL141W	3.42695e-05	Saccharomyces cerevisiae
D499_0A01440_mean	D499_0A01440	3.42262e-05	Hanseniaspora uvarum
YNL227C_mean	YNL227C	3.42104e-05	Saccharomyces cerevisiae
M438DRAFT_342786_mean	M438DRAFT_342786	3.42075e-05	Aureobasidium pullulans
MWSF01000028.1_g2110_mean	MWSF01000028.1_g2110	3.42075e-05	Starmerella bacillaris
YNR067C_max	YNR067C	3.42075e-05	Saccharomyces cerevisiae
M438DRAFT_288775_max	M438DRAFT_288775	3.4188e-05	Aureobasidium pullulans
M438DRAFT_346096_raw	M438DRAFT_346096	3.41836e-05	Aureobasidium pullulans
VIT_00001837001_mean	VIT_00001837001	3.41346e-05	Vitis vinifera
VIT_00024951001_deviation	VIT_00024951001	3.41346e-05	Vitis vinifera
VIT_00026880001_max	VIT_00026880001	3.41159e-05	Vitis vinifera
VIT_00007693001_raw	VIT_00007693001	3.40909e-05	Vitis vinifera
PEGC01000024.1_g4804_raw	PEGC01000024.1_g4804	3.40909e-05	Cladosporium sp. SL-16
D6D18_02950_mean	D6D18_02950	3.39993e-05	Aureobasidium pullulans
AWRI3578_g2838_raw	AWRI3578_g2838	3.39423e-05	Hanseniaspora opuntiae
CU098_006277_max	CU098_006277	3.39423e-05	Rhizopus stolonifer
YHR027C_max	YHR027C	3.39394e-05	Saccharomyces cerevisiae
VIT_00038647001_raw	VIT_00038647001	3.39362e-05	Vitis vinifera
VIT_00016615001_max	VIT_00016615001	3.39261e-05	Vitis vinifera
VIT_00018114001_mean	VIT_00018114001	3.39076e-05	Vitis vinifera
D6D18_07825_max	D6D18_07825	3.3869e-05	Aureobasidium pullulans
M438DRAFT_342985_raw	M438DRAFT_342985	3.38095e-05	Aureobasidium pullulans
LPNK01000038.1_g2980_max	LPNK01000038.1_g2980	3.38095e-05	Metschnikowia sp. AWRI3582
VIT_00007932001_raw	VIT_00007932001	3.38095e-05	Vitis vinifera
VIT_00011052001_deviation	VIT_00011052001	3.38095e-05	Vitis vinifera
YDL130W_deviation	YDL130W	3.37775e-05	Saccharomyces cerevisiae
VIT_00022301001_max	VIT_00022301001	3.37427e-05	Vitis vinifera
LPNK01000041.1_g3333_max	LPNK01000041.1_g3333	3.3658e-05	Metschnikowia sp. AWRI3582
M438DRAFT_350069_min	M438DRAFT_350069	3.36172e-05	Aureobasidium pullulans
VIT_00012212001_mean	VIT_00012212001	3.35747e-05	Vitis vinifera
AWRI3578_g2490_mean	AWRI3578_g2490	3.35664e-05	Hanseniaspora opuntiae
PEGC01000010.1_g479_mean	PEGC01000010.1_g479	3.35664e-05	Cladosporium sp. SL-16
VIT_00018026001_raw	VIT_00018026001	3.35664e-05	Vitis vinifera
YDR307W_mean	YDR307W	3.35664e-05	Saccharomyces cerevisiae
YDR350C_max	YDR350C	3.35014e-05	Saccharomyces cerevisiae
YNR050C_max	YNR050C	3.35014e-05	Saccharomyces cerevisiae
LPNK01000041.1_g3229_max	LPNK01000041.1_g3229	3.34499e-05	Metschnikowia sp. AWRI3582
snR83_max	snR83	3.34499e-05	Saccharomyces cerevisiae
M438DRAFT_360676_raw	M438DRAFT_360676	3.34499e-05	Aureobasidium pullulans
YOR057W_raw	YOR057W	3.33933e-05	Saccharomyces cerevisiae
metfru2_scaffold_106_gene_219_mean	metfru2_scaffold_106_gene_219	3.33766e-05	Metschnikowia fructicola
VIT_00035435001_raw	VIT_00035435001	3.33766e-05	Vitis vinifera
VIT_00037040001_max	VIT_00037040001	3.33766e-05	Vitis vinifera
metfru2_scaffold_2142_gene_1985_raw	metfru2_scaffold_2142_gene_1985	3.33333e-05	Metschnikowia fructicola
YGL253W_max	YGL253W	3.33333e-05	Saccharomyces cerevisiae
KLTH0H14124r_max	KLTH0H14124r	3.33333e-05	Lachancea thermotolerans
metfru2_scaffold_2682_gene_2735_mean	metfru2_scaffold_2682_gene_2735	3.33333e-05	Metschnikowia fructicola
MWSF01000029.1_g2175_min	MWSF01000029.1_g2175	3.33333e-05	Starmerella bacillaris
metfru2_scaffold_313_gene_3271_deviation	metfru2_scaffold_313_gene_3271	3.33066e-05	Metschnikowia fructicola
VIT_00014331001_min	VIT_00014331001	3.3285e-05	Vitis vinifera
VIT_00021415001_max	VIT_00021415001	3.32601e-05	Vitis vinifera
LPNK01000123.1_g1641_raw	LPNK01000123.1_g1641	3.31818e-05	Metschnikowia sp. AWRI3582
VIT_00011324001_mean	VIT_00011324001	3.31818e-05	Vitis vinifera
M438DRAFT_350102_max	M438DRAFT_350102	3.31685e-05	Aureobasidium pullulans
YCR017C_mean	YCR017C	3.31685e-05	Saccharomyces cerevisiae
VIT_00001363001_mean	VIT_00001363001	3.31685e-05	Vitis vinifera
VIT_00035060001_max	VIT_00035060001	3.30902e-05	Vitis vinifera
M438DRAFT_325544_max	M438DRAFT_325544	3.30769e-05	Aureobasidium pullulans
YJL158C_max	YJL158C	3.30252e-05	Saccharomyces cerevisiae
VIT_00003726001_deviation	VIT_00003726001	3.3017e-05	Vitis vinifera
VIT_00025656001_deviation	VIT_00025656001	3.3017e-05	Vitis vinifera
VIT_00025566001_deviation	VIT_00025566001	3.29487e-05	Vitis vinifera
D499_0C01140_deviation	D499_0C01140	3.29167e-05	Hanseniaspora uvarum
YDL233W_deviation	YDL233W	3.29004e-05	Saccharomyces cerevisiae
YNL091W_min	YNL091W	3.29004e-05	Saccharomyces cerevisiae
YPL013C_deviation	YPL013C	3.29004e-05	Saccharomyces cerevisiae
YDR109C_max	YDR109C	3.28737e-05	Saccharomyces cerevisiae
D6D18_10086_deviation	D6D18_10086	3.28567e-05	Aureobasidium pullulans
VIT_00031452001_mean	VIT_00031452001	3.28089e-05	Vitis vinifera
VIT_00032215001_raw	VIT_00032215001	3.28089e-05	Vitis vinifera
YNL107W_mean	YNL107W	3.28089e-05	Saccharomyces cerevisiae
YHR165C_min	YHR165C	3.28089e-05	Saccharomyces cerevisiae
YOL133W_mean	YOL133W	3.27839e-05	Saccharomyces cerevisiae
VIT_00016902001_deviation	VIT_00016902001	3.27173e-05	Vitis vinifera
metfru2_scaffold_2682_gene_2734_mean	metfru2_scaffold_2682_gene_2734	3.26923e-05	Metschnikowia fructicola
D499_0A00690_mean	D499_0A00690	3.26923e-05	Hanseniaspora uvarum
LPNK01000067.1_g5311_mean	LPNK01000067.1_g5311	3.26923e-05	Metschnikowia sp. AWRI3582
M438DRAFT_343911_max	M438DRAFT_343911	3.26923e-05	Aureobasidium pullulans
metfru2_scaffold_1_gene_26_raw	metfru2_scaffold_1_gene_26	3.26923e-05	Metschnikowia fructicola
YGL009C_mean	YGL009C	3.26923e-05	Saccharomyces cerevisiae
YKL082C_raw	YKL082C	3.26923e-05	Saccharomyces cerevisiae
YKR032W_max	YKR032W	3.26923e-05	Saccharomyces cerevisiae
KLTH0G12760g_max	KLTH0G12760g	3.26923e-05	Lachancea thermotolerans
PEGC01000025.1_g5006_raw	PEGC01000025.1_g5006	3.26923e-05	Cladosporium sp. SL-16
YGL135W_max	YGL135W	3.2619e-05	Saccharomyces cerevisiae
VIT_00014601001_raw	VIT_00014601001	3.2619e-05	Vitis vinifera
snR19_max	snR19	3.26129e-05	Saccharomyces cerevisiae
VIT_00034352001_deviation	VIT_00034352001	3.25845e-05	Vitis vinifera
VIT_00034740001_min	VIT_00034740001	3.25845e-05	Vitis vinifera
M438DRAFT_270223_deviation	M438DRAFT_270223	3.25408e-05	Aureobasidium pullulans
MWSF01000050.1_g3301_mean	MWSF01000050.1_g3301	3.25397e-05	Starmerella bacillaris
VIT_00021235001_min	VIT_00021235001	3.25275e-05	Vitis vinifera
VIT_00022196001_deviation	VIT_00022196001	3.25275e-05	Vitis vinifera
VIT_00027730001_raw	VIT_00027730001	3.25275e-05	Vitis vinifera
VIT_00031356001_max	VIT_00031356001	3.25275e-05	Vitis vinifera
M438DRAFT_369872_deviation	M438DRAFT_369872	3.24675e-05	Aureobasidium pullulans
VIT_00007779001_mean	VIT_00007779001	3.24675e-05	Vitis vinifera
KLTH0G08756g_raw	KLTH0G08756g	3.24242e-05	Lachancea thermotolerans
VIT_00018340001_raw	VIT_00018340001	3.24242e-05	Vitis vinifera
VIT_00014199001_max	VIT_00014199001	3.23672e-05	Vitis vinifera
YDL070W_mean	YDL070W	3.22594e-05	Saccharomyces cerevisiae
VIT_00031271001_mean	VIT_00031271001	3.22161e-05	Vitis vinifera
M438DRAFT_375115_deviation	M438DRAFT_375115	3.21678e-05	Aureobasidium pullulans
D6D18_05936_raw	D6D18_05936	3.21678e-05	Aureobasidium pullulans
KLTH0G12760g_min	KLTH0G12760g	3.21678e-05	Lachancea thermotolerans
PEGC01000044.1_g9533_mean	PEGC01000044.1_g9533	3.21678e-05	Cladosporium sp. SL-16
VIT_00030425001_deviation	VIT_00030425001	3.21678e-05	Vitis vinifera
VIT_00020806001_min	VIT_00020806001	3.21429e-05	Vitis vinifera
VIT_00034414001_mean	VIT_00034414001	3.21429e-05	Vitis vinifera
VIT_00008020001_raw	VIT_00008020001	3.21429e-05	Vitis vinifera
YDR381W_raw	YDR381W	3.21429e-05	Saccharomyces cerevisiae
CU098_008465_mean	CU098_008465	3.21241e-05	Rhizopus stolonifer
M438DRAFT_405737_mean	M438DRAFT_405737	3.21241e-05	Aureobasidium pullulans
YCL035C_raw	YCL035C	3.21161e-05	Saccharomyces cerevisiae
YML024W_raw	YML024W	3.20946e-05	Saccharomyces cerevisiae
D499_0A04050_max	D499_0A04050	3.20817e-05	Hanseniaspora uvarum
LPNK01000053.1_g4748_mean	LPNK01000053.1_g4748	3.20513e-05	Metschnikowia sp. AWRI3582
VIT_00026572001_max	VIT_00026572001	3.20513e-05	Vitis vinifera
YCL047C_mean	YCL047C	3.20513e-05	Saccharomyces cerevisiae
M438DRAFT_341881_max	M438DRAFT_341881	3.20513e-05	Aureobasidium pullulans
M438DRAFT_358494_deviation	M438DRAFT_358494	3.20513e-05	Aureobasidium pullulans
PEGC01000003.1_g6221_max	PEGC01000003.1_g6221	3.20513e-05	Cladosporium sp. SL-16
VIT_00003133001_max	VIT_00003133001	3.20513e-05	Vitis vinifera
VIT_00019716001_max	VIT_00019716001	3.20513e-05	Vitis vinifera
D499_0L00110_deviation	D499_0L00110	3.20076e-05	Hanseniaspora uvarum
M438DRAFT_314144_mean	M438DRAFT_314144	3.20076e-05	Aureobasidium pullulans
metfru2_scaffold_2380_gene_2314_mean	metfru2_scaffold_2380_gene_2314	3.20076e-05	Metschnikowia fructicola
VIT_00031014001_mean	VIT_00031014001	3.19913e-05	Vitis vinifera
M438DRAFT_363873_raw	M438DRAFT_363873	3.19913e-05	Aureobasidium pullulans
VIT_00030509001_raw	VIT_00030509001	3.19913e-05	Vitis vinifera
VIT_00008996001_raw	VIT_00008996001	3.1978e-05	Vitis vinifera
VIT_00018343001_mean	VIT_00018343001	3.1978e-05	Vitis vinifera
VIT_00016980001_mean	VIT_00016980001	3.19597e-05	Vitis vinifera
LPNK01000166.1_g4717_max	LPNK01000166.1_g4717	3.19444e-05	Metschnikowia sp. AWRI3582
YHR126C_mean	YHR126C	3.19185e-05	Saccharomyces cerevisiae
YOR157C_max	YOR157C	3.1916e-05	Saccharomyces cerevisiae
D6D18_05346_min	D6D18_05346	3.17832e-05	Aureobasidium pullulans
VIT_00007827001_deviation	VIT_00007827001	3.17832e-05	Vitis vinifera
YGL054C_max	YGL054C	3.17832e-05	Saccharomyces cerevisiae
VIT_00035428001_max	VIT_00035428001	3.17262e-05	Vitis vinifera
D6D18_08126_deviation	D6D18_08126	3.171e-05	Aureobasidium pullulans
D6D18_09206_mean	D6D18_09206	3.171e-05	Aureobasidium pullulans
YLR413W_raw	YLR413W	3.168e-05	Saccharomyces cerevisiae
M438DRAFT_396700_raw	M438DRAFT_396700	3.16667e-05	Aureobasidium pullulans
YDR210W_min	YDR210W	3.16667e-05	Saccharomyces cerevisiae
VIT_00035992001_max	VIT_00035992001	3.16667e-05	Vitis vinifera
VIT_00024407001_raw	VIT_00024407001	3.16346e-05	Vitis vinifera
YKL096W_max	YKL096W	3.16346e-05	Saccharomyces cerevisiae
YGR201C_max	YGR201C	3.16233e-05	Saccharomyces cerevisiae
VIT_00019484001_mean	VIT_00019484001	3.16184e-05	Vitis vinifera
VIT_00028023001_raw	VIT_00028023001	3.16184e-05	Vitis vinifera
YOR063W_raw	YOR063W	3.16184e-05	Saccharomyces cerevisiae
metfru2_scaffold_2778_gene_2859_max	metfru2_scaffold_2778_gene_2859	3.16184e-05	Metschnikowia fructicola
YMR229C_deviation	YMR229C	3.16184e-05	Saccharomyces cerevisiae
VIT_00023022001_deviation	VIT_00023022001	3.15934e-05	Vitis vinifera
VIT_00038607001_deviation	VIT_00038607001	3.15751e-05	Vitis vinifera
YKL137W_deviation	YKL137W	3.15152e-05	Saccharomyces cerevisiae
YNL291C_deviation	YNL291C	3.15152e-05	Saccharomyces cerevisiae
M438DRAFT_346299_raw	M438DRAFT_346299	3.15018e-05	Aureobasidium pullulans
M438DRAFT_407349_mean	M438DRAFT_407349	3.15018e-05	Aureobasidium pullulans
VIT_00025601001_deviation	VIT_00025601001	3.15018e-05	Vitis vinifera
PEGC01000043.1_g9423_raw	PEGC01000043.1_g9423	3.15018e-05	Cladosporium sp. SL-16
YHR121W_mean	YHR121W	3.15018e-05	Saccharomyces cerevisiae
YNR072W_max	YNR072W	3.15018e-05	Saccharomyces cerevisiae
VIT_00007878001_max	VIT_00007878001	3.14803e-05	Vitis vinifera
M438DRAFT_348369_raw	M438DRAFT_348369	3.14423e-05	Aureobasidium pullulans
YOL002C_mean	YOL002C	3.14423e-05	Saccharomyces cerevisiae
D499_0N00450_deviation	D499_0N00450	3.14286e-05	Hanseniaspora uvarum
VIT_00016892001_mean	VIT_00016892001	3.14286e-05	Vitis vinifera
D499_0B01550_max	D499_0B01550	3.14103e-05	Hanseniaspora uvarum
MWSF01000013.1_g807_mean	MWSF01000013.1_g807	3.14103e-05	Starmerella bacillaris
YHR186C_mean	YHR186C	3.14103e-05	Saccharomyces cerevisiae
YDR528W_raw	YDR528W	3.13853e-05	Saccharomyces cerevisiae
VIT_00021790001_min	VIT_00021790001	3.13853e-05	Vitis vinifera
YLR364W_mean	YLR364W	3.13666e-05	Saccharomyces cerevisiae
M438DRAFT_343198_raw	M438DRAFT_343198	3.13585e-05	Aureobasidium pullulans
VIT_00026919001_raw	VIT_00026919001	3.13503e-05	Vitis vinifera
D6D18_01386_mean	D6D18_01386	3.12792e-05	Aureobasidium pullulans
VIT_00028202001_max	VIT_00028202001	3.12338e-05	Vitis vinifera
VIT_00016890001_mean	VIT_00016890001	3.12042e-05	Vitis vinifera
M438DRAFT_341796_max	M438DRAFT_341796	3.11422e-05	Aureobasidium pullulans
YNL007C_mean	YNL007C	3.11422e-05	Saccharomyces cerevisiae
YLR179C_mean	YLR179C	3.11422e-05	Saccharomyces cerevisiae
PEGC01000058.1_g10819_max	PEGC01000058.1_g10819	3.10985e-05	Cladosporium sp. SL-16
VIT_00012087001_mean	VIT_00012087001	3.10905e-05	Vitis vinifera
VIT_00011718001_deviation	VIT_00011718001	3.10689e-05	Vitis vinifera
VIT_00018096001_deviation	VIT_00018096001	3.10689e-05	Vitis vinifera
YGL037C_deviation	YGL037C	3.10689e-05	Saccharomyces cerevisiae
VIT_00004589001_mean	VIT_00004589001	3.10689e-05	Vitis vinifera
YPR156C_mean	YPR156C	3.10689e-05	Saccharomyces cerevisiae
snR42_raw	snR42	3.10256e-05	Saccharomyces cerevisiae
CU098_001577_raw	CU098_001577	3.10256e-05	Rhizopus stolonifer
VIT_00004940001_max	VIT_00004940001	3.10256e-05	Vitis vinifera
LPNK01000034.1_g1726_max	LPNK01000034.1_g1726	3.10256e-05	Metschnikowia sp. AWRI3582
M438DRAFT_342106_mean	M438DRAFT_342106	3.10256e-05	Aureobasidium pullulans
M438DRAFT_344194_raw	M438DRAFT_344194	3.10256e-05	Aureobasidium pullulans
M438DRAFT_398122_raw	M438DRAFT_398122	3.10256e-05	Aureobasidium pullulans
snR19_deviation	snR19	3.10256e-05	Saccharomyces cerevisiae
VIT_00035061001_max	VIT_00035061001	3.10256e-05	Vitis vinifera
VIT_00018057001_mean	VIT_00018057001	3.09524e-05	Vitis vinifera
metfru2_scaffold_2598_gene_2605_max	metfru2_scaffold_2598_gene_2605	3.09524e-05	Metschnikowia fructicola
YLR356W_mean	YLR356W	3.09524e-05	Saccharomyces cerevisiae
LPNK01000010.1_g1395_raw	LPNK01000010.1_g1395	3.09524e-05	Metschnikowia sp. AWRI3582
MWSF01000005.1_g3240_mean	MWSF01000005.1_g3240	3.09524e-05	Starmerella bacillaris
YDR262W_min	YDR262W	3.09524e-05	Saccharomyces cerevisiae
LPNK01000146.1_g1049_deviation	LPNK01000146.1_g1049	3.09524e-05	Metschnikowia sp. AWRI3582
MWSF01000030.1_g2440_mean	MWSF01000030.1_g2440	3.09524e-05	Starmerella bacillaris
YDR347W_max	YDR347W	3.09009e-05	Saccharomyces cerevisiae
YKL181W_raw	YKL181W	3.08669e-05	Saccharomyces cerevisiae
PEGC01000011.1_g990_deviation	PEGC01000011.1_g990	3.08608e-05	Cladosporium sp. SL-16
VIT_00011324001_deviation	VIT_00011324001	3.08608e-05	Vitis vinifera
VIT_00014054001_mean	VIT_00014054001	3.08608e-05	Vitis vinifera
CU098_005183_mean	CU098_005183	3.08608e-05	Rhizopus stolonifer
LPNK01000013.1_g2299_mean	LPNK01000013.1_g2299	3.08608e-05	Metschnikowia sp. AWRI3582
M438DRAFT_345626_raw	M438DRAFT_345626	3.08608e-05	Aureobasidium pullulans
PEGC01000010.1_g203_mean	PEGC01000010.1_g203	3.08608e-05	Cladosporium sp. SL-16
VIT_00033295001_max	VIT_00033295001	3.08608e-05	Vitis vinifera
VIT_00035320001_raw	VIT_00035320001	3.08608e-05	Vitis vinifera
VIT_00037606001_mean	VIT_00037606001	3.08608e-05	Vitis vinifera
M438DRAFT_184218_mean	M438DRAFT_184218	3.08608e-05	Aureobasidium pullulans
M438DRAFT_278415_mean	M438DRAFT_278415	3.08608e-05	Aureobasidium pullulans
PEGC01000040.1_g9026_min	PEGC01000040.1_g9026	3.08608e-05	Cladosporium sp. SL-16
VIT_00007673001_max	VIT_00007673001	3.08608e-05	Vitis vinifera
YDR529C_raw	YDR529C	3.08608e-05	Saccharomyces cerevisiae
VIT_00038525001_raw	VIT_00038525001	3.08608e-05	Vitis vinifera
M438DRAFT_353391_deviation	M438DRAFT_353391	3.08171e-05	Aureobasidium pullulans
YKL006W_deviation	YKL006W	3.08171e-05	Saccharomyces cerevisiae
PEGC01000063.1_g11574_raw	PEGC01000063.1_g11574	3.08013e-05	Cladosporium sp. SL-16
VIT_00031955001_raw	VIT_00031955001	3.07692e-05	Vitis vinifera
KLTH0B01188g_raw	KLTH0B01188g	3.07692e-05	Lachancea thermotolerans
VIT_00018497001_mean	VIT_00018497001	3.07692e-05	Vitis vinifera
VIT_00019014001_deviation	VIT_00019014001	3.07692e-05	Vitis vinifera
YIL169C_mean	YIL169C	3.07576e-05	Saccharomyces cerevisiae
D6D18_02019_max	D6D18_02019	3.07576e-05	Aureobasidium pullulans
VIT_00013755001_raw	VIT_00013755001	3.07255e-05	Vitis vinifera
MWSF01000024.1_g1908_mean	MWSF01000024.1_g1908	3.0609e-05	Starmerella bacillaris
M438DRAFT_299994_mean	M438DRAFT_299994	3.0609e-05	Aureobasidium pullulans
YPR156C_raw	YPR156C	3.0609e-05	Saccharomyces cerevisiae
YPL245W_mean	YPL245W	3.05927e-05	Saccharomyces cerevisiae
YGR195W_mean	YGR195W	3.05681e-05	Saccharomyces cerevisiae
M438DRAFT_317108_min	M438DRAFT_317108	3.05653e-05	Aureobasidium pullulans
YDR141C_deviation	YDR141C	3.05195e-05	Saccharomyces cerevisiae
D6D18_07111_max	D6D18_07111	3.05195e-05	Aureobasidium pullulans
VIT_00036648001_deviation	VIT_00036648001	3.05195e-05	Vitis vinifera
VIT_00036642001_raw	VIT_00036642001	3.04762e-05	Vitis vinifera
YOR229W_mean	YOR229W	3.04762e-05	Saccharomyces cerevisiae
M438DRAFT_293317_mean	M438DRAFT_293317	3.04762e-05	Aureobasidium pullulans
YLR223C_deviation	YLR223C	3.04762e-05	Saccharomyces cerevisiae
YPR011C_deviation	YPR011C	3.04762e-05	Saccharomyces cerevisiae
YGR075C_max	YGR075C	3.04737e-05	Saccharomyces cerevisiae
YBL082C_deviation	YBL082C	3.03846e-05	Saccharomyces cerevisiae
YGR078C_deviation	YGR078C	3.03846e-05	Saccharomyces cerevisiae
VIT_00009902001_mean	VIT_00009902001	3.03846e-05	Vitis vinifera
YER018C_deviation	YER018C	3.03846e-05	Saccharomyces cerevisiae
VIT_00035035001_deviation	VIT_00035035001	3.03846e-05	Vitis vinifera
D499_0B01550_mean	D499_0B01550	3.03409e-05	Hanseniaspora uvarum
YDR410C_deviation	YDR410C	3.03356e-05	Saccharomyces cerevisiae
VIT_00017110001_raw	VIT_00017110001	3.03329e-05	Vitis vinifera
VIT_00016462001_deviation	VIT_00016462001	3.03114e-05	Vitis vinifera
YMR112C_raw	YMR112C	3.03114e-05	Saccharomyces cerevisiae
D6D18_01945_mean	D6D18_01945	3.03114e-05	Aureobasidium pullulans
metfru2_scaffold_1_gene_80_max	metfru2_scaffold_1_gene_80	3.03114e-05	Metschnikowia fructicola
metfru2_scaffold_3106_gene_3248_raw	metfru2_scaffold_3106_gene_3248	3.03114e-05	Metschnikowia fructicola
VIT_00025446001_max	VIT_00025446001	3.03114e-05	Vitis vinifera
VIT_00032957001_deviation	VIT_00032957001	3.03114e-05	Vitis vinifera
D499_0I01570_max	D499_0I01570	3.03114e-05	Hanseniaspora uvarum
YML116W_deviation	YML116W	3.03114e-05	Saccharomyces cerevisiae
VIT_00038616001_mean	VIT_00038616001	3.0293e-05	Vitis vinifera
YIL088C_mean	YIL088C	3.02814e-05	Saccharomyces cerevisiae
YEL003W_mean	YEL003W	3.02518e-05	Saccharomyces cerevisiae
YKL194C_mean	YKL194C	3.02413e-05	Saccharomyces cerevisiae
YBR234C_min	YBR234C	3.02413e-05	Saccharomyces cerevisiae
YLR395C_deviation	YLR395C	3.02381e-05	Saccharomyces cerevisiae
YJL145W_mean	YJL145W	3.02198e-05	Saccharomyces cerevisiae
VIT_00019415001_deviation	VIT_00019415001	3.02198e-05	Vitis vinifera
YER088C_max	YER088C	3.02198e-05	Saccharomyces cerevisiae
D499_0G00180_raw	D499_0G00180	3.02198e-05	Hanseniaspora uvarum
VIT_00000115001_mean	VIT_00000115001	3.02198e-05	Vitis vinifera
VIT_00000255001_raw	VIT_00000255001	3.02198e-05	Vitis vinifera
VIT_00008681001_max	VIT_00008681001	3.02198e-05	Vitis vinifera
VIT_00016868001_mean	VIT_00016868001	3.02198e-05	Vitis vinifera
YCR071C_max	YCR071C	3.02198e-05	Saccharomyces cerevisiae
YJR150C_min	YJR150C	3.02198e-05	Saccharomyces cerevisiae
YKL160W_deviation	YKL160W	3.02198e-05	Saccharomyces cerevisiae
metfru2_scaffold_4221_gene_4478_max	metfru2_scaffold_4221_gene_4478	3.02198e-05	Metschnikowia fructicola
VIT_00022422001_max	VIT_00022422001	3.02198e-05	Vitis vinifera
VIT_00037770001_min	VIT_00037770001	3.02198e-05	Vitis vinifera
KLTH0C07590g_raw	KLTH0C07590g	3.02198e-05	Lachancea thermotolerans
VIT_00011675001_mean	VIT_00011675001	3.02198e-05	Vitis vinifera
VIT_00011177001_mean	VIT_00011177001	3.01681e-05	Vitis vinifera
YDL170W_min	YDL170W	3.01389e-05	Saccharomyces cerevisiae
KLTH0C06820g_mean	KLTH0C06820g	3.01166e-05	Lachancea thermotolerans
VIT_00010644001_raw	VIT_00010644001	3.01166e-05	Vitis vinifera
VIT_00033324001_deviation	VIT_00033324001	3.01166e-05	Vitis vinifera
YJR110W_max	YJR110W	3.01166e-05	Saccharomyces cerevisiae
M438DRAFT_345185_mean	M438DRAFT_345185	3.0087e-05	Aureobasidium pullulans
VIT_00022813001_max	VIT_00022813001	3.00845e-05	Vitis vinifera
M438DRAFT_272889_mean	M438DRAFT_272889	3.00595e-05	Aureobasidium pullulans
YPL079W_raw	YPL079W	3.00595e-05	Saccharomyces cerevisiae
LPNK01000038.1_g2967_raw	LPNK01000038.1_g2967	3.00595e-05	Metschnikowia sp. AWRI3582
VIT_00011006001_mean	VIT_00011006001	3.00595e-05	Vitis vinifera
YKL215C_raw	YKL215C	3.00433e-05	Saccharomyces cerevisiae
YDR205W_raw	YDR205W	3.00433e-05	Saccharomyces cerevisiae
M438DRAFT_318394_mean	M438DRAFT_318394	3e-05	Aureobasidium pullulans
M438DRAFT_318394_max	M438DRAFT_318394	3e-05	Aureobasidium pullulans
metfru2_scaffold_1645_gene_1245_raw	metfru2_scaffold_1645_gene_1245	3e-05	Metschnikowia fructicola
VIT_00008955001_mean	VIT_00008955001	3e-05	Vitis vinifera
YGR043C_max	YGR043C	3e-05	Saccharomyces cerevisiae
VIT_00019677001_mean	VIT_00019677001	2.99733e-05	Vitis vinifera
YNL229C_mean	YNL229C	2.997e-05	Saccharomyces cerevisiae
KLTH0F18062g_mean	KLTH0F18062g	2.99465e-05	Lachancea thermotolerans
BcDW1_6156_deviation	BcDW1_6156	2.99242e-05	Botrytis cinerea
MWSF01000015.1_g924_max	MWSF01000015.1_g924	2.99145e-05	Starmerella bacillaris
VIT_00008630001_deviation	VIT_00008630001	2.99145e-05	Vitis vinifera
YHR139C_min	YHR139C	2.99084e-05	Saccharomyces cerevisiae
VIT_00017087001_raw	VIT_00017087001	2.99084e-05	Vitis vinifera
VIT_00008132001_raw	VIT_00008132001	2.98352e-05	Vitis vinifera
VIT_00033921001_deviation	VIT_00033921001	2.98352e-05	Vitis vinifera
D499_0I01480_raw	D499_0I01480	2.98352e-05	Hanseniaspora uvarum
KLTH0E16786g_mean	KLTH0E16786g	2.98352e-05	Lachancea thermotolerans
YLR274W_max	YLR274W	2.98352e-05	Saccharomyces cerevisiae
M438DRAFT_318452_mean	M438DRAFT_318452	2.98352e-05	Aureobasidium pullulans
MWSF01000002.1_g1472_raw	MWSF01000002.1_g1472	2.98352e-05	Starmerella bacillaris
VIT_00007551001_raw	VIT_00007551001	2.98352e-05	Vitis vinifera
VIT_00037374001_mean	VIT_00037374001	2.98352e-05	Vitis vinifera
YGL036W_deviation	YGL036W	2.98352e-05	Saccharomyces cerevisiae
VIT_00007922001_max	VIT_00007922001	2.98352e-05	Vitis vinifera
VIT_00032403001_min	VIT_00032403001	2.97915e-05	Vitis vinifera
VIT_00028465001_deviation	VIT_00028465001	2.97619e-05	Vitis vinifera
M438DRAFT_318457_max	M438DRAFT_318457	2.97619e-05	Aureobasidium pullulans
metfru2_scaffold_1374_gene_792_deviation	metfru2_scaffold_1374_gene_792	2.97619e-05	Metschnikowia fructicola
MWSF01000003.1_g2243_raw	MWSF01000003.1_g2243	2.97619e-05	Starmerella bacillaris
VIT_00015684001_min	VIT_00015684001	2.97619e-05	Vitis vinifera
KLTH0C01430g_mean	KLTH0C01430g	2.97619e-05	Lachancea thermotolerans
YCR093W_mean	YCR093W	2.97436e-05	Saccharomyces cerevisiae
D6D18_03212_max	D6D18_03212	2.97436e-05	Aureobasidium pullulans
D6D18_08114_deviation	D6D18_08114	2.97436e-05	Aureobasidium pullulans
LPNK01000036.1_g4721_deviation	LPNK01000036.1_g4721	2.97436e-05	Metschnikowia sp. AWRI3582
PEGC01000021.1_g4132_mean	PEGC01000021.1_g4132	2.97436e-05	Cladosporium sp. SL-16
snR55_min	snR55	2.97436e-05	Saccharomyces cerevisiae
D6D18_05934_deviation	D6D18_05934	2.97436e-05	Aureobasidium pullulans
KLTH0G15950g_deviation	KLTH0G15950g	2.97436e-05	Lachancea thermotolerans
VIT_00005305001_max	VIT_00005305001	2.97436e-05	Vitis vinifera
VIT_00019146001_mean	VIT_00019146001	2.97436e-05	Vitis vinifera
YBR298C_raw	YBR298C	2.97436e-05	Saccharomyces cerevisiae
VIT_00023525001_max	VIT_00023525001	2.96919e-05	Vitis vinifera
D499_0C02230_raw	D499_0C02230	2.96703e-05	Hanseniaspora uvarum
M438DRAFT_316726_mean	M438DRAFT_316726	2.96703e-05	Aureobasidium pullulans
M438DRAFT_343516_raw	M438DRAFT_343516	2.96703e-05	Aureobasidium pullulans
VIT_00021239001_max	VIT_00021239001	2.96703e-05	Vitis vinifera
YDL169C_min	YDL169C	2.96703e-05	Saccharomyces cerevisiae
YLR298C_max	YLR298C	2.96703e-05	Saccharomyces cerevisiae
YML014W_mean	YML014W	2.96703e-05	Saccharomyces cerevisiae
M438DRAFT_349757_max	M438DRAFT_349757	2.96703e-05	Aureobasidium pullulans
M438DRAFT_407349_raw	M438DRAFT_407349	2.96703e-05	Aureobasidium pullulans
metfru2_scaffold_1591_gene_1156_deviation	metfru2_scaffold_1591_gene_1156	2.96703e-05	Metschnikowia fructicola
VIT_00008295001_min	VIT_00008295001	2.96703e-05	Vitis vinifera
VIT_00015524001_raw	VIT_00015524001	2.96703e-05	Vitis vinifera
VIT_00031201001_mean	VIT_00031201001	2.96703e-05	Vitis vinifera
YAL036C_deviation	YAL036C	2.96703e-05	Saccharomyces cerevisiae
LPNK01000159.1_g5215_mean	LPNK01000159.1_g5215	2.96003e-05	Metschnikowia sp. AWRI3582
MWSF01000005.1_g3282_mean	MWSF01000005.1_g3282	2.96003e-05	Starmerella bacillaris
M438DRAFT_358511_raw	M438DRAFT_358511	2.95833e-05	Aureobasidium pullulans
M438DRAFT_406023_raw	M438DRAFT_406023	2.95833e-05	Aureobasidium pullulans
MWSF01000020.1_g1608_raw	MWSF01000020.1_g1608	2.95671e-05	Starmerella bacillaris
VIT_00011454001_mean	VIT_00011454001	2.95671e-05	Vitis vinifera
YOR057W_deviation	YOR057W	2.95671e-05	Saccharomyces cerevisiae
VIT_00017847001_max	VIT_00017847001	2.95671e-05	Vitis vinifera
VIT_00006782001_deviation	VIT_00006782001	2.94938e-05	Vitis vinifera
YDR168W_raw	YDR168W	2.94755e-05	Saccharomyces cerevisiae
VIT_00026782001_deviation	VIT_00026782001	2.94185e-05	Vitis vinifera
PEGC01000059.1_g10974_raw	PEGC01000059.1_g10974	2.94185e-05	Cladosporium sp. SL-16
VIT_00032779001_raw	VIT_00032779001	2.94185e-05	Vitis vinifera
YDL013W_raw	YDL013W	2.94185e-05	Saccharomyces cerevisiae
YNL097C_max	YNL097C	2.94185e-05	Saccharomyces cerevisiae
YHR100C_max	YHR100C	2.93651e-05	Saccharomyces cerevisiae
YIR036C_raw	YIR036C	2.93651e-05	Saccharomyces cerevisiae
YNL232W_mean	YNL232W	2.9359e-05	Saccharomyces cerevisiae
M438DRAFT_347644_deviation	M438DRAFT_347644	2.9359e-05	Aureobasidium pullulans
VIT_00010170001_mean	VIT_00010170001	2.9359e-05	Vitis vinifera
VIT_00022139001_max	VIT_00022139001	2.9359e-05	Vitis vinifera
YMR307W_raw	YMR307W	2.9359e-05	Saccharomyces cerevisiae
YEL060C_deviation	YEL060C	2.9359e-05	Saccharomyces cerevisiae
PEGC01000031.1_g7378_max	PEGC01000031.1_g7378	2.9359e-05	Cladosporium sp. SL-16
VIT_00001003001_mean	VIT_00001003001	2.9359e-05	Vitis vinifera
YGR105W_deviation	YGR105W	2.93561e-05	Saccharomyces cerevisiae
KLTH0G12760g_raw	KLTH0G12760g	2.92857e-05	Lachancea thermotolerans
VIT_00016487001_deviation	VIT_00016487001	2.92857e-05	Vitis vinifera
YER011W_deviation	YER011W	2.92857e-05	Saccharomyces cerevisiae
YGR034W_max	YGR034W	2.92857e-05	Saccharomyces cerevisiae
metfru2_scaffold_538_gene_5425_mean	metfru2_scaffold_538_gene_5425	2.92857e-05	Metschnikowia fructicola
VIT_00009358001_raw	VIT_00009358001	2.92857e-05	Vitis vinifera
YJR010W_deviation	YJR010W	2.92857e-05	Saccharomyces cerevisiae
YLR350W_raw	YLR350W	2.92857e-05	Saccharomyces cerevisiae
D499_0B00280_deviation	D499_0B00280	2.92752e-05	Hanseniaspora uvarum
VIT_00009267001_max	VIT_00009267001	2.92395e-05	Vitis vinifera
YLL013C_raw	YLL013C	2.92262e-05	Saccharomyces cerevisiae
VIT_00003193001_max	VIT_00003193001	2.91941e-05	Vitis vinifera
YLR089C_deviation	YLR089C	2.91941e-05	Saccharomyces cerevisiae
VIT_00001036001_mean	VIT_00001036001	2.91941e-05	Vitis vinifera
VIT_00008289001_mean	VIT_00008289001	2.91941e-05	Vitis vinifera
VIT_00035035001_max	VIT_00035035001	2.91941e-05	Vitis vinifera
VIT_00035749001_deviation	VIT_00035749001	2.91941e-05	Vitis vinifera
YKR059W_min	YKR059W	2.91889e-05	Saccharomyces cerevisiae
VIT_00004303001_min	VIT_00004303001	2.91667e-05	Vitis vinifera
VIT_00007270001_max	VIT_00007270001	2.91346e-05	Vitis vinifera
LPNK01000020.1_g1756_deviation	LPNK01000020.1_g1756	2.91209e-05	Metschnikowia sp. AWRI3582
VIT_00009379001_mean	VIT_00009379001	2.91209e-05	Vitis vinifera
YBR070C_deviation	YBR070C	2.91209e-05	Saccharomyces cerevisiae
VIT_00033828001_raw	VIT_00033828001	2.91209e-05	Vitis vinifera
YHR028C_max	YHR028C	2.91026e-05	Saccharomyces cerevisiae
M438DRAFT_347166_mean	M438DRAFT_347166	2.90909e-05	Aureobasidium pullulans
YDR486C_deviation	YDR486C	2.90509e-05	Saccharomyces cerevisiae
LPNK01000171.1_g3887_max	LPNK01000171.1_g3887	2.90054e-05	Metschnikowia sp. AWRI3582
YKL117W_raw	YKL117W	2.89593e-05	Saccharomyces cerevisiae
M438DRAFT_396350_max	M438DRAFT_396350	2.89423e-05	Aureobasidium pullulans
VIT_00022771001_raw	VIT_00022771001	2.89423e-05	Vitis vinifera
D6D18_03558_mean	D6D18_03558	2.89423e-05	Aureobasidium pullulans
VIT_00012182001_max	VIT_00012182001	2.89423e-05	Vitis vinifera
KLTH0G05830g_deviation	KLTH0G05830g	2.8869e-05	Lachancea thermotolerans
PEGC01000003.1_g6912_raw	PEGC01000003.1_g6912	2.8869e-05	Cladosporium sp. SL-16
PEGC01000010.1_g97_raw	PEGC01000010.1_g97	2.8869e-05	Cladosporium sp. SL-16
YGR043C_deviation	YGR043C	2.8869e-05	Saccharomyces cerevisiae
VIT_00030473001_mean	VIT_00030473001	2.88233e-05	Vitis vinifera
YHR190W_deviation	YHR190W	2.88095e-05	Saccharomyces cerevisiae
metfru2_scaffold_50_gene_5134_raw	metfru2_scaffold_50_gene_5134	2.88095e-05	Metschnikowia fructicola
YKL064W_mean	YKL064W	2.88095e-05	Saccharomyces cerevisiae
YHR134W_mean	YHR134W	2.87828e-05	Saccharomyces cerevisiae
VIT_00038647001_mean	VIT_00038647001	2.87775e-05	Vitis vinifera
D499_0P00180_raw	D499_0P00180	2.87775e-05	Hanseniaspora uvarum
MWSF01000005.1_g3240_min	MWSF01000005.1_g3240	2.87775e-05	Starmerella bacillaris
YBL039C_deviation	YBL039C	2.87338e-05	Saccharomyces cerevisiae
YBL091C_max	YBL091C	2.87338e-05	Saccharomyces cerevisiae
VIT_00035166001_raw	VIT_00035166001	2.87179e-05	Vitis vinifera
D499_0A02590_max	D499_0A02590	2.87179e-05	Hanseniaspora uvarum
M438DRAFT_292163_mean	M438DRAFT_292163	2.87179e-05	Aureobasidium pullulans
VIT_00018604001_mean	VIT_00018604001	2.87179e-05	Vitis vinifera
M438DRAFT_350069_mean	M438DRAFT_350069	2.86912e-05	Aureobasidium pullulans
VIT_00028683001_deviation	VIT_00028683001	2.86742e-05	Vitis vinifera
LPNK01000049.1_g3078_deviation	LPNK01000049.1_g3078	2.86447e-05	Metschnikowia sp. AWRI3582
MWSF01000031.1_g2475_raw	MWSF01000031.1_g2475	2.86447e-05	Starmerella bacillaris
VIT_00025728001_max	VIT_00025728001	2.86447e-05	Vitis vinifera
M438DRAFT_273959_raw	M438DRAFT_273959	2.86447e-05	Aureobasidium pullulans
VIT_00031536001_raw	VIT_00031536001	2.86447e-05	Vitis vinifera
YDR492W_raw	YDR492W	2.86447e-05	Saccharomyces cerevisiae
YKR086W_max	YKR086W	2.86447e-05	Saccharomyces cerevisiae
YER187W_max	YER187W	2.86111e-05	Saccharomyces cerevisiae
D499_0P00980_max	D499_0P00980	2.85714e-05	Hanseniaspora uvarum
MWSF01000003.1_g2386_raw	MWSF01000003.1_g2386	2.85714e-05	Starmerella bacillaris
MWSF01000042.1_g2986_raw	MWSF01000042.1_g2986	2.85714e-05	Starmerella bacillaris
YNR017W_max	YNR017W	2.85714e-05	Saccharomyces cerevisiae
VIT_00012994001_mean	VIT_00012994001	2.85714e-05	Vitis vinifera
VIT_00029202001_max	VIT_00029202001	2.85256e-05	Vitis vinifera
YKL052C_deviation	YKL052C	2.85014e-05	Saccharomyces cerevisiae
YOR259C_max	YOR259C	2.84844e-05	Saccharomyces cerevisiae
VIT_00016996001_raw	VIT_00016996001	2.84341e-05	Vitis vinifera
M438DRAFT_396049_deviation	M438DRAFT_396049	2.84098e-05	Aureobasidium pullulans
VIT_00014501001_deviation	VIT_00014501001	2.84098e-05	Vitis vinifera
VIT_00020584001_raw	VIT_00020584001	2.83929e-05	Vitis vinifera
VIT_00035869001_deviation	VIT_00035869001	2.83929e-05	Vitis vinifera
YIR023W_max	YIR023W	2.83929e-05	Saccharomyces cerevisiae
M438DRAFT_343198_deviation	M438DRAFT_343198	2.83608e-05	Aureobasidium pullulans
YLR144C_deviation	YLR144C	2.83333e-05	Saccharomyces cerevisiae
KLTH0E12672g_deviation	KLTH0E12672g	2.83333e-05	Lachancea thermotolerans
metfru2_scaffold_78_gene_6778_raw	metfru2_scaffold_78_gene_6778	2.83333e-05	Metschnikowia fructicola
VIT_00000132001_deviation	VIT_00000132001	2.83333e-05	Vitis vinifera
VIT_00012846001_mean	VIT_00012846001	2.83333e-05	Vitis vinifera
YEL068C_raw	YEL068C	2.83333e-05	Saccharomyces cerevisiae
M438DRAFT_339608_raw	M438DRAFT_339608	2.83333e-05	Aureobasidium pullulans
YLR083C_mean	YLR083C	2.83183e-05	Saccharomyces cerevisiae
snR68_mean	snR68	2.83013e-05	Saccharomyces cerevisiae
VIT_00000155001_mean	VIT_00000155001	2.82601e-05	Vitis vinifera
CU098_008096_deviation	CU098_008096	2.82601e-05	Rhizopus stolonifer
YIR028W_max	YIR028W	2.82576e-05	Saccharomyces cerevisiae
VIT_00019149001_max	VIT_00019149001	2.8228e-05	Vitis vinifera
YDL043C_max	YDL043C	2.8228e-05	Saccharomyces cerevisiae
LPNK01000080.1_g4108_mean	LPNK01000080.1_g4108	2.8228e-05	Metschnikowia sp. AWRI3582
M438DRAFT_405504_raw	M438DRAFT_405504	2.8228e-05	Aureobasidium pullulans
YBR166C_mean	YBR166C	2.8228e-05	Saccharomyces cerevisiae
KLTH0C07172g_max	KLTH0C07172g	2.8228e-05	Lachancea thermotolerans
YJL096W_deviation	YJL096W	2.8228e-05	Saccharomyces cerevisiae
VIT_00033276001_raw	VIT_00033276001	2.81875e-05	Vitis vinifera
MWSF01000005.1_g3267_deviation	MWSF01000005.1_g3267	2.81685e-05	Starmerella bacillaris
D499_0AD00120_deviation	D499_0AD00120	2.81685e-05	Hanseniaspora uvarum
PEGC01000026.1_g5395_raw	PEGC01000026.1_g5395	2.81685e-05	Cladosporium sp. SL-16
PEGC01000022.1_g4369_max	PEGC01000022.1_g4369	2.81685e-05	Cladosporium sp. SL-16
YER117W_raw	YER117W	2.81685e-05	Saccharomyces cerevisiae
YGL030W_raw	YGL030W	2.81685e-05	Saccharomyces cerevisiae
YJR123W_mean	YJR123W	2.81685e-05	Saccharomyces cerevisiae
YBR180W_mean	YBR180W	2.81685e-05	Saccharomyces cerevisiae
VIT_00016189001_mean	VIT_00016189001	2.8158e-05	Vitis vinifera
LPNK01000179.1_g3561_raw	LPNK01000179.1_g3561	2.8158e-05	Metschnikowia sp. AWRI3582
VIT_00022356001_max	VIT_00022356001	2.81548e-05	Vitis vinifera
VIT_00010908001_min	VIT_00010908001	2.80952e-05	Vitis vinifera
VIT_00002717001_mean	VIT_00002717001	2.80952e-05	Vitis vinifera
YKL205W_min	YKL205W	2.80952e-05	Saccharomyces cerevisiae
D6D18_08035_deviation	D6D18_08035	2.80952e-05	Aureobasidium pullulans
YJR064W_max	YJR064W	2.80952e-05	Saccharomyces cerevisiae
VIT_00003722001_deviation	VIT_00003722001	2.80037e-05	Vitis vinifera
VIT_00023147001_mean	VIT_00023147001	2.79762e-05	Vitis vinifera
VIT_00036815001_max	VIT_00036815001	2.79762e-05	Vitis vinifera
YAL018C_raw	YAL018C	2.796e-05	Saccharomyces cerevisiae
VIT_00032972001_max	VIT_00032972001	2.79336e-05	Vitis vinifera
D499_0K00650_raw	D499_0K00650	2.79167e-05	Hanseniaspora uvarum
M438DRAFT_366135_max	M438DRAFT_366135	2.79167e-05	Aureobasidium pullulans
VIT_00030269001_min	VIT_00030269001	2.79167e-05	Vitis vinifera
VIT_00020208001_raw	VIT_00020208001	2.79167e-05	Vitis vinifera
VIT_00034208001_max	VIT_00034208001	2.79004e-05	Vitis vinifera
D6D18_06562_mean	D6D18_06562	2.78943e-05	Aureobasidium pullulans
VIT_00031163001_raw	VIT_00031163001	2.78846e-05	Vitis vinifera
VIT_00038784001_deviation	VIT_00038784001	2.78846e-05	Vitis vinifera
YMR319C_min	YMR319C	2.78409e-05	Saccharomyces cerevisiae
KLTH0G01320g_raw	KLTH0G01320g	2.77903e-05	Lachancea thermotolerans
VIT_00001846001_max	VIT_00001846001	2.77778e-05	Vitis vinifera
metfru2_scaffold_1182_gene_456_mean	metfru2_scaffold_1182_gene_456	2.77757e-05	Metschnikowia fructicola
M438DRAFT_344121_max	M438DRAFT_344121	2.77518e-05	Aureobasidium pullulans
VIT_00008074001_raw	VIT_00008074001	2.77056e-05	Vitis vinifera
D6D18_07396_mean	D6D18_07396	2.76984e-05	Aureobasidium pullulans
D499_0E01130_deviation	D499_0E01130	2.76923e-05	Hanseniaspora uvarum
PEGC01000073.1_g12541_raw	PEGC01000073.1_g12541	2.76923e-05	Cladosporium sp. SL-16
VIT_00034025001_deviation	VIT_00034025001	2.76923e-05	Vitis vinifera
VIT_00021301001_raw	VIT_00021301001	2.76923e-05	Vitis vinifera
YMR038C_max	YMR038C	2.76923e-05	Saccharomyces cerevisiae
YGR055W_raw	YGR055W	2.76786e-05	Saccharomyces cerevisiae
PEGC01000007.1_g12099_mean	PEGC01000007.1_g12099	2.76786e-05	Cladosporium sp. SL-16
VIT_00026065001_raw	VIT_00026065001	2.76786e-05	Vitis vinifera
VIT_00027967001_raw	VIT_00027967001	2.76486e-05	Vitis vinifera
YGR116W_min	YGR116W	2.7619e-05	Saccharomyces cerevisiae
CU098_011341_deviation	CU098_011341	2.7619e-05	Rhizopus stolonifer
D6D18_09899_deviation	D6D18_09899	2.7619e-05	Aureobasidium pullulans
VIT_00021650001_mean	VIT_00021650001	2.7619e-05	Vitis vinifera
YGR220C_deviation	YGR220C	2.76068e-05	Saccharomyces cerevisiae
YDR435C_max	YDR435C	2.7549e-05	Saccharomyces cerevisiae
MWSF01000040.1_g2930_max	MWSF01000040.1_g2930	2.7517e-05	Starmerella bacillaris
M438DRAFT_342301_deviation	M438DRAFT_342301	2.75e-05	Aureobasidium pullulans
snR70_deviation	snR70	2.75e-05	Saccharomyces cerevisiae
YBR048W_deviation	YBR048W	2.75e-05	Saccharomyces cerevisiae
YNL181W_deviation	YNL181W	2.75e-05	Saccharomyces cerevisiae
VIT_00002224001_deviation	VIT_00002224001	2.74574e-05	Vitis vinifera
YKL001C_max	YKL001C	2.74542e-05	Saccharomyces cerevisiae
VIT_00009485001_max	VIT_00009485001	2.74542e-05	Vitis vinifera
LPNK01000081.1_g577_mean	LPNK01000081.1_g577	2.74359e-05	Metschnikowia sp. AWRI3582
M438DRAFT_335694_raw	M438DRAFT_335694	2.74267e-05	Aureobasidium pullulans
D6D18_02284_mean	D6D18_02284	2.74242e-05	Aureobasidium pullulans
VIT_00037227001_mean	VIT_00037227001	2.74242e-05	Vitis vinifera
D6D18_00399_raw	D6D18_00399	2.74242e-05	Aureobasidium pullulans
VIT_00012776001_mean	VIT_00012776001	2.73626e-05	Vitis vinifera
D6D18_08174_max	D6D18_08174	2.73352e-05	Aureobasidium pullulans
PEGC01000003.1_g7103_deviation	PEGC01000003.1_g7103	2.73352e-05	Cladosporium sp. SL-16
D6D18_01884_deviation	D6D18_01884	2.73109e-05	Aureobasidium pullulans
YGL203C_mean	YGL203C	2.72926e-05	Saccharomyces cerevisiae
AWRI3578_g265_raw	AWRI3578_g265	2.72756e-05	Hanseniaspora opuntiae
VIT_00001137001_raw	VIT_00001137001	2.72756e-05	Vitis vinifera
YGL242C_mean	YGL242C	2.72756e-05	Saccharomyces cerevisiae
KLTH0H06798g_deviation	KLTH0H06798g	2.72727e-05	Lachancea thermotolerans
LPNK01000068.1_g4164_max	LPNK01000068.1_g4164	2.72727e-05	Metschnikowia sp. AWRI3582
YLR008C_max	YLR008C	2.72727e-05	Saccharomyces cerevisiae
VIT_00019051001_raw	VIT_00019051001	2.72727e-05	Vitis vinifera
AWRI3578_g664_deviation	AWRI3578_g664	2.72727e-05	Hanseniaspora opuntiae
YJR148W_raw	YJR148W	2.72727e-05	Saccharomyces cerevisiae
YPR057W_mean	YPR057W	2.72024e-05	Saccharomyces cerevisiae
M438DRAFT_322624_mean	M438DRAFT_322624	2.72024e-05	Aureobasidium pullulans
MWSF01000013.1_g812_max	MWSF01000013.1_g812	2.72024e-05	Starmerella bacillaris
VIT_00000397001_deviation	VIT_00000397001	2.72024e-05	Vitis vinifera
YIL167W_mean	YIL167W	2.71999e-05	Saccharomyces cerevisiae
VIT_00019061001_raw	VIT_00019061001	2.71902e-05	Vitis vinifera
YNL232W_raw	YNL232W	2.71562e-05	Saccharomyces cerevisiae
VIT_00020594001_max	VIT_00020594001	2.71493e-05	Vitis vinifera
metfru2_scaffold_2508_gene_2481_deviation	metfru2_scaffold_2508_gene_2481	2.71429e-05	Metschnikowia fructicola
VIT_00011670001_deviation	VIT_00011670001	2.71429e-05	Vitis vinifera
D499_0P00800_min	D499_0P00800	2.71429e-05	Hanseniaspora uvarum
M438DRAFT_408525_mean	M438DRAFT_408525	2.71429e-05	Aureobasidium pullulans
YJL060W_deviation	YJL060W	2.71429e-05	Saccharomyces cerevisiae
D6D18_05591_deviation	D6D18_05591	2.70833e-05	Aureobasidium pullulans
VIT_00029735001_deviation	VIT_00029735001	2.70646e-05	Vitis vinifera
KLTH0G11880g_deviation	KLTH0G11880g	2.70646e-05	Lachancea thermotolerans
VIT_00027608001_deviation	VIT_00027608001	2.6908e-05	Vitis vinifera
YHR026W_mean	YHR026W	2.69048e-05	Saccharomyces cerevisiae
YLR050C_max	YLR050C	2.6891e-05	Saccharomyces cerevisiae
YBL075C_max	YBL075C	2.68748e-05	Saccharomyces cerevisiae
LPNK01000057.1_g733_mean	LPNK01000057.1_g733	2.68687e-05	Metschnikowia sp. AWRI3582
YDL030W_max	YDL030W	2.67995e-05	Saccharomyces cerevisiae
D499_0AS00110_raw	D499_0AS00110	2.67857e-05	Hanseniaspora uvarum
YJL179W_raw	YJL179W	2.67857e-05	Saccharomyces cerevisiae
VIT_00035451001_mean	VIT_00035451001	2.67832e-05	Vitis vinifera
VIT_00037040001_raw	VIT_00037040001	2.67832e-05	Vitis vinifera
D6D18_04183_mean	D6D18_04183	2.67647e-05	Aureobasidium pullulans
VIT_00013206001_min	VIT_00013206001	2.66941e-05	Vitis vinifera
MWSF01000040.1_g2947_max	MWSF01000040.1_g2947	2.66667e-05	Starmerella bacillaris
YOL077C_min	YOL077C	2.66667e-05	Saccharomyces cerevisiae
D499_0D00490_deviation	D499_0D00490	2.66667e-05	Hanseniaspora uvarum
M438DRAFT_295437_raw	M438DRAFT_295437	2.66667e-05	Aureobasidium pullulans
VIT_00020187001_deviation	VIT_00020187001	2.65934e-05	Vitis vinifera
VIT_00033746001_mean	VIT_00033746001	2.65751e-05	Vitis vinifera
VIT_00014386001_mean	VIT_00014386001	2.65181e-05	Vitis vinifera
CU098_007634_mean	CU098_007634	2.65152e-05	Rhizopus stolonifer
D499_0AB00110_deviation	D499_0AB00110	2.65152e-05	Hanseniaspora uvarum
D499_0N00360_mean	D499_0N00360	2.65152e-05	Hanseniaspora uvarum
M438DRAFT_343677_mean	M438DRAFT_343677	2.65152e-05	Aureobasidium pullulans
M438DRAFT_346482_raw	M438DRAFT_346482	2.65152e-05	Aureobasidium pullulans
M438DRAFT_348965_max	M438DRAFT_348965	2.65152e-05	Aureobasidium pullulans
VIT_00015278001_mean	VIT_00015278001	2.65152e-05	Vitis vinifera
MWSF01000005.1_g3197_max	MWSF01000005.1_g3197	2.65152e-05	Starmerella bacillaris
YHR205W_deviation	YHR205W	2.64286e-05	Saccharomyces cerevisiae
PEGC01000007.1_g12194_max	PEGC01000007.1_g12194	2.64286e-05	Cladosporium sp. SL-16
YIL139C_min	YIL139C	2.64236e-05	Saccharomyces cerevisiae
VIT_00021896001_max	VIT_00021896001	2.63986e-05	Vitis vinifera
VIT_00025296001_max	VIT_00025296001	2.63771e-05	Vitis vinifera
VIT_00021237001_mean	VIT_00021237001	2.6337e-05	Vitis vinifera
VIT_00027169001_mean	VIT_00027169001	2.63095e-05	Vitis vinifera
MWSF01000011.1_g507_mean	MWSF01000011.1_g507	2.63095e-05	Starmerella bacillaris
YDR354W_min	YDR354W	2.6267e-05	Saccharomyces cerevisiae
metfru2_scaffold_1069_gene_233_raw	metfru2_scaffold_1069_gene_233	2.625e-05	Metschnikowia fructicola
YIR019C_raw	YIR019C	2.625e-05	Saccharomyces cerevisiae
VIT_00022148001_max	VIT_00022148001	2.62338e-05	Vitis vinifera
YLR027C_max	YLR027C	2.61905e-05	Saccharomyces cerevisiae
VIT_00025471001_min	VIT_00025471001	2.61738e-05	Vitis vinifera
VIT_00001935001_max	VIT_00001935001	2.61237e-05	Vitis vinifera
VIT_00008900001_max	VIT_00008900001	2.61172e-05	Vitis vinifera
VIT_00016207001_min	VIT_00016207001	2.61172e-05	Vitis vinifera
YPR187W_deviation	YPR187W	2.61172e-05	Saccharomyces cerevisiae
metfru2_scaffold_3291_gene_3472_mean	metfru2_scaffold_3291_gene_3472	2.60823e-05	Metschnikowia fructicola
YML005W_deviation	YML005W	2.60772e-05	Saccharomyces cerevisiae
MWSF01000037.1_g2686_deviation	MWSF01000037.1_g2686	2.60504e-05	Starmerella bacillaris
M438DRAFT_295437_max	M438DRAFT_295437	2.60256e-05	Aureobasidium pullulans
VIT_00012840001_raw	VIT_00012840001	2.60256e-05	Vitis vinifera
YLR179C_deviation	YLR179C	2.60256e-05	Saccharomyces cerevisiae
VIT_00026318001_max	VIT_00026318001	2.59909e-05	Vitis vinifera
M438DRAFT_296967_max	M438DRAFT_296967	2.59463e-05	Aureobasidium pullulans
CU098_007491_raw	CU098_007491	2.58741e-05	Rhizopus stolonifer
VIT_00012092001_max	VIT_00012092001	2.58741e-05	Vitis vinifera
YDL210W_max	YDL210W	2.58741e-05	Saccharomyces cerevisiae
MWSF01000002.1_g1531_deviation	MWSF01000002.1_g1531	2.58741e-05	Starmerella bacillaris
VIT_00008919001_deviation	VIT_00008919001	2.58741e-05	Vitis vinifera
PEGC01000014.1_g2038_max	PEGC01000014.1_g2038	2.58741e-05	Cladosporium sp. SL-16
VIT_00024537001_raw	VIT_00024537001	2.58608e-05	Vitis vinifera
LPNK01000006.1_g109_mean	LPNK01000006.1_g109	2.57576e-05	Metschnikowia sp. AWRI3582
LPNK01000011.1_g2114_max	LPNK01000011.1_g2114	2.57576e-05	Metschnikowia sp. AWRI3582
M438DRAFT_348838_max	M438DRAFT_348838	2.57576e-05	Aureobasidium pullulans
VIT_00025310001_max	VIT_00025310001	2.57576e-05	Vitis vinifera
CU098_000853_max	CU098_000853	2.57576e-05	Rhizopus stolonifer
PEGC01000003.1_g6451_mean	PEGC01000003.1_g6451	2.57576e-05	Cladosporium sp. SL-16
YKL092C_deviation	YKL092C	2.57576e-05	Saccharomyces cerevisiae
YDL029W_deviation	YDL029W	2.57308e-05	Saccharomyces cerevisiae
VIT_00021389001_raw	VIT_00021389001	2.5666e-05	Vitis vinifera
D499_0AA00370_mean	D499_0AA00370	2.5666e-05	Hanseniaspora uvarum
D6D18_01315_mean	D6D18_01315	2.5609e-05	Aureobasidium pullulans
VIT_00033492001_mean	VIT_00033492001	2.55519e-05	Vitis vinifera
PEGC01000053.1_g10493_mean	PEGC01000053.1_g10493	2.55495e-05	Cladosporium sp. SL-16
YOR071C_mean	YOR071C	2.55235e-05	Saccharomyces cerevisiae
VIT_00020131001_raw	VIT_00020131001	2.55227e-05	Vitis vinifera
VIT_00016881001_raw	VIT_00016881001	2.54863e-05	Vitis vinifera
M438DRAFT_348887_min	M438DRAFT_348887	2.54762e-05	Aureobasidium pullulans
VIT_00017522001_max	VIT_00017522001	2.54762e-05	Vitis vinifera
YJR125C_mean	YJR125C	2.54762e-05	Saccharomyces cerevisiae
YBR188C_mean	YBR188C	2.54762e-05	Saccharomyces cerevisiae
VIT_00030125001_deviation	VIT_00030125001	2.54579e-05	Vitis vinifera
LPNK01000053.1_g4748_raw	LPNK01000053.1_g4748	2.54167e-05	Metschnikowia sp. AWRI3582
YOL048C_max	YOL048C	2.54167e-05	Saccharomyces cerevisiae
KLTH0E11748g_raw	KLTH0E11748g	2.53907e-05	Lachancea thermotolerans
VIT_00034700001_mean	VIT_00034700001	2.53846e-05	Vitis vinifera
metfru2_scaffold_1159_gene_410_max	metfru2_scaffold_1159_gene_410	2.53846e-05	Metschnikowia fructicola
MWSF01000011.1_g541_deviation	MWSF01000011.1_g541	2.53846e-05	Starmerella bacillaris
MWSF01000024.1_g1860_raw	MWSF01000024.1_g1860	2.53846e-05	Starmerella bacillaris
VIT_00020684001_raw	VIT_00020684001	2.53846e-05	Vitis vinifera
YHL020C_deviation	YHL020C	2.53409e-05	Saccharomyces cerevisiae
M438DRAFT_302831_deviation	M438DRAFT_302831	2.53276e-05	Aureobasidium pullulans
D6D18_06531_max	D6D18_06531	2.53247e-05	Aureobasidium pullulans
CU098_011032_deviation	CU098_011032	2.53247e-05	Rhizopus stolonifer
D6D18_03598_raw	D6D18_03598	2.53247e-05	Aureobasidium pullulans
M438DRAFT_312640_raw	M438DRAFT_312640	2.53247e-05	Aureobasidium pullulans
M438DRAFT_341606_deviation	M438DRAFT_341606	2.53247e-05	Aureobasidium pullulans
VIT_00016892001_deviation	VIT_00016892001	2.53247e-05	Vitis vinifera
YDL199C_raw	YDL199C	2.53247e-05	Saccharomyces cerevisiae
YJR052W_deviation	YJR052W	2.53247e-05	Saccharomyces cerevisiae
BcDW1_7322_mean	BcDW1_7322	2.53247e-05	Botrytis cinerea
metfru2_scaffold_668_gene_6193_deviation	metfru2_scaffold_668_gene_6193	2.53247e-05	Metschnikowia fructicola
YHR207C_min	YHR207C	2.53247e-05	Saccharomyces cerevisiae
VIT_00037361001_deviation	VIT_00037361001	2.53247e-05	Vitis vinifera
YHL039W_raw	YHL039W	2.53247e-05	Saccharomyces cerevisiae
YLR149C_min	YLR149C	2.53114e-05	Saccharomyces cerevisiae
snR82_raw	snR82	2.52081e-05	Saccharomyces cerevisiae
YKL080W_min	YKL080W	2.51948e-05	Saccharomyces cerevisiae
YLR185W_min	YLR185W	2.51603e-05	Saccharomyces cerevisiae
BCIN_12g00640_mean	BCIN_12g00640	2.51166e-05	Botrytis cinerea
VIT_00001666001_min	VIT_00001666001	2.51166e-05	Vitis vinifera
LPNK01000084.1_g2749_raw	LPNK01000084.1_g2749	2.51166e-05	Metschnikowia sp. AWRI3582
metfru2_scaffold_80_gene_6882_deviation	metfru2_scaffold_80_gene_6882	2.51166e-05	Metschnikowia fructicola
MWSF01000028.1_g2108_max	MWSF01000028.1_g2108	2.51166e-05	Starmerella bacillaris
PEGC01000050.1_g10219_max	PEGC01000050.1_g10219	2.51166e-05	Cladosporium sp. SL-16
VIT_00008022001_mean	VIT_00008022001	2.51166e-05	Vitis vinifera
VIT_00016309001_max	VIT_00016309001	2.51166e-05	Vitis vinifera
VIT_00031396001_mean	VIT_00031396001	2.51166e-05	Vitis vinifera
YHR004C_deviation	YHR004C	2.51166e-05	Saccharomyces cerevisiae
MWSF01000016.1_g1061_min	MWSF01000016.1_g1061	2.51166e-05	Starmerella bacillaris
VIT_00036039001_deviation	VIT_00036039001	2.51166e-05	Vitis vinifera
YML129C_deviation	YML129C	2.51166e-05	Saccharomyces cerevisiae
M438DRAFT_342562_mean	M438DRAFT_342562	2.51166e-05	Aureobasidium pullulans
VIT_00022197001_mean	VIT_00022197001	2.51166e-05	Vitis vinifera
VIT_00028366001_min	VIT_00028366001	2.51166e-05	Vitis vinifera
MWSF01000038.1_g2712_max	MWSF01000038.1_g2712	2.5098e-05	Starmerella bacillaris
YMR040W_deviation	YMR040W	2.50534e-05	Saccharomyces cerevisiae
VIT_00026721001_mean	VIT_00026721001	2.5025e-05	Vitis vinifera
VIT_00015930001_deviation	VIT_00015930001	2.5e-05	Vitis vinifera
VIT_00031781001_max	VIT_00031781001	2.5e-05	Vitis vinifera
CU098_005274_deviation	CU098_005274	2.5e-05	Rhizopus stolonifer
D499_0AH00360_deviation	D499_0AH00360	2.5e-05	Hanseniaspora uvarum
KLTH0G09218g_deviation	KLTH0G09218g	2.5e-05	Lachancea thermotolerans
M438DRAFT_93_max	M438DRAFT_93	2.5e-05	Aureobasidium pullulans
PEGC01000031.1_g7310_mean	PEGC01000031.1_g7310	2.5e-05	Cladosporium sp. SL-16
VIT_00003094001_deviation	VIT_00003094001	2.5e-05	Vitis vinifera
VIT_00030574001_max	VIT_00030574001	2.5e-05	Vitis vinifera
YGL082W_raw	YGL082W	2.5e-05	Saccharomyces cerevisiae
D499_0Q00240_mean	D499_0Q00240	2.5e-05	Hanseniaspora uvarum
M438DRAFT_344367_raw	M438DRAFT_344367	2.5e-05	Aureobasidium pullulans
metfru2_scaffold_839_gene_7062_deviation	metfru2_scaffold_839_gene_7062	2.5e-05	Metschnikowia fructicola
MWSF01000003.1_g2324_deviation	MWSF01000003.1_g2324	2.5e-05	Starmerella bacillaris
VIT_00021862001_deviation	VIT_00021862001	2.5e-05	Vitis vinifera
M438DRAFT_304618_max	M438DRAFT_304618	2.49733e-05	Aureobasidium pullulans
YLR027C_min	YLR027C	2.49296e-05	Saccharomyces cerevisiae
YHR083W_max	YHR083W	2.49217e-05	Saccharomyces cerevisiae
YIL075C_raw	YIL075C	2.49084e-05	Saccharomyces cerevisiae
D499_0A03960_max	D499_0A03960	2.49084e-05	Hanseniaspora uvarum
VIT_00000264001_deviation	VIT_00000264001	2.48785e-05	Vitis vinifera
VIT_00031256001_deviation	VIT_00031256001	2.48485e-05	Vitis vinifera
D6D18_09010_max	D6D18_09010	2.48485e-05	Aureobasidium pullulans
YJL115W_min	YJL115W	2.48485e-05	Saccharomyces cerevisiae
M438DRAFT_306925_deviation	M438DRAFT_306925	2.48352e-05	Aureobasidium pullulans
PEGC01000019.1_g3372_deviation	PEGC01000019.1_g3372	2.48352e-05	Cladosporium sp. SL-16
PEGC01000024.1_g4723_mean	PEGC01000024.1_g4723	2.48352e-05	Cladosporium sp. SL-16
VIT_00032839001_mean	VIT_00032839001	2.48352e-05	Vitis vinifera
YGR101W_raw	YGR101W	2.48352e-05	Saccharomyces cerevisiae
YOR040W_raw	YOR040W	2.48352e-05	Saccharomyces cerevisiae
VIT_00011747001_deviation	VIT_00011747001	2.47436e-05	Vitis vinifera
VIT_00024235001_mean	VIT_00024235001	2.47319e-05	Vitis vinifera
YPR173C_deviation	YPR173C	2.46814e-05	Saccharomyces cerevisiae
VIT_00000771001_raw	VIT_00000771001	2.46404e-05	Vitis vinifera
VIT_00038631001_raw	VIT_00038631001	2.46108e-05	Vitis vinifera
VIT_00032959001_max	VIT_00032959001	2.45833e-05	Vitis vinifera
YER035W_deviation	YER035W	2.45833e-05	Saccharomyces cerevisiae
YHR149C_raw	YHR149C	2.45671e-05	Saccharomyces cerevisiae
LPNK01000044.1_g460_mean	LPNK01000044.1_g460	2.45671e-05	Metschnikowia sp. AWRI3582
VIT_00013435001_max	VIT_00013435001	2.45671e-05	Vitis vinifera
VIT_00035141001_mean	VIT_00035141001	2.45671e-05	Vitis vinifera
VIT_00036493001_raw	VIT_00036493001	2.45671e-05	Vitis vinifera
YPL124W_deviation	YPL124W	2.45671e-05	Saccharomyces cerevisiae
CU098_013618_deviation	CU098_013618	2.45671e-05	Rhizopus stolonifer
PEGC01000037.1_g7999_mean	PEGC01000037.1_g7999	2.45671e-05	Cladosporium sp. SL-16
VIT_00022295001_mean	VIT_00022295001	2.45671e-05	Vitis vinifera
YBL032W_max	YBL032W	2.45671e-05	Saccharomyces cerevisiae
YOR303W_raw	YOR303W	2.45671e-05	Saccharomyces cerevisiae
YPL051W_deviation	YPL051W	2.45671e-05	Saccharomyces cerevisiae
YBR230C_raw	YBR230C	2.45238e-05	Saccharomyces cerevisiae
M438DRAFT_347629_raw	M438DRAFT_347629	2.45192e-05	Aureobasidium pullulans
MWSF01000034.1_g2568_max	MWSF01000034.1_g2568	2.44755e-05	Starmerella bacillaris
KLTH0A06952g_min	KLTH0A06952g	2.44755e-05	Lachancea thermotolerans
LPNK01000114.1_g1034_max	LPNK01000114.1_g1034	2.44755e-05	Metschnikowia sp. AWRI3582
M438DRAFT_345082_mean	M438DRAFT_345082	2.44755e-05	Aureobasidium pullulans
M438DRAFT_350340_mean	M438DRAFT_350340	2.44755e-05	Aureobasidium pullulans
metfru2_scaffold_369_gene_3964_raw	metfru2_scaffold_369_gene_3964	2.44755e-05	Metschnikowia fructicola
MWSF01000012.1_g685_mean	MWSF01000012.1_g685	2.44755e-05	Starmerella bacillaris
MWSF01000014.1_g880_deviation	MWSF01000014.1_g880	2.44755e-05	Starmerella bacillaris
PEGC01000079.1_g12847_deviation	PEGC01000079.1_g12847	2.44755e-05	Cladosporium sp. SL-16
VIT_00003172001_mean	VIT_00003172001	2.44755e-05	Vitis vinifera
VIT_00024473001_raw	VIT_00024473001	2.44755e-05	Vitis vinifera
VIT_00029459001_deviation	VIT_00029459001	2.44755e-05	Vitis vinifera
M438DRAFT_165776_raw	M438DRAFT_165776	2.44444e-05	Aureobasidium pullulans
D499_0I01290_deviation	D499_0I01290	2.44372e-05	Hanseniaspora uvarum
CU098_011038_max	CU098_011038	2.44318e-05	Rhizopus stolonifer
VIT_00021249001_deviation	VIT_00021249001	2.44318e-05	Vitis vinifera
YLR130C_min	YLR130C	2.44318e-05	Saccharomyces cerevisiae
metfru2_scaffold_932_gene_7253_max	metfru2_scaffold_932_gene_7253	2.44318e-05	Metschnikowia fructicola
VIT_00000552001_mean	VIT_00000552001	2.44318e-05	Vitis vinifera
AWRI3578_g1681_max	AWRI3578_g1681	2.4359e-05	Hanseniaspora opuntiae
D499_0Q00910_raw	D499_0Q00910	2.4359e-05	Hanseniaspora uvarum
M438DRAFT_339394_deviation	M438DRAFT_339394	2.4359e-05	Aureobasidium pullulans
M438DRAFT_403934_max	M438DRAFT_403934	2.4359e-05	Aureobasidium pullulans
D499_0G01280_deviation	D499_0G01280	2.4359e-05	Hanseniaspora uvarum
KLTH0F06248g_mean	KLTH0F06248g	2.4359e-05	Lachancea thermotolerans
KLTH0H06798g_max	KLTH0H06798g	2.4359e-05	Lachancea thermotolerans
M438DRAFT_264911_max	M438DRAFT_264911	2.4359e-05	Aureobasidium pullulans
MWSF01000005.1_g3288_max	MWSF01000005.1_g3288	2.4359e-05	Starmerella bacillaris
MWSF01000008.1_g3908_max	MWSF01000008.1_g3908	2.4359e-05	Starmerella bacillaris
MWSF01000010.1_g389_raw	MWSF01000010.1_g389	2.4359e-05	Starmerella bacillaris
snR189_max	snR189	2.4359e-05	Saccharomyces cerevisiae
VIT_00014246001_raw	VIT_00014246001	2.4359e-05	Vitis vinifera
VIT_00017212001_raw	VIT_00017212001	2.4359e-05	Vitis vinifera
VIT_00020552001_max	VIT_00020552001	2.4359e-05	Vitis vinifera
VIT_00024631001_deviation	VIT_00024631001	2.4359e-05	Vitis vinifera
VIT_00035473001_raw	VIT_00035473001	2.4359e-05	Vitis vinifera
YGL006W_max	YGL006W	2.4359e-05	Saccharomyces cerevisiae
LPNK01000013.1_g2240_deviation	LPNK01000013.1_g2240	2.4359e-05	Metschnikowia sp. AWRI3582
M438DRAFT_346381_raw	M438DRAFT_346381	2.4359e-05	Aureobasidium pullulans
M438DRAFT_352029_raw	M438DRAFT_352029	2.4359e-05	Aureobasidium pullulans
metfru2_scaffold_1036_gene_180_deviation	metfru2_scaffold_1036_gene_180	2.4359e-05	Metschnikowia fructicola
metfru2_scaffold_3175_gene_3329_deviation	metfru2_scaffold_3175_gene_3329	2.4359e-05	Metschnikowia fructicola
MWSF01000001.1_g316_mean	MWSF01000001.1_g316	2.4359e-05	Starmerella bacillaris
MWSF01000022.1_g1769_mean	MWSF01000022.1_g1769	2.4359e-05	Starmerella bacillaris
VIT_00016698001_max	VIT_00016698001	2.4359e-05	Vitis vinifera
VIT_00017121001_deviation	VIT_00017121001	2.4359e-05	Vitis vinifera
YMR124W_min	YMR124W	2.4359e-05	Saccharomyces cerevisiae
YPR188C_min	YPR188C	2.4359e-05	Saccharomyces cerevisiae
CU098_010581_raw	CU098_010581	2.4359e-05	Rhizopus stolonifer
VIT_00030037001_max	VIT_00030037001	2.4359e-05	Vitis vinifera
VIT_00024750001_raw	VIT_00024750001	2.43427e-05	Vitis vinifera
LPNK01000067.1_g5272_raw	LPNK01000067.1_g5272	2.42857e-05	Metschnikowia sp. AWRI3582
YBR271W_min	YBR271W	2.42857e-05	Saccharomyces cerevisiae
VIT_00028749001_raw	VIT_00028749001	2.42857e-05	Vitis vinifera
VIT_00030523001_raw	VIT_00030523001	2.42857e-05	Vitis vinifera
metfru2_scaffold_823_gene_7001_raw	metfru2_scaffold_823_gene_7001	2.42857e-05	Metschnikowia fructicola
snR190_raw	snR190	2.42857e-05	Saccharomyces cerevisiae
PEGC01000019.1_g3372_raw	PEGC01000019.1_g3372	2.42857e-05	Cladosporium sp. SL-16
VIT_00000771001_min	VIT_00000771001	2.42674e-05	Vitis vinifera
VIT_00024609001_min	VIT_00024609001	2.42157e-05	Vitis vinifera
VIT_00028464001_raw	VIT_00028464001	2.42157e-05	Vitis vinifera
VIT_00017687001_deviation	VIT_00017687001	2.41941e-05	Vitis vinifera
M438DRAFT_403934_mean	M438DRAFT_403934	2.41941e-05	Aureobasidium pullulans
VIT_00006258001_max	VIT_00006258001	2.41941e-05	Vitis vinifera
YDR176W_raw	YDR176W	2.41941e-05	Saccharomyces cerevisiae
M438DRAFT_274440_mean	M438DRAFT_274440	2.41346e-05	Aureobasidium pullulans
YML052W_raw	YML052W	2.41346e-05	Saccharomyces cerevisiae
YHR211W_max	YHR211W	2.40909e-05	Saccharomyces cerevisiae
LPNK01000160.1_g2433_max	LPNK01000160.1_g2433	2.40909e-05	Metschnikowia sp. AWRI3582
VIT_00014709001_min	VIT_00014709001	2.40909e-05	Vitis vinifera
VIT_00015085001_max	VIT_00015085001	2.40909e-05	Vitis vinifera
VIT_00015519001_raw	VIT_00015519001	2.40909e-05	Vitis vinifera
VIT_00025391001_max	VIT_00025391001	2.40909e-05	Vitis vinifera
M438DRAFT_149149_mean	M438DRAFT_149149	2.40909e-05	Aureobasidium pullulans
VIT_00022303001_raw	VIT_00022303001	2.40642e-05	Vitis vinifera
YGL224C_max	YGL224C	2.40642e-05	Saccharomyces cerevisiae
metfru2_scaffold_134_gene_731_raw	metfru2_scaffold_134_gene_731	2.40589e-05	Metschnikowia fructicola
VIT_00015633001_max	VIT_00015633001	2.40278e-05	Vitis vinifera
YDR047W_mean	YDR047W	2.40176e-05	Saccharomyces cerevisiae
metfru2_scaffold_161_gene_1190_max	metfru2_scaffold_161_gene_1190	2.39993e-05	Metschnikowia fructicola
VIT_00019824001_mean	VIT_00019824001	2.39698e-05	Vitis vinifera
PEGC01000025.1_g4992_max	PEGC01000025.1_g4992	2.39423e-05	Cladosporium sp. SL-16
MWSF01000031.1_g2453_deviation	MWSF01000031.1_g2453	2.39261e-05	Starmerella bacillaris
PEGC01000004.1_g8393_raw	PEGC01000004.1_g8393	2.39261e-05	Cladosporium sp. SL-16
CU098_004409_mean	CU098_004409	2.39261e-05	Rhizopus stolonifer
MWSF01000060.1_g3584_raw	MWSF01000060.1_g3584	2.39261e-05	Starmerella bacillaris
PEGC01000006.1_g11099_raw	PEGC01000006.1_g11099	2.39261e-05	Cladosporium sp. SL-16
VIT_00036114001_deviation	VIT_00036114001	2.39261e-05	Vitis vinifera
VIT_00037418001_mean	VIT_00037418001	2.39261e-05	Vitis vinifera
M438DRAFT_337668_raw	M438DRAFT_337668	2.39261e-05	Aureobasidium pullulans
M438DRAFT_345626_max	M438DRAFT_345626	2.39261e-05	Aureobasidium pullulans
PEGC01000003.1_g6861_raw	PEGC01000003.1_g6861	2.39261e-05	Cladosporium sp. SL-16
VIT_00035404001_mean	VIT_00035404001	2.39261e-05	Vitis vinifera
VIT_00036702001_mean	VIT_00036702001	2.39261e-05	Vitis vinifera
LPNK01000145.1_g1231_deviation	LPNK01000145.1_g1231	2.39261e-05	Metschnikowia sp. AWRI3582
YAL003W_max	YAL003W	2.3869e-05	Saccharomyces cerevisiae
YJL062W_raw	YJL062W	2.38528e-05	Saccharomyces cerevisiae
VIT_00031147001_raw	VIT_00031147001	2.38095e-05	Vitis vinifera
M438DRAFT_277970_raw	M438DRAFT_277970	2.38095e-05	Aureobasidium pullulans
VIT_00008528001_raw	VIT_00008528001	2.38095e-05	Vitis vinifera
D6D18_07983_max	D6D18_07983	2.38095e-05	Aureobasidium pullulans
MWSF01000003.1_g2282_mean	MWSF01000003.1_g2282	2.38095e-05	Starmerella bacillaris
MWSF01000021.1_g1673_raw	MWSF01000021.1_g1673	2.38095e-05	Starmerella bacillaris
PEGC01000080.1_g12895_mean	PEGC01000080.1_g12895	2.38095e-05	Cladosporium sp. SL-16
VIT_00003193001_raw	VIT_00003193001	2.38095e-05	Vitis vinifera
VIT_00003757001_raw	VIT_00003757001	2.38095e-05	Vitis vinifera
VIT_00013233001_raw	VIT_00013233001	2.38095e-05	Vitis vinifera
VIT_00027193001_max	VIT_00027193001	2.38095e-05	Vitis vinifera
VIT_00033326001_max	VIT_00033326001	2.38095e-05	Vitis vinifera
VIT_00033785001_raw	VIT_00033785001	2.38095e-05	Vitis vinifera
YGL255W_raw	YGL255W	2.38095e-05	Saccharomyces cerevisiae
YPL051W_raw	YPL051W	2.38095e-05	Saccharomyces cerevisiae
YPL131W_min	YPL131W	2.38095e-05	Saccharomyces cerevisiae
BCIN_02g04920_raw	BCIN_02g04920	2.38095e-05	Botrytis cinerea
LPNK01000087.1_g757_deviation	LPNK01000087.1_g757	2.38095e-05	Metschnikowia sp. AWRI3582
MWSF01000005.1_g3154_max	MWSF01000005.1_g3154	2.38095e-05	Starmerella bacillaris
PEGC01000053.1_g10437_min	PEGC01000053.1_g10437	2.38095e-05	Cladosporium sp. SL-16
VIT_00016389001_min	VIT_00016389001	2.38095e-05	Vitis vinifera
VIT_00035590001_raw	VIT_00035590001	2.38095e-05	Vitis vinifera
YPR037C_deviation	YPR037C	2.38095e-05	Saccharomyces cerevisiae
VIT_00031532001_raw	VIT_00031532001	2.38095e-05	Vitis vinifera
YGR230W_mean	YGR230W	2.37912e-05	Saccharomyces cerevisiae
YNL264C_mean	YNL264C	2.3788e-05	Saccharomyces cerevisiae
YGR209C_raw	YGR209C	2.37551e-05	Saccharomyces cerevisiae
YMR016C_deviation	YMR016C	2.375e-05	Saccharomyces cerevisiae
PEGC01000003.1_g6883_deviation	PEGC01000003.1_g6883	2.37443e-05	Cladosporium sp. SL-16
VIT_00027049001_deviation	VIT_00027049001	2.37179e-05	Vitis vinifera
LPNK01000095.1_g1829_mean	LPNK01000095.1_g1829	2.37179e-05	Metschnikowia sp. AWRI3582
MWSF01000006.1_g3521_max	MWSF01000006.1_g3521	2.37179e-05	Starmerella bacillaris
PEGC01000062.1_g11492_deviation	PEGC01000062.1_g11492	2.37179e-05	Cladosporium sp. SL-16
VIT_00036607001_deviation	VIT_00036607001	2.37179e-05	Vitis vinifera
D499_0AR00250_mean	D499_0AR00250	2.37179e-05	Hanseniaspora uvarum
D6D18_02131_max	D6D18_02131	2.37179e-05	Aureobasidium pullulans
D6D18_05879_mean	D6D18_05879	2.37179e-05	Aureobasidium pullulans
M438DRAFT_398892_deviation	M438DRAFT_398892	2.37179e-05	Aureobasidium pullulans
MWSF01000010.1_g373_mean	MWSF01000010.1_g373	2.37179e-05	Starmerella bacillaris
MWSF01000035.1_g2641_mean	MWSF01000035.1_g2641	2.37179e-05	Starmerella bacillaris
MWSF01000053.1_g3351_max	MWSF01000053.1_g3351	2.37179e-05	Starmerella bacillaris
PEGC01000003.1_g6943_max	PEGC01000003.1_g6943	2.37179e-05	Cladosporium sp. SL-16
PEGC01000037.1_g8109_raw	PEGC01000037.1_g8109	2.37179e-05	Cladosporium sp. SL-16
snR73_max	snR73	2.37179e-05	Saccharomyces cerevisiae
VIT_00016901001_deviation	VIT_00016901001	2.37179e-05	Vitis vinifera
VIT_00032387001_max	VIT_00032387001	2.37179e-05	Vitis vinifera
YFR029W_max	YFR029W	2.37179e-05	Saccharomyces cerevisiae
KLTH0A01650g_raw	KLTH0A01650g	2.37179e-05	Lachancea thermotolerans
KLTH0H16456g_raw	KLTH0H16456g	2.37179e-05	Lachancea thermotolerans
MWSF01000004.1_g2804_raw	MWSF01000004.1_g2804	2.37179e-05	Starmerella bacillaris
MWSF01000013.1_g779_deviation	MWSF01000013.1_g779	2.37179e-05	Starmerella bacillaris
MWSF01000017.1_g1159_deviation	MWSF01000017.1_g1159	2.37179e-05	Starmerella bacillaris
VIT_00017493001_raw	VIT_00017493001	2.37179e-05	Vitis vinifera
VIT_00021443001_raw	VIT_00021443001	2.37179e-05	Vitis vinifera
VIT_00031505001_mean	VIT_00031505001	2.37179e-05	Vitis vinifera
VIT_00033502001_raw	VIT_00033502001	2.37179e-05	Vitis vinifera
VIT_00038672001_raw	VIT_00038672001	2.37179e-05	Vitis vinifera
YKR036C_deviation	YKR036C	2.37179e-05	Saccharomyces cerevisiae
YPL006W_deviation	YPL006W	2.37179e-05	Saccharomyces cerevisiae
YPL126W_raw	YPL126W	2.37179e-05	Saccharomyces cerevisiae
VIT_00020233001_mean	VIT_00020233001	2.37179e-05	Vitis vinifera
YIL108W_deviation	YIL108W	2.36742e-05	Saccharomyces cerevisiae
PEGC01000010.1_g367_mean	PEGC01000010.1_g367	2.36742e-05	Cladosporium sp. SL-16
VIT_00014552001_deviation	VIT_00014552001	2.36264e-05	Vitis vinifera
PEGC01000009.1_g13410_max	PEGC01000009.1_g13410	2.36264e-05	Cladosporium sp. SL-16
VIT_00012395001_min	VIT_00012395001	2.36264e-05	Vitis vinifera
snR13_deviation	snR13	2.36014e-05	Saccharomyces cerevisiae
YLR344W_max	YLR344W	2.36014e-05	Saccharomyces cerevisiae
YDL244W_deviation	YDL244W	2.35827e-05	Saccharomyces cerevisiae
VIT_00036516001_max	VIT_00036516001	2.35094e-05	Vitis vinifera
YLR164W_raw	YLR164W	2.34661e-05	Saccharomyces cerevisiae
YNR057C_raw	YNR057C	2.34661e-05	Saccharomyces cerevisiae
PEGC01000019.1_g3372_max	PEGC01000019.1_g3372	2.34499e-05	Cladosporium sp. SL-16
VIT_00037253001_max	VIT_00037253001	2.34499e-05	Vitis vinifera
D6D18_08370_mean	D6D18_08370	2.34499e-05	Aureobasidium pullulans
LPNK01000137.1_g3716_raw	LPNK01000137.1_g3716	2.34499e-05	Metschnikowia sp. AWRI3582
PEGC01000050.1_g10124_raw	PEGC01000050.1_g10124	2.34499e-05	Cladosporium sp. SL-16
MWSF01000034.1_g2567_mean	MWSF01000034.1_g2567	2.34499e-05	Starmerella bacillaris
VIT_00002243001_raw	VIT_00002243001	2.34499e-05	Vitis vinifera
YGL157W_min	YGL157W	2.34499e-05	Saccharomyces cerevisiae
YNL069C_max	YNL069C	2.34499e-05	Saccharomyces cerevisiae
YPL278C_min	YPL278C	2.34499e-05	Saccharomyces cerevisiae
D499_0F00140_max	D499_0F00140	2.34499e-05	Hanseniaspora uvarum
LPNK01000104.1_g2413_mean	LPNK01000104.1_g2413	2.34499e-05	Metschnikowia sp. AWRI3582
VIT_00023629001_mean	VIT_00023629001	2.34499e-05	Vitis vinifera
YLR229C_max	YLR229C	2.34499e-05	Saccharomyces cerevisiae
M438DRAFT_370112_raw	M438DRAFT_370112	2.34314e-05	Aureobasidium pullulans
VIT_00018843001_max	VIT_00018843001	2.34203e-05	Vitis vinifera
VIT_00028479001_max	VIT_00028479001	2.33929e-05	Vitis vinifera
D6D18_04024_mean	D6D18_04024	2.33868e-05	Aureobasidium pullulans
D6D18_04313_max	D6D18_04313	2.33766e-05	Aureobasidium pullulans
LPNK01000038.1_g2996_mean	LPNK01000038.1_g2996	2.33766e-05	Metschnikowia sp. AWRI3582
VIT_00013146001_max	VIT_00013146001	2.33766e-05	Vitis vinifera
VIT_00014195001_mean	VIT_00014195001	2.33766e-05	Vitis vinifera
VIT_00025353001_mean	VIT_00025353001	2.33766e-05	Vitis vinifera
YPL045W_raw	YPL045W	2.33766e-05	Saccharomyces cerevisiae
D499_0G00140_deviation	D499_0G00140	2.33766e-05	Hanseniaspora uvarum
KLTH0B09328g_raw	KLTH0B09328g	2.33766e-05	Lachancea thermotolerans
VIT_00016563001_max	VIT_00016563001	2.33766e-05	Vitis vinifera
VIT_00028262001_raw	VIT_00028262001	2.33766e-05	Vitis vinifera
VIT_00031460001_mean	VIT_00031460001	2.33766e-05	Vitis vinifera
D499_0G00260_deviation	D499_0G00260	2.33333e-05	Hanseniaspora uvarum
LPNK01000179.1_g3545_raw	LPNK01000179.1_g3545	2.33333e-05	Metschnikowia sp. AWRI3582
MWSF01000001.1_g78_max	MWSF01000001.1_g78	2.33333e-05	Starmerella bacillaris
MWSF01000015.1_g978_max	MWSF01000015.1_g978	2.33333e-05	Starmerella bacillaris
VIT_00018334001_max	VIT_00018334001	2.33333e-05	Vitis vinifera
LPNK01000050.1_g2573_mean	LPNK01000050.1_g2573	2.33333e-05	Metschnikowia sp. AWRI3582
M438DRAFT_339867_raw	M438DRAFT_339867	2.33333e-05	Aureobasidium pullulans
metfru2_scaffold_821_gene_6988_raw	metfru2_scaffold_821_gene_6988	2.33333e-05	Metschnikowia fructicola
metfru2_scaffold_898_gene_7180_raw	metfru2_scaffold_898_gene_7180	2.33333e-05	Metschnikowia fructicola
MWSF01000030.1_g2433_raw	MWSF01000030.1_g2433	2.33333e-05	Starmerella bacillaris
VIT_00009692001_mean	VIT_00009692001	2.33333e-05	Vitis vinifera
VIT_00012111001_mean	VIT_00012111001	2.33333e-05	Vitis vinifera
VIT_00019478001_min	VIT_00019478001	2.33333e-05	Vitis vinifera
YCR089W_deviation	YCR089W	2.33333e-05	Saccharomyces cerevisiae
YGL077C_deviation	YGL077C	2.33333e-05	Saccharomyces cerevisiae
YHR150W_mean	YHR150W	2.33333e-05	Saccharomyces cerevisiae
YDR261C_mean	YDR261C	2.33013e-05	Saccharomyces cerevisiae
YBR085W_deviation	YBR085W	2.32843e-05	Saccharomyces cerevisiae
VIT_00006630001_mean	VIT_00006630001	2.32601e-05	Vitis vinifera
VIT_00008635001_deviation	VIT_00008635001	2.32418e-05	Vitis vinifera
VIT_00018057001_raw	VIT_00018057001	2.32418e-05	Vitis vinifera
KLTH0G08118g_max	KLTH0G08118g	2.32086e-05	Lachancea thermotolerans
VIT_00019727001_mean	VIT_00019727001	2.319e-05	Vitis vinifera
VIT_00035059001_mean	VIT_00035059001	2.31818e-05	Vitis vinifera
YHL019C_raw	YHL019C	2.31685e-05	Saccharomyces cerevisiae
LPNK01000050.1_g2557_mean	LPNK01000050.1_g2557	2.31685e-05	Metschnikowia sp. AWRI3582
M438DRAFT_349322_mean	M438DRAFT_349322	2.31685e-05	Aureobasidium pullulans
VIT_00004848001_raw	VIT_00004848001	2.31685e-05	Vitis vinifera
VIT_00011412001_deviation	VIT_00011412001	2.31685e-05	Vitis vinifera
VIT_00024413001_min	VIT_00024413001	2.31685e-05	Vitis vinifera
VIT_00028066001_max	VIT_00028066001	2.31685e-05	Vitis vinifera
VIT_00031301001_mean	VIT_00031301001	2.31685e-05	Vitis vinifera
YBR024W_deviation	YBR024W	2.31685e-05	Saccharomyces cerevisiae
YGR213C_min	YGR213C	2.31685e-05	Saccharomyces cerevisiae
AWRI3578_g1461_max	AWRI3578_g1461	2.31685e-05	Hanseniaspora opuntiae
LPNK01000080.1_g4089_raw	LPNK01000080.1_g4089	2.31685e-05	Metschnikowia sp. AWRI3582
M438DRAFT_398892_max	M438DRAFT_398892	2.31685e-05	Aureobasidium pullulans
MWSF01000005.1_g3293_max	MWSF01000005.1_g3293	2.31685e-05	Starmerella bacillaris
MWSF01000060.1_g3584_mean	MWSF01000060.1_g3584	2.31685e-05	Starmerella bacillaris
VIT_00004910001_deviation	VIT_00004910001	2.31685e-05	Vitis vinifera
VIT_00008288001_mean	VIT_00008288001	2.31685e-05	Vitis vinifera
VIT_00034964001_mean	VIT_00034964001	2.31685e-05	Vitis vinifera
VIT_00038221001_max	VIT_00038221001	2.31685e-05	Vitis vinifera
YGL031C_mean	YGL031C	2.31685e-05	Saccharomyces cerevisiae
YGR234W_min	YGR234W	2.31685e-05	Saccharomyces cerevisiae
YHR123W_max	YHR123W	2.31685e-05	Saccharomyces cerevisiae
YOL034W_min	YOL034W	2.31685e-05	Saccharomyces cerevisiae
LPNK01000121.1_g1572_deviation	LPNK01000121.1_g1572	2.31685e-05	Metschnikowia sp. AWRI3582
PEGC01000010.1_g549_raw	PEGC01000010.1_g549	2.31685e-05	Cladosporium sp. SL-16
VIT_00035385001_raw	VIT_00035385001	2.31685e-05	Vitis vinifera
YHR032W_min	YHR032W	2.31685e-05	Saccharomyces cerevisiae
VIT_00036691001_max	VIT_00036691001	2.31418e-05	Vitis vinifera
VIT_00015385001_max	VIT_00015385001	2.31248e-05	Vitis vinifera
VIT_00016208001_mean	VIT_00016208001	2.30952e-05	Vitis vinifera
YML038C_deviation	YML038C	2.30952e-05	Saccharomyces cerevisiae
VIT_00010614001_max	VIT_00010614001	2.30952e-05	Vitis vinifera
VIT_00028012001_raw	VIT_00028012001	2.30952e-05	Vitis vinifera
VIT_00028437001_deviation	VIT_00028437001	2.30769e-05	Vitis vinifera
YBR285W_max	YBR285W	2.30769e-05	Saccharomyces cerevisiae
D6D18_00286_raw	D6D18_00286	2.30769e-05	Aureobasidium pullulans
D6D18_07057_raw	D6D18_07057	2.30769e-05	Aureobasidium pullulans
KLTH0H13640g_raw	KLTH0H13640g	2.30769e-05	Lachancea thermotolerans
metfru2_scaffold_1579_gene_1134_mean	metfru2_scaffold_1579_gene_1134	2.30769e-05	Metschnikowia fructicola
MWSF01000006.1_g3524_max	MWSF01000006.1_g3524	2.30769e-05	Starmerella bacillaris
PEGC01000009.1_g13209_max	PEGC01000009.1_g13209	2.30769e-05	Cladosporium sp. SL-16
YJL203W_deviation	YJL203W	2.30769e-05	Saccharomyces cerevisiae
YPL211W_min	YPL211W	2.30769e-05	Saccharomyces cerevisiae
D499_0H00150_max	D499_0H00150	2.30769e-05	Hanseniaspora uvarum
M438DRAFT_205945_raw	M438DRAFT_205945	2.30769e-05	Aureobasidium pullulans
PEGC01000009.1_g13488_raw	PEGC01000009.1_g13488	2.30769e-05	Cladosporium sp. SL-16
PEGC01000016.1_g3049_raw	PEGC01000016.1_g3049	2.30769e-05	Cladosporium sp. SL-16
snR56_raw	snR56	2.30769e-05	Saccharomyces cerevisiae
VIT_00018853001_max	VIT_00018853001	2.30769e-05	Vitis vinifera
VIT_00019501001_raw	VIT_00019501001	2.30769e-05	Vitis vinifera
YIL015W_deviation	YIL015W	2.30769e-05	Saccharomyces cerevisiae
YOR100C_mean	YOR100C	2.30769e-05	Saccharomyces cerevisiae
VIT_00026640001_raw	VIT_00026640001	2.30653e-05	Vitis vinifera
MWSF01000015.1_g951_deviation	MWSF01000015.1_g951	2.30332e-05	Starmerella bacillaris
KLTH0G07810g_raw	KLTH0G07810g	2.30332e-05	Lachancea thermotolerans
YJR154W_mean	YJR154W	2.30332e-05	Saccharomyces cerevisiae
YLR375W_deviation	YLR375W	2.30037e-05	Saccharomyces cerevisiae
VIT_00035803001_min	VIT_00035803001	2.30037e-05	Vitis vinifera
KLTH0G02332g_deviation	KLTH0G02332g	2.2992e-05	Lachancea thermotolerans
YCL010C_max	YCL010C	2.29737e-05	Saccharomyces cerevisiae
YDR023W_min	YDR023W	2.296e-05	Saccharomyces cerevisiae
D6D18_04851_mean	D6D18_04851	2.29167e-05	Aureobasidium pullulans
VIT_00017864001_raw	VIT_00017864001	2.29167e-05	Vitis vinifera
metfru2_scaffold_4524_gene_4752_mean	metfru2_scaffold_4524_gene_4752	2.29167e-05	Metschnikowia fructicola
YCR071C_min	YCR071C	2.29167e-05	Saccharomyces cerevisiae
D6D18_09010_mean	D6D18_09010	2.29004e-05	Aureobasidium pullulans
MWSF01000041.1_g2968_raw	MWSF01000041.1_g2968	2.29004e-05	Starmerella bacillaris
VIT_00006080001_max	VIT_00006080001	2.29004e-05	Vitis vinifera
LPNK01000013.1_g2306_raw	LPNK01000013.1_g2306	2.29004e-05	Metschnikowia sp. AWRI3582
M438DRAFT_346806_deviation	M438DRAFT_346806	2.29004e-05	Aureobasidium pullulans
VIT_00008122001_mean	VIT_00008122001	2.29004e-05	Vitis vinifera
YIR041W_max	YIR041W	2.29004e-05	Saccharomyces cerevisiae
YOR020C_min	YOR020C	2.29004e-05	Saccharomyces cerevisiae
PEGC01000024.1_g4737_mean	PEGC01000024.1_g4737	2.29004e-05	Cladosporium sp. SL-16
VIT_00016078001_raw	VIT_00016078001	2.29004e-05	Vitis vinifera
YOR235W_raw	YOR235W	2.29004e-05	Saccharomyces cerevisiae
YOR064C_min	YOR064C	2.28871e-05	Saccharomyces cerevisiae
VIT_00010225001_min	VIT_00010225001	2.28822e-05	Vitis vinifera
VIT_00026456001_raw	VIT_00026456001	2.28539e-05	Vitis vinifera
VIT_00019690001_mean	VIT_00019690001	2.28409e-05	Vitis vinifera
VIT_00028252001_raw	VIT_00028252001	2.28356e-05	Vitis vinifera
PEGC01000014.1_g2408_deviation	PEGC01000014.1_g2408	2.28272e-05	Cladosporium sp. SL-16
KLTH0E15906g_mean	KLTH0E15906g	2.26923e-05	Lachancea thermotolerans
VIT_00036121001_raw	VIT_00036121001	2.26923e-05	Vitis vinifera
D499_0R00160_deviation	D499_0R00160	2.26923e-05	Hanseniaspora uvarum
D6D18_02296_raw	D6D18_02296	2.26923e-05	Aureobasidium pullulans
M438DRAFT_341881_mean	M438DRAFT_341881	2.26923e-05	Aureobasidium pullulans
M438DRAFT_344462_max	M438DRAFT_344462	2.26923e-05	Aureobasidium pullulans
M438DRAFT_345626_min	M438DRAFT_345626	2.26923e-05	Aureobasidium pullulans
metfru2_scaffold_363_gene_3896_raw	metfru2_scaffold_363_gene_3896	2.26923e-05	Metschnikowia fructicola
MWSF01000001.1_g189_mean	MWSF01000001.1_g189	2.26923e-05	Starmerella bacillaris
MWSF01000012.1_g700_max	MWSF01000012.1_g700	2.26923e-05	Starmerella bacillaris
PEGC01000023.1_g4585_mean	PEGC01000023.1_g4585	2.26923e-05	Cladosporium sp. SL-16
VIT_00008459001_max	VIT_00008459001	2.26923e-05	Vitis vinifera
VIT_00031407001_max	VIT_00031407001	2.26923e-05	Vitis vinifera
YHL011C_deviation	YHL011C	2.26923e-05	Saccharomyces cerevisiae
CU098_006316_max	CU098_006316	2.26923e-05	Rhizopus stolonifer
D499_0B01210_raw	D499_0B01210	2.26923e-05	Hanseniaspora uvarum
D6D18_02296_mean	D6D18_02296	2.26923e-05	Aureobasidium pullulans
KLTH0E07150g_max	KLTH0E07150g	2.26923e-05	Lachancea thermotolerans
LPNK01000116.1_g4807_mean	LPNK01000116.1_g4807	2.26923e-05	Metschnikowia sp. AWRI3582
M438DRAFT_341369_mean	M438DRAFT_341369	2.26923e-05	Aureobasidium pullulans
PEGC01000003.1_g6886_raw	PEGC01000003.1_g6886	2.26923e-05	Cladosporium sp. SL-16
PEGC01000028.1_g5728_raw	PEGC01000028.1_g5728	2.26923e-05	Cladosporium sp. SL-16
snR81_mean	snR81	2.26923e-05	Saccharomyces cerevisiae
VIT_00016615001_raw	VIT_00016615001	2.26923e-05	Vitis vinifera
YGL100W_mean	YGL100W	2.26923e-05	Saccharomyces cerevisiae
YOL002C_deviation	YOL002C	2.26923e-05	Saccharomyces cerevisiae
KLTH0C11462g_mean	KLTH0C11462g	2.26923e-05	Lachancea thermotolerans
YDR447C_raw	YDR447C	2.26923e-05	Saccharomyces cerevisiae
VIT_00019941001_mean	VIT_00019941001	2.26656e-05	Vitis vinifera
YDR493W_deviation	YDR493W	2.26603e-05	Saccharomyces cerevisiae
VIT_00011646001_raw	VIT_00011646001	2.2619e-05	Vitis vinifera
BCIN_03g04540_deviation	BCIN_03g04540	2.2619e-05	Botrytis cinerea
KLTH0E09262g_mean	KLTH0E09262g	2.2619e-05	Lachancea thermotolerans
M438DRAFT_309489_raw	M438DRAFT_309489	2.2619e-05	Aureobasidium pullulans
M438DRAFT_344232_raw	M438DRAFT_344232	2.2619e-05	Aureobasidium pullulans
PEGC01000013.1_g1914_raw	PEGC01000013.1_g1914	2.2619e-05	Cladosporium sp. SL-16
PEGC01000037.1_g8109_mean	PEGC01000037.1_g8109	2.2619e-05	Cladosporium sp. SL-16
YCR105W_deviation	YCR105W	2.2619e-05	Saccharomyces cerevisiae
YIL169C_min	YIL169C	2.2619e-05	Saccharomyces cerevisiae
YMR292W_raw	YMR292W	2.2619e-05	Saccharomyces cerevisiae
YPR114W_raw	YPR114W	2.2619e-05	Saccharomyces cerevisiae
D499_0B00290_raw	D499_0B00290	2.2619e-05	Hanseniaspora uvarum
D499_0E01700_mean	D499_0E01700	2.2619e-05	Hanseniaspora uvarum
KLTH0E06842g_max	KLTH0E06842g	2.2619e-05	Lachancea thermotolerans
LPNK01000049.1_g3057_max	LPNK01000049.1_g3057	2.2619e-05	Metschnikowia sp. AWRI3582
LPNK01000050.1_g2600_deviation	LPNK01000050.1_g2600	2.2619e-05	Metschnikowia sp. AWRI3582
M438DRAFT_21296_max	M438DRAFT_21296	2.2619e-05	Aureobasidium pullulans
MWSF01000040.1_g2932_mean	MWSF01000040.1_g2932	2.2619e-05	Starmerella bacillaris
VIT_00008019001_deviation	VIT_00008019001	2.2619e-05	Vitis vinifera
VIT_00023636001_mean	VIT_00023636001	2.2619e-05	Vitis vinifera
VIT_00027999001_max	VIT_00027999001	2.2619e-05	Vitis vinifera
VIT_00030231001_raw	VIT_00030231001	2.2619e-05	Vitis vinifera
VIT_00033828001_mean	VIT_00033828001	2.2619e-05	Vitis vinifera
VIT_00037748001_deviation	VIT_00037748001	2.2619e-05	Vitis vinifera
YFL053W_raw	YFL053W	2.2619e-05	Saccharomyces cerevisiae
YJR156C_max	YJR156C	2.2619e-05	Saccharomyces cerevisiae
D6D18_02605_raw	D6D18_02605	2.2619e-05	Aureobasidium pullulans
M438DRAFT_124076_mean	M438DRAFT_124076	2.2619e-05	Aureobasidium pullulans
M438DRAFT_270788_deviation	M438DRAFT_270788	2.2619e-05	Aureobasidium pullulans
metfru2_scaffold_128_gene_631_mean	metfru2_scaffold_128_gene_631	2.2619e-05	Metschnikowia fructicola
metfru2_scaffold_5496_gene_5512_deviation	metfru2_scaffold_5496_gene_5512	2.2619e-05	Metschnikowia fructicola
MWSF01000003.1_g2218_raw	MWSF01000003.1_g2218	2.2619e-05	Starmerella bacillaris
YER054C_mean	YER054C	2.2619e-05	Saccharomyces cerevisiae
YOR212W_mean	YOR212W	2.25975e-05	Saccharomyces cerevisiae
CU098_013032_deviation	CU098_013032	2.2549e-05	Rhizopus stolonifer
KLTH0B04708g_mean	KLTH0B04708g	2.2549e-05	Lachancea thermotolerans
VIT_00010112001_raw	VIT_00010112001	2.2549e-05	Vitis vinifera
KLTH0F18348g_deviation	KLTH0F18348g	2.25275e-05	Lachancea thermotolerans
LPNK01000013.1_g2292_mean	LPNK01000013.1_g2292	2.25275e-05	Metschnikowia sp. AWRI3582
LPNK01000041.1_g3229_raw	LPNK01000041.1_g3229	2.25275e-05	Metschnikowia sp. AWRI3582
VIT_00008276001_deviation	VIT_00008276001	2.25275e-05	Vitis vinifera
VIT_00025673001_mean	VIT_00025673001	2.25275e-05	Vitis vinifera
VIT_00028853001_max	VIT_00028853001	2.25275e-05	Vitis vinifera
YJL099W_raw	YJL099W	2.25275e-05	Saccharomyces cerevisiae
CU098_009685_max	CU098_009685	2.25275e-05	Rhizopus stolonifer
CU098_013664_mean	CU098_013664	2.25275e-05	Rhizopus stolonifer
KLTH0D14388g_raw	KLTH0D14388g	2.25275e-05	Lachancea thermotolerans
M438DRAFT_396350_deviation	M438DRAFT_396350	2.25275e-05	Aureobasidium pullulans
MWSF01000001.1_g289_max	MWSF01000001.1_g289	2.25275e-05	Starmerella bacillaris
MWSF01000025.1_g1932_raw	MWSF01000025.1_g1932	2.25275e-05	Starmerella bacillaris
VIT_00011728001_max	VIT_00011728001	2.25275e-05	Vitis vinifera
VIT_00013471001_raw	VIT_00013471001	2.25275e-05	Vitis vinifera
VIT_00020541001_deviation	VIT_00020541001	2.25275e-05	Vitis vinifera
VIT_00021142001_max	VIT_00021142001	2.25275e-05	Vitis vinifera
VIT_00024055001_min	VIT_00024055001	2.25275e-05	Vitis vinifera
VIT_00024846001_mean	VIT_00024846001	2.25275e-05	Vitis vinifera
YHR158C_raw	YHR158C	2.25275e-05	Saccharomyces cerevisiae
YLR355C_raw	YLR355C	2.25275e-05	Saccharomyces cerevisiae
YPL127C_min	YPL127C	2.25275e-05	Saccharomyces cerevisiae
KLTH0C07810g_max	KLTH0C07810g	2.25275e-05	Lachancea thermotolerans
LPNK01000163.1_g5005_max	LPNK01000163.1_g5005	2.25275e-05	Metschnikowia sp. AWRI3582
M438DRAFT_345326_raw	M438DRAFT_345326	2.25275e-05	Aureobasidium pullulans
M438DRAFT_351454_raw	M438DRAFT_351454	2.25275e-05	Aureobasidium pullulans
M438DRAFT_43084_raw	M438DRAFT_43084	2.25275e-05	Aureobasidium pullulans
metfru2_scaffold_1122_gene_352_mean	metfru2_scaffold_1122_gene_352	2.25275e-05	Metschnikowia fructicola
metfru2_scaffold_1848_gene_1571_deviation	metfru2_scaffold_1848_gene_1571	2.25275e-05	Metschnikowia fructicola
metfru2_scaffold_3706_gene_3979_max	metfru2_scaffold_3706_gene_3979	2.25275e-05	Metschnikowia fructicola
metfru2_scaffold_5180_gene_5272_max	metfru2_scaffold_5180_gene_5272	2.25275e-05	Metschnikowia fructicola
MWSF01000007.1_g3675_deviation	MWSF01000007.1_g3675	2.25275e-05	Starmerella bacillaris
VIT_00016382001_max	VIT_00016382001	2.25275e-05	Vitis vinifera
VIT_00021311001_raw	VIT_00021311001	2.25275e-05	Vitis vinifera
YBR017C_deviation	YBR017C	2.25275e-05	Saccharomyces cerevisiae
YDL014W_mean	YDL014W	2.25275e-05	Saccharomyces cerevisiae
YOL016C_deviation	YOL016C	2.25275e-05	Saccharomyces cerevisiae
M438DRAFT_297024_deviation	M438DRAFT_297024	2.25275e-05	Aureobasidium pullulans
VIT_00015639001_mean	VIT_00015639001	2.25275e-05	Vitis vinifera
YDR233C_mean	YDR233C	2.25275e-05	Saccharomyces cerevisiae
YHR174W_deviation	YHR174W	2.25275e-05	Saccharomyces cerevisiae
LPNK01000047.1_g70_deviation	LPNK01000047.1_g70	2.25e-05	Metschnikowia sp. AWRI3582
YOL018C_mean	YOL018C	2.25e-05	Saccharomyces cerevisiae
LPNK01000156.1_g4581_mean	LPNK01000156.1_g4581	2.24838e-05	Metschnikowia sp. AWRI3582
M438DRAFT_58728_raw	M438DRAFT_58728	2.24838e-05	Aureobasidium pullulans
D499_0BA00120_max	D499_0BA00120	2.24838e-05	Hanseniaspora uvarum
D499_0J00290_max	D499_0J00290	2.24838e-05	Hanseniaspora uvarum
VIT_00005380001_mean	VIT_00005380001	2.24838e-05	Vitis vinifera
VIT_00012770001_max	VIT_00012770001	2.24838e-05	Vitis vinifera
YER100W_raw	YER100W	2.24838e-05	Saccharomyces cerevisiae
LPNK01000053.1_g4738_max	LPNK01000053.1_g4738	2.24359e-05	Metschnikowia sp. AWRI3582
VIT_00038661001_mean	VIT_00038661001	2.24359e-05	Vitis vinifera
D6D18_02499_raw	D6D18_02499	2.24242e-05	Aureobasidium pullulans
M438DRAFT_289161_max	M438DRAFT_289161	2.24242e-05	Aureobasidium pullulans
MWSF01000010.1_g461_deviation	MWSF01000010.1_g461	2.24242e-05	Starmerella bacillaris
VIT_00022435001_max	VIT_00022435001	2.24242e-05	Vitis vinifera
PEGC01000040.1_g9030_mean	PEGC01000040.1_g9030	2.24242e-05	Cladosporium sp. SL-16
VIT_00027620001_mean	VIT_00027620001	2.24242e-05	Vitis vinifera
VIT_00003335001_deviation	VIT_00003335001	2.24109e-05	Vitis vinifera
CU098_003256_max	CU098_003256	2.23388e-05	Rhizopus stolonifer
VIT_00013724001_raw	VIT_00013724001	2.23077e-05	Vitis vinifera
VIT_00037533001_mean	VIT_00037533001	2.22919e-05	Vitis vinifera
VIT_00031313001_min	VIT_00031313001	2.22861e-05	Vitis vinifera
VIT_00035607001_mean	VIT_00035607001	2.22756e-05	Vitis vinifera
LPNK01000100.1_g3650_mean	LPNK01000100.1_g3650	2.22756e-05	Metschnikowia sp. AWRI3582
VIT_00008442001_deviation	VIT_00008442001	2.22756e-05	Vitis vinifera
VIT_00026647001_max	VIT_00026647001	2.22756e-05	Vitis vinifera
M438DRAFT_273494_deviation	M438DRAFT_273494	2.22756e-05	Aureobasidium pullulans
M438DRAFT_276887_mean	M438DRAFT_276887	2.22756e-05	Aureobasidium pullulans
snR86_deviation	snR86	2.22756e-05	Saccharomyces cerevisiae
YGR210C_max	YGR210C	2.22756e-05	Saccharomyces cerevisiae
YIL160C_min	YIL160C	2.22756e-05	Saccharomyces cerevisiae
YLR104W_max	YLR104W	2.22756e-05	Saccharomyces cerevisiae
MWSF01000009.1_g4006_mean	MWSF01000009.1_g4006	2.22756e-05	Starmerella bacillaris
YER055C_raw	YER055C	2.22489e-05	Saccharomyces cerevisiae
VIT_00033237001_mean	VIT_00033237001	2.22222e-05	Vitis vinifera
VIT_00010481001_raw	VIT_00010481001	2.21429e-05	Vitis vinifera
D6D18_08543_deviation	D6D18_08543	2.21429e-05	Aureobasidium pullulans
LPNK01000050.1_g2557_max	LPNK01000050.1_g2557	2.21429e-05	Metschnikowia sp. AWRI3582
LPNK01000172.1_g1152_mean	LPNK01000172.1_g1152	2.21429e-05	Metschnikowia sp. AWRI3582
VIT_00017212001_deviation	VIT_00017212001	2.21429e-05	Vitis vinifera
VIT_00028412001_deviation	VIT_00028412001	2.21429e-05	Vitis vinifera
VIT_00030583001_deviation	VIT_00030583001	2.21429e-05	Vitis vinifera
AWRI3578_g2084_mean	AWRI3578_g2084	2.21429e-05	Hanseniaspora opuntiae
KLTH0A01188g_raw	KLTH0A01188g	2.21429e-05	Lachancea thermotolerans
LPNK01000010.1_g1394_deviation	LPNK01000010.1_g1394	2.21429e-05	Metschnikowia sp. AWRI3582
PEGC01000016.1_g2926_mean	PEGC01000016.1_g2926	2.21429e-05	Cladosporium sp. SL-16
VIT_00001950001_raw	VIT_00001950001	2.21429e-05	Vitis vinifera
VIT_00009169001_min	VIT_00009169001	2.21429e-05	Vitis vinifera
VIT_00014590001_max	VIT_00014590001	2.21429e-05	Vitis vinifera
VIT_00016389001_mean	VIT_00016389001	2.21429e-05	Vitis vinifera
YDR533C_mean	YDR533C	2.21429e-05	Saccharomyces cerevisiae
YER072W_deviation	YER072W	2.21429e-05	Saccharomyces cerevisiae
CU098_009040_deviation	CU098_009040	2.21429e-05	Rhizopus stolonifer
MWSF01000005.1_g3262_max	MWSF01000005.1_g3262	2.21429e-05	Starmerella bacillaris
MWSF01000020.1_g1576_mean	MWSF01000020.1_g1576	2.21429e-05	Starmerella bacillaris
VIT_00035418001_deviation	VIT_00035418001	2.21429e-05	Vitis vinifera
YBR106W_max	YBR106W	2.21429e-05	Saccharomyces cerevisiae
YPL042C_min	YPL042C	2.21429e-05	Saccharomyces cerevisiae
VIT_00000658001_raw	VIT_00000658001	2.20946e-05	Vitis vinifera
KLTH0C06072g_max	KLTH0C06072g	2.20696e-05	Lachancea thermotolerans
D6D18_05244_mean	D6D18_05244	2.20513e-05	Aureobasidium pullulans
KLTH0E14102g_deviation	KLTH0E14102g	2.20513e-05	Lachancea thermotolerans
VIT_00011092001_raw	VIT_00011092001	2.20513e-05	Vitis vinifera
YGL148W_mean	YGL148W	2.20513e-05	Saccharomyces cerevisiae
YLR373C_raw	YLR373C	2.20513e-05	Saccharomyces cerevisiae
D6D18_08370_max	D6D18_08370	2.20513e-05	Aureobasidium pullulans
MWSF01000006.1_g3575_raw	MWSF01000006.1_g3575	2.20513e-05	Starmerella bacillaris
MWSF01000007.1_g3748_deviation	MWSF01000007.1_g3748	2.20513e-05	Starmerella bacillaris
MWSF01000015.1_g921_mean	MWSF01000015.1_g921	2.20513e-05	Starmerella bacillaris
PEGC01000016.1_g2858_raw	PEGC01000016.1_g2858	2.20513e-05	Cladosporium sp. SL-16
PEGC01000025.1_g4999_max	PEGC01000025.1_g4999	2.20513e-05	Cladosporium sp. SL-16
VIT_00011058001_deviation	VIT_00011058001	2.20513e-05	Vitis vinifera
VIT_00013627001_max	VIT_00013627001	2.20513e-05	Vitis vinifera
VIT_00035376001_deviation	VIT_00035376001	2.20513e-05	Vitis vinifera
VIT_00036237001_min	VIT_00036237001	2.20513e-05	Vitis vinifera
YBR132C_max	YBR132C	2.20513e-05	Saccharomyces cerevisiae
YNL132W_deviation	YNL132W	2.20513e-05	Saccharomyces cerevisiae
YPL013C_min	YPL013C	2.20513e-05	Saccharomyces cerevisiae
M438DRAFT_362821_mean	M438DRAFT_362821	2.20513e-05	Aureobasidium pullulans
MWSF01000030.1_g2442_deviation	MWSF01000030.1_g2442	2.20513e-05	Starmerella bacillaris
PEGC01000004.1_g8393_max	PEGC01000004.1_g8393	2.20513e-05	Cladosporium sp. SL-16
VIT_00004919001_max	VIT_00004919001	2.20513e-05	Vitis vinifera
VIT_00014054001_deviation	VIT_00014054001	2.20513e-05	Vitis vinifera
YHR151C_min	YHR151C	2.20513e-05	Saccharomyces cerevisiae
YKL184W_mean	YKL184W	2.20513e-05	Saccharomyces cerevisiae
metfru2_scaffold_53_gene_5362_raw	metfru2_scaffold_53_gene_5362	2.20076e-05	Metschnikowia fructicola
metfru2_scaffold_519_gene_5277_raw	metfru2_scaffold_519_gene_5277	2.1978e-05	Metschnikowia fructicola
AWRI3578_g807_max	AWRI3578_g807	2.1978e-05	Hanseniaspora opuntiae
CU098_009997_deviation	CU098_009997	2.1978e-05	Rhizopus stolonifer
D6D18_10068_mean	D6D18_10068	2.1978e-05	Aureobasidium pullulans
LPNK01000013.1_g2264_deviation	LPNK01000013.1_g2264	2.1978e-05	Metschnikowia sp. AWRI3582
M438DRAFT_319096_raw	M438DRAFT_319096	2.1978e-05	Aureobasidium pullulans
VIT_00008841001_min	VIT_00008841001	2.1978e-05	Vitis vinifera
VIT_00009221001_max	VIT_00009221001	2.1978e-05	Vitis vinifera
VIT_00017937001_mean	VIT_00017937001	2.1978e-05	Vitis vinifera
VIT_00021041001_max	VIT_00021041001	2.1978e-05	Vitis vinifera
VIT_00024558001_mean	VIT_00024558001	2.1978e-05	Vitis vinifera
VIT_00028308001_deviation	VIT_00028308001	2.1978e-05	Vitis vinifera
VIT_00030112001_max	VIT_00030112001	2.1978e-05	Vitis vinifera
YLR051C_mean	YLR051C	2.1978e-05	Saccharomyces cerevisiae
YML054C_min	YML054C	2.1978e-05	Saccharomyces cerevisiae
D499_0A03110_deviation	D499_0A03110	2.1978e-05	Hanseniaspora uvarum
D499_0H01180_mean	D499_0H01180	2.1978e-05	Hanseniaspora uvarum
D499_0R00610_raw	D499_0R00610	2.1978e-05	Hanseniaspora uvarum
D6D18_02284_max	D6D18_02284	2.1978e-05	Aureobasidium pullulans
metfru2_scaffold_2704_gene_2764_mean	metfru2_scaffold_2704_gene_2764	2.1978e-05	Metschnikowia fructicola
metfru2_scaffold_3161_gene_3312_deviation	metfru2_scaffold_3161_gene_3312	2.1978e-05	Metschnikowia fructicola
metfru2_scaffold_5669_gene_5634_max	metfru2_scaffold_5669_gene_5634	2.1978e-05	Metschnikowia fructicola
metfru2_scaffold_6682_gene_6198_raw	metfru2_scaffold_6682_gene_6198	2.1978e-05	Metschnikowia fructicola
MWSF01000004.1_g2921_raw	MWSF01000004.1_g2921	2.1978e-05	Starmerella bacillaris
MWSF01000011.1_g516_deviation	MWSF01000011.1_g516	2.1978e-05	Starmerella bacillaris
MWSF01000031.1_g2453_raw	MWSF01000031.1_g2453	2.1978e-05	Starmerella bacillaris
PEGC01000029.1_g5862_max	PEGC01000029.1_g5862	2.1978e-05	Cladosporium sp. SL-16
VIT_00017493001_deviation	VIT_00017493001	2.1978e-05	Vitis vinifera
VIT_00021829001_max	VIT_00021829001	2.1978e-05	Vitis vinifera
VIT_00027202001_deviation	VIT_00027202001	2.1978e-05	Vitis vinifera
VIT_00028919001_mean	VIT_00028919001	2.1978e-05	Vitis vinifera
VIT_00036852001_max	VIT_00036852001	2.1978e-05	Vitis vinifera
YCR095C_raw	YCR095C	2.1978e-05	Saccharomyces cerevisiae
YKL183W_max	YKL183W	2.1978e-05	Saccharomyces cerevisiae
YMR064W_max	YMR064W	2.1978e-05	Saccharomyces cerevisiae
YNL252C_max	YNL252C	2.1978e-05	Saccharomyces cerevisiae
KLTH0D05258g_max	KLTH0D05258g	2.1978e-05	Lachancea thermotolerans
M438DRAFT_342502_raw	M438DRAFT_342502	2.1978e-05	Aureobasidium pullulans
M438DRAFT_344870_mean	M438DRAFT_344870	2.1978e-05	Aureobasidium pullulans
metfru2_scaffold_841_gene_7073_mean	metfru2_scaffold_841_gene_7073	2.1978e-05	Metschnikowia fructicola
MWSF01000034.1_g2591_max	MWSF01000034.1_g2591	2.1978e-05	Starmerella bacillaris
VIT_00035584001_max	VIT_00035584001	2.1978e-05	Vitis vinifera
YOR365C_mean	YOR365C	2.1978e-05	Saccharomyces cerevisiae
metfru2_scaffold_3406_gene_3622_mean	metfru2_scaffold_3406_gene_3622	2.19347e-05	Metschnikowia fructicola
VIT_00015971001_max	VIT_00015971001	2.1908e-05	Vitis vinifera
VIT_00019674001_deviation	VIT_00019674001	2.18864e-05	Vitis vinifera
PEGC01000079.1_g12826_deviation	PEGC01000079.1_g12826	2.18864e-05	Cladosporium sp. SL-16
YJL112W_mean	YJL112W	2.18864e-05	Saccharomyces cerevisiae
VIT_00037593001_mean	VIT_00037593001	2.18615e-05	Vitis vinifera
VIT_00008267001_deviation	VIT_00008267001	2.18452e-05	Vitis vinifera
VIT_00018852001_max	VIT_00018852001	2.17432e-05	Vitis vinifera
VIT_00009464001_deviation	VIT_00009464001	2.17262e-05	Vitis vinifera
YPR058W_mean	YPR058W	2.17262e-05	Saccharomyces cerevisiae
D6D18_03038_deviation	D6D18_03038	2.17262e-05	Aureobasidium pullulans
MWSF01000056.1_g3402_max	MWSF01000056.1_g3402	2.17262e-05	Starmerella bacillaris
YOR116C_min	YOR116C	2.17262e-05	Saccharomyces cerevisiae
YEL008W_max	YEL008W	2.17262e-05	Saccharomyces cerevisiae
YHR209W_max	YHR209W	2.171e-05	Saccharomyces cerevisiae
LPNK01000011.1_g2183_deviation	LPNK01000011.1_g2183	2.16667e-05	Metschnikowia sp. AWRI3582
MWSF01000001.1_g190_mean	MWSF01000001.1_g190	2.16667e-05	Starmerella bacillaris
M438DRAFT_344771_deviation	M438DRAFT_344771	2.16667e-05	Aureobasidium pullulans
MWSF01000004.1_g2799_deviation	MWSF01000004.1_g2799	2.16667e-05	Starmerella bacillaris
D6D18_01079_deviation	D6D18_01079	2.16667e-05	Aureobasidium pullulans
KLTH0E06424g_mean	KLTH0E06424g	2.16667e-05	Lachancea thermotolerans
VIT_00026818001_min	VIT_00026818001	2.16667e-05	Vitis vinifera
YBR167C_raw	YBR167C	2.16667e-05	Saccharomyces cerevisiae
LPNK01000091.1_g1133_deviation	LPNK01000091.1_g1133	2.16346e-05	Metschnikowia sp. AWRI3582
VIT_00018558001_mean	VIT_00018558001	2.16346e-05	Vitis vinifera
YOL038W_deviation	YOL038W	2.16346e-05	Saccharomyces cerevisiae
D6D18_05889_raw	D6D18_05889	2.16346e-05	Aureobasidium pullulans
M438DRAFT_296747_max	M438DRAFT_296747	2.16346e-05	Aureobasidium pullulans
PEGC01000047.1_g9892_raw	PEGC01000047.1_g9892	2.16346e-05	Cladosporium sp. SL-16
VIT_00014358001_deviation	VIT_00014358001	2.16346e-05	Vitis vinifera
VIT_00032725001_raw	VIT_00032725001	2.16346e-05	Vitis vinifera
VIT_00014646001_deviation	VIT_00014646001	2.16346e-05	Vitis vinifera
YBR033W_mean	YBR033W	2.16346e-05	Saccharomyces cerevisiae
YKR046C_mean	YKR046C	2.16346e-05	Saccharomyces cerevisiae
VIT_00011468001_deviation	VIT_00011468001	2.16151e-05	Vitis vinifera
M438DRAFT_348887_max	M438DRAFT_348887	2.15934e-05	Aureobasidium pullulans
YNR035C_raw	YNR035C	2.15909e-05	Saccharomyces cerevisiae
MWSF01000002.1_g1475_deviation	MWSF01000002.1_g1475	2.15812e-05	Starmerella bacillaris
YMR286W_min	YMR286W	2.15314e-05	Saccharomyces cerevisiae
CU098_010289_deviation	CU098_010289	2.15018e-05	Rhizopus stolonifer
KLTH0E09262g_deviation	KLTH0E09262g	2.15018e-05	Lachancea thermotolerans
MWSF01000004.1_g2796_raw	MWSF01000004.1_g2796	2.15018e-05	Starmerella bacillaris
SCR1_max	SCR1	2.15018e-05	Saccharomyces cerevisiae
VIT_00036649001_max	VIT_00036649001	2.15018e-05	Vitis vinifera
VIT_00037088001_mean	VIT_00037088001	2.15018e-05	Vitis vinifera
D6D18_05687_raw	D6D18_05687	2.15018e-05	Aureobasidium pullulans
M438DRAFT_345222_mean	M438DRAFT_345222	2.15018e-05	Aureobasidium pullulans
M438DRAFT_408525_raw	M438DRAFT_408525	2.15018e-05	Aureobasidium pullulans
metfru2_scaffold_195_gene_1729_deviation	metfru2_scaffold_195_gene_1729	2.15018e-05	Metschnikowia fructicola
VIT_00013788001_mean	VIT_00013788001	2.15018e-05	Vitis vinifera
VIT_00016012001_mean	VIT_00016012001	2.15018e-05	Vitis vinifera
VIT_00017341001_raw	VIT_00017341001	2.15018e-05	Vitis vinifera
VIT_00018000001_max	VIT_00018000001	2.15018e-05	Vitis vinifera
YOL048C_deviation	YOL048C	2.15018e-05	Saccharomyces cerevisiae
M438DRAFT_273071_max	M438DRAFT_273071	2.15018e-05	Aureobasidium pullulans
M438DRAFT_340059_min	M438DRAFT_340059	2.15018e-05	Aureobasidium pullulans
M438DRAFT_346032_max	M438DRAFT_346032	2.15018e-05	Aureobasidium pullulans
VIT_00010345001_mean	VIT_00010345001	2.15018e-05	Vitis vinifera
VIT_00033305001_raw	VIT_00033305001	2.15018e-05	Vitis vinifera
YLR250W_deviation	YLR250W	2.15018e-05	Saccharomyces cerevisiae
YNL286W_mean	YNL286W	2.15018e-05	Saccharomyces cerevisiae
YMR056C_deviation	YMR056C	2.14744e-05	Saccharomyces cerevisiae
VIT_00033567001_max	VIT_00033567001	2.14744e-05	Vitis vinifera
VIT_00025294001_min	VIT_00025294001	2.14423e-05	Vitis vinifera
D6D18_10152_raw	D6D18_10152	2.14286e-05	Aureobasidium pullulans
LPNK01000011.1_g2232_raw	LPNK01000011.1_g2232	2.14286e-05	Metschnikowia sp. AWRI3582
M438DRAFT_341716_mean	M438DRAFT_341716	2.14286e-05	Aureobasidium pullulans
M438DRAFT_350034_mean	M438DRAFT_350034	2.14286e-05	Aureobasidium pullulans
VIT_00002214001_raw	VIT_00002214001	2.14286e-05	Vitis vinifera
YDR174W_raw	YDR174W	2.14286e-05	Saccharomyces cerevisiae
YER026C_mean	YER026C	2.14286e-05	Saccharomyces cerevisiae
CU098_002507_max	CU098_002507	2.14286e-05	Rhizopus stolonifer
CU098_012120_max	CU098_012120	2.14286e-05	Rhizopus stolonifer
D499_0Z00230_min	D499_0Z00230	2.14286e-05	Hanseniaspora uvarum
LPNK01000054.1_g4445_mean	LPNK01000054.1_g4445	2.14286e-05	Metschnikowia sp. AWRI3582
M438DRAFT_149149_max	M438DRAFT_149149	2.14286e-05	Aureobasidium pullulans
M438DRAFT_293627_raw	M438DRAFT_293627	2.14286e-05	Aureobasidium pullulans
M438DRAFT_346431_max	M438DRAFT_346431	2.14286e-05	Aureobasidium pullulans
MWSF01000004.1_g2790_mean	MWSF01000004.1_g2790	2.14286e-05	Starmerella bacillaris
MWSF01000024.1_g1873_max	MWSF01000024.1_g1873	2.14286e-05	Starmerella bacillaris
PEGC01000034.1_g7783_raw	PEGC01000034.1_g7783	2.14286e-05	Cladosporium sp. SL-16
VIT_00005128001_deviation	VIT_00005128001	2.14286e-05	Vitis vinifera
VIT_00016276001_raw	VIT_00016276001	2.14286e-05	Vitis vinifera
VIT_00023597001_raw	VIT_00023597001	2.14286e-05	Vitis vinifera
VIT_00028743001_raw	VIT_00028743001	2.14286e-05	Vitis vinifera
YDR261C_deviation	YDR261C	2.14286e-05	Saccharomyces cerevisiae
YOR007C_max	YOR007C	2.14286e-05	Saccharomyces cerevisiae
LPNK01000074.1_g2905_deviation	LPNK01000074.1_g2905	2.14286e-05	Metschnikowia sp. AWRI3582
M438DRAFT_303277_min	M438DRAFT_303277	2.14286e-05	Aureobasidium pullulans
MWSF01000005.1_g3186_raw	MWSF01000005.1_g3186	2.14286e-05	Starmerella bacillaris
VIT_00030523001_max	VIT_00030523001	2.14286e-05	Vitis vinifera
VIT_00021600001_raw	VIT_00021600001	2.14103e-05	Vitis vinifera
YKR068C_min	YKR068C	2.14103e-05	Saccharomyces cerevisiae
VIT_00027187001_mean	VIT_00027187001	2.14103e-05	Vitis vinifera
YOR009W_max	YOR009W	2.13986e-05	Saccharomyces cerevisiae
VIT_00016556001_raw	VIT_00016556001	2.13904e-05	Vitis vinifera
YDR468C_deviation	YDR468C	2.13585e-05	Saccharomyces cerevisiae
D499_0B01170_max	D499_0B01170	2.13585e-05	Hanseniaspora uvarum
LPNK01000084.1_g2768_mean	LPNK01000084.1_g2768	2.13585e-05	Metschnikowia sp. AWRI3582
VIT_00017782001_mean	VIT_00017782001	2.13585e-05	Vitis vinifera
VIT_00029591001_mean	VIT_00029591001	2.13585e-05	Vitis vinifera
VIT_00009258001_mean	VIT_00009258001	2.13416e-05	Vitis vinifera
M438DRAFT_346482_max	M438DRAFT_346482	2.1337e-05	Aureobasidium pullulans
VIT_00009629001_max	VIT_00009629001	2.13253e-05	Vitis vinifera
MWSF01000016.1_g1075_max	MWSF01000016.1_g1075	2.1267e-05	Starmerella bacillaris
MWSF01000019.1_g1319_mean	MWSF01000019.1_g1319	2.1267e-05	Starmerella bacillaris
VIT_00014701001_mean	VIT_00014701001	2.1267e-05	Vitis vinifera
YNR058W_mean	YNR058W	2.1267e-05	Saccharomyces cerevisiae
LPNK01000006.1_g109_raw	LPNK01000006.1_g109	2.1267e-05	Metschnikowia sp. AWRI3582
VIT_00028917001_min	VIT_00028917001	2.125e-05	Vitis vinifera
CU098_001756_max	CU098_001756	2.125e-05	Rhizopus stolonifer
D6D18_00818_raw	D6D18_00818	2.125e-05	Aureobasidium pullulans
M438DRAFT_342463_max	M438DRAFT_342463	2.125e-05	Aureobasidium pullulans
YAL067C_mean	YAL067C	2.125e-05	Saccharomyces cerevisiae
VIT_00000152001_raw	VIT_00000152001	2.125e-05	Vitis vinifera
VIT_00015453001_max	VIT_00015453001	2.125e-05	Vitis vinifera
VIT_00022807001_deviation	VIT_00022807001	2.12204e-05	Vitis vinifera
VIT_00031414001_raw	VIT_00031414001	2.12204e-05	Vitis vinifera
VIT_00038683001_deviation	VIT_00038683001	2.11555e-05	Vitis vinifera
VIT_00034930001_raw	VIT_00034930001	2.1124e-05	Vitis vinifera
D6D18_06067_max	D6D18_06067	2.10852e-05	Aureobasidium pullulans
MWSF01000058.1_g3427_raw	MWSF01000058.1_g3427	2.10852e-05	Starmerella bacillaris
VIT_00022191001_max	VIT_00022191001	2.10852e-05	Vitis vinifera
LPNK01000137.1_g3716_max	LPNK01000137.1_g3716	2.10852e-05	Metschnikowia sp. AWRI3582
PEGC01000010.1_g299_mean	PEGC01000010.1_g299	2.10852e-05	Cladosporium sp. SL-16
VIT_00022551001_max	VIT_00022551001	2.10852e-05	Vitis vinifera
YPR176C_raw	YPR176C	2.10852e-05	Saccharomyces cerevisiae
D6D18_05038_raw	D6D18_05038	2.10852e-05	Aureobasidium pullulans
M438DRAFT_342106_raw	M438DRAFT_342106	2.10852e-05	Aureobasidium pullulans
M438DRAFT_347644_raw	M438DRAFT_347644	2.10852e-05	Aureobasidium pullulans
VIT_00010353001_mean	VIT_00010353001	2.10852e-05	Vitis vinifera
VIT_00012215001_raw	VIT_00012215001	2.10852e-05	Vitis vinifera
VIT_00016550001_raw	VIT_00016550001	2.10852e-05	Vitis vinifera
VIT_00003220001_deviation	VIT_00003220001	2.10552e-05	Vitis vinifera
KLTH0D14388g_mean	KLTH0D14388g	2.10256e-05	Lachancea thermotolerans
MWSF01000013.1_g819_raw	MWSF01000013.1_g819	2.10256e-05	Starmerella bacillaris
VIT_00000115001_deviation	VIT_00000115001	2.10256e-05	Vitis vinifera
VIT_00000923001_raw	VIT_00000923001	2.10256e-05	Vitis vinifera
VIT_00016393001_max	VIT_00016393001	2.10256e-05	Vitis vinifera
VIT_00024670001_deviation	VIT_00024670001	2.10256e-05	Vitis vinifera
[truncated: 6,004 more rows]

## Sheet: RNA-Seq varimp_rna_train19_site
identifier	gene	permutation_variable_importance	organism
M438DRAFT_367251_mean	M438DRAFT_367251	0.000101654	Aureobasidium pullulans
D499_0Q00560_raw	D499_0Q00560	7.74866e-05	Hanseniaspora uvarum
D499_0O00290_mean	D499_0O00290	7.49895e-05	Hanseniaspora uvarum
D499_0A04160_max	D499_0A04160	7.38001e-05	Hanseniaspora uvarum
metfru2_scaffold_869_gene_7130_max	metfru2_scaffold_869_gene_7130	7.00975e-05	Metschnikowia fructicola
D499_0F00460_mean	D499_0F00460	6.95028e-05	Hanseniaspora uvarum
D499_0AS00110_raw	D499_0AS00110	6.91897e-05	Hanseniaspora uvarum
M438DRAFT_367251_deviation	M438DRAFT_367251	6.84163e-05	Aureobasidium pullulans
MWSF01000002.1_g1498_raw	MWSF01000002.1_g1498	6.73214e-05	Starmerella bacillaris
YNL002C_raw	YNL002C	6.6557e-05	Saccharomyces cerevisiae
M438DRAFT_348301_raw	M438DRAFT_348301	6.3196e-05	Aureobasidium pullulans
D499_0L00660_max	D499_0L00660	6.27766e-05	Hanseniaspora uvarum
VIT_00022507001_mean	VIT_00022507001	6.19185e-05	Vitis vinifera
VIT_00001135001_max	VIT_00001135001	6.14881e-05	Vitis vinifera
D499_0L01330_deviation	D499_0L01330	6.1192e-05	Hanseniaspora uvarum
VIT_00025948001_deviation	VIT_00025948001	6.09588e-05	Vitis vinifera
VIT_00012448001_deviation	VIT_00012448001	6.05357e-05	Vitis vinifera
D499_0F01220_deviation	D499_0F01220	6.03466e-05	Hanseniaspora uvarum
snR190_deviation	snR190	6.00724e-05	Saccharomyces cerevisiae
D499_0AS00110_mean	D499_0AS00110	5.97453e-05	Hanseniaspora uvarum
M438DRAFT_398122_mean	M438DRAFT_398122	5.90266e-05	Aureobasidium pullulans
YOR167C_mean	YOR167C	5.89245e-05	Saccharomyces cerevisiae
LPNK01000006.1_g239_max	LPNK01000006.1_g239	5.82726e-05	Metschnikowia sp. AWRI3582
D6D18_02284_max	D6D18_02284	5.79458e-05	Aureobasidium pullulans
metfru2_scaffold_875_gene_7140_raw	metfru2_scaffold_875_gene_7140	5.6882e-05	Metschnikowia fructicola
D499_0K00160_raw	D499_0K00160	5.67262e-05	Hanseniaspora uvarum
YJL103C_mean	YJL103C	5.66071e-05	Saccharomyces cerevisiae
D499_0AP00230_deviation	D499_0AP00230	5.65188e-05	Hanseniaspora uvarum
D499_0I01480_raw	D499_0I01480	5.60703e-05	Hanseniaspora uvarum
YKL096W_max	YKL096W	5.59463e-05	Saccharomyces cerevisiae
YFL050C_raw	YFL050C	5.57875e-05	Saccharomyces cerevisiae
D499_0A03280_mean	D499_0A03280	5.47024e-05	Hanseniaspora uvarum
D499_0AH00460_mean	D499_0AH00460	5.44455e-05	Hanseniaspora uvarum
VIT_00015971001_raw	VIT_00015971001	5.41489e-05	Vitis vinifera
D499_0E01690_max	D499_0E01690	5.41457e-05	Hanseniaspora uvarum
VIT_00009826001_deviation	VIT_00009826001	5.38095e-05	Vitis vinifera
D499_0L00920_max	D499_0L00920	5.36204e-05	Hanseniaspora uvarum
M438DRAFT_270294_max	M438DRAFT_270294	5.35714e-05	Aureobasidium pullulans
MWSF01000025.1_g1947_mean	MWSF01000025.1_g1947	5.35609e-05	Starmerella bacillaris
D499_0A01450_max	D499_0A01450	5.35119e-05	Hanseniaspora uvarum
D499_0B02140_deviation	D499_0B02140	5.28073e-05	Hanseniaspora uvarum
YNR013C_raw	YNR013C	5.2619e-05	Saccharomyces cerevisiae
LPNK01000146.1_g1049_deviation	LPNK01000146.1_g1049	5.20281e-05	Metschnikowia sp. AWRI3582
YGL059W_deviation	YGL059W	5.1978e-05	Saccharomyces cerevisiae
VIT_00027478001_raw	VIT_00027478001	5.18838e-05	Vitis vinifera
VIT_00030037001_max	VIT_00030037001	5.17262e-05	Vitis vinifera
YML013W_mean	YML013W	5.15161e-05	Saccharomyces cerevisiae
YDR261C_max	YDR261C	5.13666e-05	Saccharomyces cerevisiae
M438DRAFT_348887_max	M438DRAFT_348887	5.12897e-05	Aureobasidium pullulans
VIT_00013471001_mean	VIT_00013471001	5.12135e-05	Vitis vinifera
VIT_00016426001_raw	VIT_00016426001	5.03122e-05	Vitis vinifera
M438DRAFT_287925_raw	M438DRAFT_287925	5.02793e-05	Aureobasidium pullulans
M438DRAFT_347201_deviation	M438DRAFT_347201	5.02556e-05	Aureobasidium pullulans
YNL321W_mean	YNL321W	5.00765e-05	Saccharomyces cerevisiae
YJR051W_deviation	YJR051W	5.0049e-05	Saccharomyces cerevisiae
M438DRAFT_344278_raw	M438DRAFT_344278	4.9527e-05	Aureobasidium pullulans
M438DRAFT_311243_raw	M438DRAFT_311243	4.91209e-05	Aureobasidium pullulans
D499_0G01710_deviation	D499_0G01710	4.90509e-05	Hanseniaspora uvarum
YDL244W_deviation	YDL244W	4.89286e-05	Saccharomyces cerevisiae
LPNK01000123.1_g1611_mean	LPNK01000123.1_g1611	4.88585e-05	Metschnikowia sp. AWRI3582
D499_0J00260_raw	D499_0J00260	4.87839e-05	Hanseniaspora uvarum
M438DRAFT_297021_max	M438DRAFT_297021	4.87775e-05	Aureobasidium pullulans
YDR168W_raw	YDR168W	4.87042e-05	Saccharomyces cerevisiae
MWSF01000012.1_g702_raw	MWSF01000012.1_g702	4.85852e-05	Starmerella bacillaris
M438DRAFT_340940_raw	M438DRAFT_340940	4.79441e-05	Aureobasidium pullulans
YER102W_max	YER102W	4.78466e-05	Saccharomyces cerevisiae
M438DRAFT_296747_mean	M438DRAFT_296747	4.78114e-05	Aureobasidium pullulans
D499_0J00560_raw	D499_0J00560	4.76923e-05	Hanseniaspora uvarum
VIT_00033673001_mean	VIT_00033673001	4.76786e-05	Vitis vinifera
VIT_00033299001_mean	VIT_00033299001	4.76053e-05	Vitis vinifera
VIT_00027008001_raw	VIT_00027008001	4.75818e-05	Vitis vinifera
YCR061W_max	YCR061W	4.74603e-05	Saccharomyces cerevisiae
M438DRAFT_311705_mean	M438DRAFT_311705	4.73352e-05	Aureobasidium pullulans
D499_0Q00810_raw	D499_0Q00810	4.72409e-05	Hanseniaspora uvarum
VIT_00020650001_deviation	VIT_00020650001	4.71169e-05	Vitis vinifera
YKL160W_deviation	YKL160W	4.68452e-05	Saccharomyces cerevisiae
YHL032C_deviation	YHL032C	4.67679e-05	Saccharomyces cerevisiae
VIT_00017445001_max	VIT_00017445001	4.67493e-05	Vitis vinifera
D499_0O00540_raw	D499_0O00540	4.65509e-05	Hanseniaspora uvarum
YLR138W_raw	YLR138W	4.65403e-05	Saccharomyces cerevisiae
MWSF01000012.1_g702_deviation	MWSF01000012.1_g702	4.63585e-05	Starmerella bacillaris
YOR375C_deviation	YOR375C	4.61342e-05	Saccharomyces cerevisiae
D499_0K00910_raw	D499_0K00910	4.60504e-05	Hanseniaspora uvarum
YDR353W_mean	YDR353W	4.60504e-05	Saccharomyces cerevisiae
YDR492W_mean	YDR492W	4.60504e-05	Saccharomyces cerevisiae
YBR231C_max	YBR231C	4.60058e-05	Saccharomyces cerevisiae
D499_0B01760_max	D499_0B01760	4.60058e-05	Hanseniaspora uvarum
VIT_00036121001_raw	VIT_00036121001	4.60014e-05	Vitis vinifera
VIT_00035000001_raw	VIT_00035000001	4.56338e-05	Vitis vinifera
LPNK01000058.1_g1009_mean	LPNK01000058.1_g1009	4.55742e-05	Metschnikowia sp. AWRI3582
D499_0F00500_max	D499_0F00500	4.55357e-05	Hanseniaspora uvarum
VIT_00036058001_deviation	VIT_00036058001	4.55252e-05	Vitis vinifera
PEGC01000003.1_g6404_max	PEGC01000003.1_g6404	4.5e-05	Cladosporium sp. SL-16
YBR276C_mean	YBR276C	4.46919e-05	Saccharomyces cerevisiae
YFR055W_raw	YFR055W	4.46627e-05	Saccharomyces cerevisiae
D6D18_01079_raw	D6D18_01079	4.46554e-05	Aureobasidium pullulans
D499_0B00200_deviation	D499_0B00200	4.46429e-05	Hanseniaspora uvarum
YGL030W_raw	YGL030W	4.46324e-05	Saccharomyces cerevisiae
M438DRAFT_297371_max	M438DRAFT_297371	4.42752e-05	Aureobasidium pullulans
YIL137C_raw	YIL137C	4.40293e-05	Saccharomyces cerevisiae
VIT_00019034001_min	VIT_00019034001	4.37383e-05	Vitis vinifera
M438DRAFT_287577_max	M438DRAFT_287577	4.36447e-05	Aureobasidium pullulans
M438DRAFT_46040_mean	M438DRAFT_46040	4.35889e-05	Aureobasidium pullulans
metfru2_scaffold_1069_gene_233_raw	metfru2_scaffold_1069_gene_233	4.34098e-05	Metschnikowia fructicola
M438DRAFT_311351_raw	M438DRAFT_311351	4.33929e-05	Aureobasidium pullulans
LPNK01000100.1_g3635_mean	LPNK01000100.1_g3635	4.33718e-05	Metschnikowia sp. AWRI3582
YIR027C_max	YIR027C	4.3303e-05	Saccharomyces cerevisiae
VIT_00009228001_deviation	VIT_00009228001	4.32213e-05	Vitis vinifera
YLR079W_raw	YLR079W	4.3158e-05	Saccharomyces cerevisiae
D499_0O00380_mean	D499_0O00380	4.31364e-05	Hanseniaspora uvarum
D499_0B01190_mean	D499_0B01190	4.30037e-05	Hanseniaspora uvarum
YCR037C_raw	YCR037C	4.30037e-05	Saccharomyces cerevisiae
YLL049W_deviation	YLL049W	4.26955e-05	Saccharomyces cerevisiae
VIT_00019734001_mean	VIT_00019734001	4.25923e-05	Vitis vinifera
YML087C_min	YML087C	4.25595e-05	Saccharomyces cerevisiae
YMR146C_deviation	YMR146C	4.20425e-05	Saccharomyces cerevisiae
VIT_00028365001_raw	VIT_00028365001	4.19675e-05	Vitis vinifera
YLR050C_max	YLR050C	4.194e-05	Saccharomyces cerevisiae
YIR019C_raw	YIR019C	4.18269e-05	Saccharomyces cerevisiae
VIT_00012658001_raw	VIT_00012658001	4.17962e-05	Vitis vinifera
D499_0R00690_mean	D499_0R00690	4.16346e-05	Hanseniaspora uvarum
D499_0D00620_max	D499_0D00620	4.16209e-05	Hanseniaspora uvarum
YDR486C_deviation	YDR486C	4.15614e-05	Saccharomyces cerevisiae
LPNK01000053.1_g4793_max	LPNK01000053.1_g4793	4.15614e-05	Metschnikowia sp. AWRI3582
VIT_00019409001_mean	VIT_00019409001	4.14286e-05	Vitis vinifera
YJR148W_raw	YJR148W	4.14164e-05	Saccharomyces cerevisiae
YHR003C_min	YHR003C	4.1369e-05	Saccharomyces cerevisiae
D499_0K01130_deviation	D499_0K01130	4.13095e-05	Hanseniaspora uvarum
LPNK01000137.1_g3716_max	LPNK01000137.1_g3716	4.11937e-05	Metschnikowia sp. AWRI3582
D499_0O00250_raw	D499_0O00250	4.11204e-05	Hanseniaspora uvarum
VIT_00029150001_mean	VIT_00029150001	4.10916e-05	Vitis vinifera
VIT_00016781001_raw	VIT_00016781001	4.10119e-05	Vitis vinifera
MWSF01000003.1_g2195_raw	MWSF01000003.1_g2195	4.10014e-05	Starmerella bacillaris
D6D18_02420_mean	D6D18_02420	4.07479e-05	Aureobasidium pullulans
D499_0AK00220_min	D499_0AK00220	4.0728e-05	Hanseniaspora uvarum
MWSF01000064.1_g3618_raw	MWSF01000064.1_g3618	4.07038e-05	Starmerella bacillaris
metfru2_scaffold_6506_gene_6103_deviation	metfru2_scaffold_6506_gene_6103	4.05357e-05	Metschnikowia fructicola
D499_0AG00400_max	D499_0AG00400	4.05357e-05	Hanseniaspora uvarum
LPNK01000016.1_g4841_raw	LPNK01000016.1_g4841	4.05357e-05	Metschnikowia sp. AWRI3582
VIT_00035035001_deviation	VIT_00035035001	4.04762e-05	Vitis vinifera
D499_0J00550_raw	D499_0J00550	4.04762e-05	Hanseniaspora uvarum
LPNK01000084.1_g2749_raw	LPNK01000084.1_g2749	4.04762e-05	Metschnikowia sp. AWRI3582
VIT_00015385001_max	VIT_00015385001	4.04336e-05	Vitis vinifera
AWRI3578_g42_deviation	AWRI3578_g42	4.04094e-05	Hanseniaspora opuntiae
M438DRAFT_149149_mean	M438DRAFT_149149	4.03053e-05	Aureobasidium pullulans
D499_0A03040_max	D499_0A03040	4.02661e-05	Hanseniaspora uvarum
MWSF01000039.1_g2751_deviation	MWSF01000039.1_g2751	4.02518e-05	Starmerella bacillaris
metfru2_scaffold_1591_gene_1156_deviation	metfru2_scaffold_1591_gene_1156	4.02413e-05	Metschnikowia fructicola
VIT_00035061001_mean	VIT_00035061001	4.02171e-05	Vitis vinifera
VIT_00031568001_min	VIT_00031568001	4.01681e-05	Vitis vinifera
MWSF01000005.1_g3240_mean	MWSF01000005.1_g3240	4.0119e-05	Starmerella bacillaris
YEL038W_min	YEL038W	4.0119e-05	Saccharomyces cerevisiae
MWSF01000039.1_g2744_max	MWSF01000039.1_g2744	4.0119e-05	Starmerella bacillaris
VIT_00007827001_deviation	VIT_00007827001	4.00826e-05	Vitis vinifera
VIT_00031844001_mean	VIT_00031844001	4.00595e-05	Vitis vinifera
YHR181W_raw	YHR181W	3.99741e-05	Saccharomyces cerevisiae
VIT_00030418001_raw	VIT_00030418001	3.98599e-05	Vitis vinifera
D499_0D00480_max	D499_0D00480	3.98247e-05	Hanseniaspora uvarum
M438DRAFT_283884_mean	M438DRAFT_283884	3.97756e-05	Aureobasidium pullulans
YNL229C_mean	YNL229C	3.97514e-05	Saccharomyces cerevisiae
M438DRAFT_344278_max	M438DRAFT_344278	3.97024e-05	Aureobasidium pullulans
YJL176C_mean	YJL176C	3.97024e-05	Saccharomyces cerevisiae
YNR057C_raw	YNR057C	3.97024e-05	Saccharomyces cerevisiae
YER117W_raw	YER117W	3.97024e-05	Saccharomyces cerevisiae
D499_0I01440_raw	D499_0I01440	3.96497e-05	Hanseniaspora uvarum
VIT_00011167001_raw	VIT_00011167001	3.96429e-05	Vitis vinifera
D499_0AK00380_raw	D499_0AK00380	3.95833e-05	Hanseniaspora uvarum
YPR057W_mean	YPR057W	3.93838e-05	Saccharomyces cerevisiae
D499_0AN00100_mean	D499_0AN00100	3.93838e-05	Hanseniaspora uvarum
M438DRAFT_296747_max	M438DRAFT_296747	3.93838e-05	Aureobasidium pullulans
VIT_00025226001_max	VIT_00025226001	3.93544e-05	Vitis vinifera
VIT_00037779001_deviation	VIT_00037779001	3.93347e-05	Vitis vinifera
D499_0B02000_raw	D499_0B02000	3.92995e-05	Hanseniaspora uvarum
LPNK01000081.1_g577_max	LPNK01000081.1_g577	3.92752e-05	Metschnikowia sp. AWRI3582
D499_0A02420_mean	D499_0A02420	3.92327e-05	Hanseniaspora uvarum
D499_0B00610_min	D499_0B00610	3.91667e-05	Hanseniaspora uvarum
D499_0B01760_mean	D499_0B01760	3.91667e-05	Hanseniaspora uvarum
VIT_00014282001_max	VIT_00014282001	3.90999e-05	Vitis vinifera
VIT_00001168001_max	VIT_00001168001	3.90812e-05	Vitis vinifera
YHL001W_max	YHL001W	3.90768e-05	Saccharomyces cerevisiae
D499_0B00420_max	D499_0B00420	3.9011e-05	Hanseniaspora uvarum
VIT_00035813001_deviation	VIT_00035813001	3.89076e-05	Vitis vinifera
VIT_00010873001_mean	VIT_00010873001	3.88585e-05	Vitis vinifera
M438DRAFT_344223_raw	M438DRAFT_344223	3.8799e-05	Aureobasidium pullulans
YLR238W_raw	YLR238W	3.8799e-05	Saccharomyces cerevisiae
D499_0D00680_mean	D499_0D00680	3.875e-05	Hanseniaspora uvarum
VIT_00004910001_deviation	VIT_00004910001	3.875e-05	Vitis vinifera
YOL159C_mean	YOL159C	3.86645e-05	Saccharomyces cerevisiae
M438DRAFT_314739_mean	M438DRAFT_314739	3.86237e-05	Aureobasidium pullulans
M438DRAFT_343911_raw	M438DRAFT_343911	3.85703e-05	Aureobasidium pullulans
M438DRAFT_370112_mean	M438DRAFT_370112	3.85317e-05	Aureobasidium pullulans
snR81_mean	snR81	3.85317e-05	Saccharomyces cerevisiae
YPL240C_raw	YPL240C	3.84909e-05	Saccharomyces cerevisiae
VIT_00014391001_max	VIT_00014391001	3.84722e-05	Vitis vinifera
YDR205W_raw	YDR205W	3.84419e-05	Saccharomyces cerevisiae
VIT_00000923001_raw	VIT_00000923001	3.84314e-05	Vitis vinifera
MWSF01000005.1_g3193_max	MWSF01000005.1_g3193	3.83929e-05	Starmerella bacillaris
D499_0L00910_mean	D499_0L00910	3.83868e-05	Hanseniaspora uvarum
PEGC01000006.1_g11170_mean	PEGC01000006.1_g11170	3.83824e-05	Cladosporium sp. SL-16
VIT_00009924001_raw	VIT_00009924001	3.83824e-05	Vitis vinifera
YGL075C_raw	YGL075C	3.83824e-05	Saccharomyces cerevisiae
LPNK01000078.1_g3681_mean	LPNK01000078.1_g3681	3.81828e-05	Metschnikowia sp. AWRI3582
VIT_00014646001_deviation	VIT_00014646001	3.81232e-05	Vitis vinifera
M438DRAFT_346971_mean	M438DRAFT_346971	3.81151e-05	Aureobasidium pullulans
YGR141W_deviation	YGR141W	3.80556e-05	Saccharomyces cerevisiae
D6D18_07236_mean	D6D18_07236	3.80252e-05	Aureobasidium pullulans
VIT_00026880001_max	VIT_00026880001	3.79657e-05	Vitis vinifera
YBR244W_max	YBR244W	3.78373e-05	Saccharomyces cerevisiae
D499_0AE00110_max	D499_0AE00110	3.77276e-05	Hanseniaspora uvarum
LPNK01000015.1_g4009_mean	LPNK01000015.1_g4009	3.76576e-05	Metschnikowia sp. AWRI3582
YMR044W_deviation	YMR044W	3.76389e-05	Saccharomyces cerevisiae
D499_0A00220_max	D499_0A00220	3.7549e-05	Hanseniaspora uvarum
VIT_00003679001_deviation	VIT_00003679001	3.75449e-05	Vitis vinifera
M438DRAFT_135725_mean	M438DRAFT_135725	3.75e-05	Aureobasidium pullulans
D6D18_01185_raw	D6D18_01185	3.74359e-05	Aureobasidium pullulans
VIT_00012846001_raw	VIT_00012846001	3.73955e-05	Vitis vinifera
VIT_00014206001_max	VIT_00014206001	3.72899e-05	Vitis vinifera
YDL244W_mean	YDL244W	3.72304e-05	Saccharomyces cerevisiae
VIT_00013027001_mean	VIT_00013027001	3.71566e-05	Vitis vinifera
D499_0J00510_deviation	D499_0J00510	3.71449e-05	Hanseniaspora uvarum
D499_0D00450_raw	D499_0D00450	3.71324e-05	Hanseniaspora uvarum
M438DRAFT_395309_max	M438DRAFT_395309	3.71324e-05	Aureobasidium pullulans
VIT_00013784001_mean	VIT_00013784001	3.71003e-05	Vitis vinifera
D499_0W00460_deviation	D499_0W00460	3.70959e-05	Hanseniaspora uvarum
YGL031C_mean	YGL031C	3.70687e-05	Saccharomyces cerevisiae
YCR016W_raw	YCR016W	3.70343e-05	Saccharomyces cerevisiae
VIT_00012727001_raw	VIT_00012727001	3.69935e-05	Vitis vinifera
VIT_00036283001_raw	VIT_00036283001	3.6978e-05	Vitis vinifera
YHR088W_mean	YHR088W	3.6908e-05	Saccharomyces cerevisiae
D499_0Ntrna3A_max	D499_0Ntrna3A	3.68864e-05	Hanseniaspora uvarum
metfru2_scaffold_858_gene_7114_max	metfru2_scaffold_858_gene_7114	3.68137e-05	Metschnikowia fructicola
YPL214C_max	YPL214C	3.65079e-05	Saccharomyces cerevisiae
LPNK01000081.1_g598_raw	LPNK01000081.1_g598	3.64698e-05	Metschnikowia sp. AWRI3582
M438DRAFT_343187_mean	M438DRAFT_343187	3.64698e-05	Aureobasidium pullulans
snR86_max	snR86	3.64461e-05	Saccharomyces cerevisiae
D499_0N00940_raw	D499_0N00940	3.63971e-05	Hanseniaspora uvarum
MWSF01000026.1_g1996_max	MWSF01000026.1_g1996	3.63585e-05	Starmerella bacillaris
YBR189W_min	YBR189W	3.6337e-05	Saccharomyces cerevisiae
YGL055W_deviation	YGL055W	3.6337e-05	Saccharomyces cerevisiae
D499_0H00360_deviation	D499_0H00360	3.62285e-05	Hanseniaspora uvarum
MWSF01000001.1_g316_max	MWSF01000001.1_g316	3.60294e-05	Starmerella bacillaris
M438DRAFT_345626_raw	M438DRAFT_345626	3.60058e-05	Aureobasidium pullulans
VIT_00001716001_raw	VIT_00001716001	3.59936e-05	Vitis vinifera
YFR035C_deviation	YFR035C	3.59203e-05	Saccharomyces cerevisiae
VIT_00014199001_mean	VIT_00014199001	3.58118e-05	Vitis vinifera
M438DRAFT_308302_max	M438DRAFT_308302	3.57875e-05	Aureobasidium pullulans
VIT_00019823001_max	VIT_00019823001	3.57875e-05	Vitis vinifera
D499_0G01080_min	D499_0G01080	3.57875e-05	Hanseniaspora uvarum
VIT_00016615001_mean	VIT_00016615001	3.56443e-05	Vitis vinifera
YGR019W_deviation	YGR019W	3.55769e-05	Saccharomyces cerevisiae
YKL044W_min	YKL044W	3.55769e-05	Saccharomyces cerevisiae
M438DRAFT_341448_max	M438DRAFT_341448	3.54441e-05	Aureobasidium pullulans
LPNK01000013.1_g2326_mean	LPNK01000013.1_g2326	3.54248e-05	Metschnikowia sp. AWRI3582
D499_0A02050_mean	D499_0A02050	3.53709e-05	Hanseniaspora uvarum
D499_0AD00210_mean	D499_0AD00210	3.53114e-05	Hanseniaspora uvarum
YLR286C_deviation	YLR286C	3.52381e-05	Saccharomyces cerevisiae
BCIN_04g05490_mean	BCIN_04g05490	3.52381e-05	Botrytis cinerea
MWSF01000002.1_g1531_max	MWSF01000002.1_g1531	3.52381e-05	Starmerella bacillaris
M438DRAFT_347840_max	M438DRAFT_347840	3.52312e-05	Aureobasidium pullulans
YDL049C_raw	YDL049C	3.51923e-05	Saccharomyces cerevisiae
D499_0D01380_max	D499_0D01380	3.50032e-05	Hanseniaspora uvarum
YLR301W_min	YLR301W	3.49679e-05	Saccharomyces cerevisiae
YER029C_raw	YER029C	3.48947e-05	Saccharomyces cerevisiae
YPL095C_mean	YPL095C	3.48947e-05	Saccharomyces cerevisiae
VIT_00017631001_max	VIT_00017631001	3.48947e-05	Vitis vinifera
VIT_00017761001_raw	VIT_00017761001	3.48352e-05	Vitis vinifera
YDL070W_mean	YDL070W	3.48352e-05	Saccharomyces cerevisiae
D499_0D01100_deviation	D499_0D01100	3.47619e-05	Hanseniaspora uvarum
VIT_00035059001_mean	VIT_00035059001	3.47619e-05	Vitis vinifera
MWSF01000012.1_g666_deviation	MWSF01000012.1_g666	3.47619e-05	Starmerella bacillaris
VIT_00033673001_raw	VIT_00033673001	3.46003e-05	Vitis vinifera
YMR186W_mean	YMR186W	3.46003e-05	Saccharomyces cerevisiae
MWSF01000003.1_g2243_raw	MWSF01000003.1_g2243	3.45513e-05	Starmerella bacillaris
M438DRAFT_308729_raw	M438DRAFT_308729	3.45343e-05	Aureobasidium pullulans
PEGC01000029.1_g5862_deviation	PEGC01000029.1_g5862	3.4527e-05	Cladosporium sp. SL-16
D499_0H01190_mean	D499_0H01190	3.4478e-05	Hanseniaspora uvarum
D499_0P00800_min	D499_0P00800	3.44246e-05	Hanseniaspora uvarum
VIT_00014205001_mean	VIT_00014205001	3.44185e-05	Vitis vinifera
YKL203C_deviation	YKL203C	3.44185e-05	Saccharomyces cerevisiae
YHR032W_min	YHR032W	3.44185e-05	Saccharomyces cerevisiae
YMR038C_max	YMR038C	3.431e-05	Saccharomyces cerevisiae
D499_0AI00230_min	D499_0AI00230	3.42857e-05	Hanseniaspora uvarum
VIT_00016980001_mean	VIT_00016980001	3.42857e-05	Vitis vinifera
metfru2_scaffold_94_gene_7261_max	metfru2_scaffold_94_gene_7261	3.42857e-05	Metschnikowia fructicola
metfru2_scaffold_87_gene_7132_deviation	metfru2_scaffold_87_gene_7132	3.42857e-05	Metschnikowia fructicola
VIT_00021650001_mean	VIT_00021650001	3.42208e-05	Vitis vinifera
D499_0F00350_raw	D499_0F00350	3.42002e-05	Hanseniaspora uvarum
YKL122C_max	YKL122C	3.41399e-05	Saccharomyces cerevisiae
VIT_00038715001_min	VIT_00038715001	3.41104e-05	Vitis vinifera
VIT_00021139001_max	VIT_00021139001	3.40751e-05	Vitis vinifera
VIT_00023629001_mean	VIT_00023629001	3.40509e-05	Vitis vinifera
YBR061C_deviation	YBR061C	3.40018e-05	Saccharomyces cerevisiae
D499_0P00330_deviation	D499_0P00330	3.40018e-05	Hanseniaspora uvarum
YJL063C_mean	YJL063C	3.40018e-05	Saccharomyces cerevisiae
YPR114W_raw	YPR114W	3.39776e-05	Saccharomyces cerevisiae
D499_0F01320_raw	D499_0F01320	3.39423e-05	Hanseniaspora uvarum
VIT_00012853001_raw	VIT_00012853001	3.39423e-05	Vitis vinifera
VIT_00016434001_mean	VIT_00016434001	3.39423e-05	Vitis vinifera
YBR131W_deviation	YBR131W	3.39423e-05	Saccharomyces cerevisiae
VIT_00018024001_max	VIT_00018024001	3.39286e-05	Vitis vinifera
D499_0C01480_max	D499_0C01480	3.39078e-05	Hanseniaspora uvarum
D499_0V00130_raw	D499_0V00130	3.38828e-05	Hanseniaspora uvarum
PEGC01000007.1_g12337_mean	PEGC01000007.1_g12337	3.3869e-05	Cladosporium sp. SL-16
YGR250C_deviation	YGR250C	3.3869e-05	Saccharomyces cerevisiae
VIT_00010324001_mean	VIT_00010324001	3.3869e-05	Vitis vinifera
VIT_00018992001_deviation	VIT_00018992001	3.3869e-05	Vitis vinifera
MWSF01000037.1_g2678_max	MWSF01000037.1_g2678	3.38095e-05	Starmerella bacillaris
PEGC01000020.1_g3979_deviation	PEGC01000020.1_g3979	3.38095e-05	Cladosporium sp. SL-16
D499_0G01280_max	D499_0G01280	3.38095e-05	Hanseniaspora uvarum
YLR448W_max	YLR448W	3.38095e-05	Saccharomyces cerevisiae
D499_0V00580_deviation	D499_0V00580	3.3767e-05	Hanseniaspora uvarum
VIT_00019824001_mean	VIT_00019824001	3.37241e-05	Vitis vinifera
metfru2_scaffold_1787_gene_1470_deviation	metfru2_scaffold_1787_gene_1470	3.35852e-05	Metschnikowia fructicola
LPNK01000051.1_g3769_mean	LPNK01000051.1_g3769	3.35256e-05	Metschnikowia sp. AWRI3582
metfru2_scaffold_5162_gene_5255_mean	metfru2_scaffold_5162_gene_5255	3.35256e-05	Metschnikowia fructicola
YDL189W_mean	YDL189W	3.35256e-05	Saccharomyces cerevisiae
LPNK01000137.1_g3716_raw	LPNK01000137.1_g3716	3.35256e-05	Metschnikowia sp. AWRI3582
metfru2_scaffold_3291_gene_3472_mean	metfru2_scaffold_3291_gene_3472	3.35014e-05	Metschnikowia fructicola
M438DRAFT_296747_deviation	M438DRAFT_296747	3.34524e-05	Aureobasidium pullulans
MWSF01000009.1_g4002_deviation	MWSF01000009.1_g4002	3.34524e-05	Starmerella bacillaris
LPNK01000080.1_g4126_max	LPNK01000080.1_g4126	3.34314e-05	Metschnikowia sp. AWRI3582
M438DRAFT_154516_mean	M438DRAFT_154516	3.33993e-05	Aureobasidium pullulans
VIT_00031885001_raw	VIT_00031885001	3.33993e-05	Vitis vinifera
YER092W_mean	YER092W	3.33929e-05	Saccharomyces cerevisiae
YKL117W_max	YKL117W	3.33929e-05	Saccharomyces cerevisiae
YPR097W_max	YPR097W	3.33929e-05	Saccharomyces cerevisiae
D499_0C00800_raw	D499_0C00800	3.33929e-05	Hanseniaspora uvarum
VIT_00031356001_max	VIT_00031356001	3.33929e-05	Vitis vinifera
YMR292W_raw	YMR292W	3.33438e-05	Saccharomyces cerevisiae
D499_0T00210_deviation	D499_0T00210	3.33333e-05	Hanseniaspora uvarum
metfru2_scaffold_1889_gene_1632_mean	metfru2_scaffold_1889_gene_1632	3.33333e-05	Metschnikowia fructicola
MWSF01000001.1_g88_deviation	MWSF01000001.1_g88	3.33074e-05	Starmerella bacillaris
YHR052W_mean	YHR052W	3.32843e-05	Saccharomyces cerevisiae
YKL077W_min	YKL077W	3.32665e-05	Saccharomyces cerevisiae
metfru2_scaffold_1122_gene_352_raw	metfru2_scaffold_1122_gene_352	3.32665e-05	Metschnikowia fructicola
M438DRAFT_126618_deviation	M438DRAFT_126618	3.32479e-05	Aureobasidium pullulans
YJR044C_mean	YJR044C	3.32391e-05	Saccharomyces cerevisiae
D499_0G00140_deviation	D499_0G00140	3.31746e-05	Hanseniaspora uvarum
M438DRAFT_290249_mean	M438DRAFT_290249	3.3158e-05	Aureobasidium pullulans
LPNK01000044.1_g476_max	LPNK01000044.1_g476	3.3109e-05	Metschnikowia sp. AWRI3582
LPNK01000016.1_g4841_max	LPNK01000016.1_g4841	3.30847e-05	Metschnikowia sp. AWRI3582
M438DRAFT_20977_max	M438DRAFT_20977	3.30847e-05	Aureobasidium pullulans
YOR212W_mean	YOR212W	3.30495e-05	Saccharomyces cerevisiae
VIT_00013143001_min	VIT_00013143001	3.30357e-05	Vitis vinifera
YLR017W_raw	YLR017W	3.30357e-05	Saccharomyces cerevisiae
D499_0N01010_deviation	D499_0N01010	3.30252e-05	Hanseniaspora uvarum
D499_0G00870_raw	D499_0G00870	3.29762e-05	Hanseniaspora uvarum
LPNK01000152.1_g403_deviation	LPNK01000152.1_g403	3.29762e-05	Metschnikowia sp. AWRI3582
M438DRAFT_361883_raw	M438DRAFT_361883	3.29762e-05	Aureobasidium pullulans
M438DRAFT_406987_raw	M438DRAFT_406987	3.29762e-05	Aureobasidium pullulans
VIT_00013055001_max	VIT_00013055001	3.29762e-05	Vitis vinifera
YKL117W_raw	YKL117W	3.29762e-05	Saccharomyces cerevisiae
YLR175W_deviation	YLR175W	3.29762e-05	Saccharomyces cerevisiae
VIT_00022620001_deviation	VIT_00022620001	3.29657e-05	Vitis vinifera
D499_0B02290_mean	D499_0B02290	3.29167e-05	Hanseniaspora uvarum
M438DRAFT_343350_mean	M438DRAFT_343350	3.29167e-05	Aureobasidium pullulans
VIT_00030204001_deviation	VIT_00030204001	3.29167e-05	Vitis vinifera
YPR024W_mean	YPR024W	3.29167e-05	Saccharomyces cerevisiae
D499_0A01830_max	D499_0A01830	3.28822e-05	Hanseniaspora uvarum
M438DRAFT_349468_deviation	M438DRAFT_349468	3.28499e-05	Aureobasidium pullulans
VIT_00027954001_mean	VIT_00027954001	3.28499e-05	Vitis vinifera
VIT_00034691001_mean	VIT_00034691001	3.27903e-05	Vitis vinifera
VIT_00024957001_max	VIT_00024957001	3.27171e-05	Vitis vinifera
VIT_00021235001_min	VIT_00021235001	3.27171e-05	Vitis vinifera
YNL259C_max	YNL259C	3.26923e-05	Saccharomyces cerevisiae
metfru2_scaffold_611_gene_5885_raw	metfru2_scaffold_611_gene_5885	3.26923e-05	Metschnikowia fructicola
M438DRAFT_406487_mean	M438DRAFT_406487	3.26681e-05	Aureobasidium pullulans
VIT_00027731001_raw	VIT_00027731001	3.26681e-05	Vitis vinifera
VIT_00027208001_max	VIT_00027208001	3.26085e-05	Vitis vinifera
YPL037C_min	YPL037C	3.26085e-05	Saccharomyces cerevisiae
M438DRAFT_341069_raw	M438DRAFT_341069	3.25595e-05	Aureobasidium pullulans
D499_0U00580_max	D499_0U00580	3.25595e-05	Hanseniaspora uvarum
VIT_00001252001_deviation	VIT_00001252001	3.25595e-05	Vitis vinifera
VIT_00016881001_max	VIT_00016881001	3.25595e-05	Vitis vinifera
CU098_009480_mean	CU098_009480	3.25e-05	Rhizopus stolonifer
KLTH0D10736g_max	KLTH0D10736g	3.25e-05	Lachancea thermotolerans
MWSF01000007.1_g3742_raw	MWSF01000007.1_g3742	3.25e-05	Starmerella bacillaris
VIT_00025936001_max	VIT_00025936001	3.24822e-05	Vitis vinifera
M438DRAFT_407349_raw	M438DRAFT_407349	3.24227e-05	Aureobasidium pullulans
D6D18_09599_raw	D6D18_09599	3.2409e-05	Aureobasidium pullulans
YNL026W_raw	YNL026W	3.23903e-05	Saccharomyces cerevisiae
MWSF01000003.1_g2256_mean	MWSF01000003.1_g2256	3.23737e-05	Starmerella bacillaris
M438DRAFT_401245_raw	M438DRAFT_401245	3.23413e-05	Aureobasidium pullulans
YKR032W_mean	YKR032W	3.23205e-05	Saccharomyces cerevisiae
YMR036C_min	YMR036C	3.23004e-05	Saccharomyces cerevisiae
M438DRAFT_407349_max	M438DRAFT_407349	3.22859e-05	Aureobasidium pullulans
D499_0I00470_raw	D499_0I00470	3.22817e-05	Hanseniaspora uvarum
YOR161C_max	YOR161C	3.22409e-05	Saccharomyces cerevisiae
VIT_00017937001_raw	VIT_00017937001	3.22409e-05	Vitis vinifera
VIT_00024705001_mean	VIT_00024705001	3.21919e-05	Vitis vinifera
PEGC01000002.1_g3755_mean	PEGC01000002.1_g3755	3.21429e-05	Cladosporium sp. SL-16
D499_0A02810_mean	D499_0A02810	3.21324e-05	Hanseniaspora uvarum
D499_0S00250_raw	D499_0S00250	3.21324e-05	Hanseniaspora uvarum
M438DRAFT_349130_raw	M438DRAFT_349130	3.21324e-05	Aureobasidium pullulans
VIT_00014340001_min	VIT_00014340001	3.21324e-05	Vitis vinifera
YLR179C_mean	YLR179C	3.21324e-05	Saccharomyces cerevisiae
VIT_00005597001_deviation	VIT_00005597001	3.20833e-05	Vitis vinifera
MWSF01000064.1_g3621_deviation	MWSF01000064.1_g3621	3.20635e-05	Starmerella bacillaris
D499_0S00750_max	D499_0S00750	3.20101e-05	Hanseniaspora uvarum
LPNK01000016.1_g4855_mean	LPNK01000016.1_g4855	3.19736e-05	Metschnikowia sp. AWRI3582
VIT_00015218001_mean	VIT_00015218001	3.19611e-05	Vitis vinifera
M438DRAFT_342107_max	M438DRAFT_342107	3.19328e-05	Aureobasidium pullulans
VIT_00008288001_mean	VIT_00008288001	3.19328e-05	Vitis vinifera
MWSF01000021.1_g1705_mean	MWSF01000021.1_g1705	3.1908e-05	Starmerella bacillaris
VIT_00016881001_raw	VIT_00016881001	3.18651e-05	Vitis vinifera
YGR116W_min	YGR116W	3.18242e-05	Saccharomyces cerevisiae
YAR035W_min	YAR035W	3.18242e-05	Saccharomyces cerevisiae
M438DRAFT_367710_max	M438DRAFT_367710	3.17752e-05	Aureobasidium pullulans
YDL124W_min	YDL124W	3.17752e-05	Saccharomyces cerevisiae
metfru2_scaffold_1022_gene_165_max	metfru2_scaffold_1022_gene_165	3.17647e-05	Metschnikowia fructicola
metfru2_scaffold_299_gene_3129_raw	metfru2_scaffold_299_gene_3129	3.17647e-05	Metschnikowia fructicola
metfru2_scaffold_561_gene_5596_raw	metfru2_scaffold_561_gene_5596	3.17647e-05	Metschnikowia fructicola
MWSF01000006.1_g3500_deviation	MWSF01000006.1_g3500	3.17647e-05	Starmerella bacillaris
D6D18_00694_raw	D6D18_00694	3.17157e-05	Aureobasidium pullulans
VIT_00026852001_raw	VIT_00026852001	3.17157e-05	Vitis vinifera
YFR044C_min	YFR044C	3.17055e-05	Saccharomyces cerevisiae
VIT_00008268001_mean	VIT_00008268001	3.16302e-05	Vitis vinifera
LPNK01000095.1_g1821_raw	LPNK01000095.1_g1821	3.15894e-05	Metschnikowia sp. AWRI3582
D6D18_08654_deviation	D6D18_08654	3.15873e-05	Aureobasidium pullulans
LPNK01000084.1_g2749_mean	LPNK01000084.1_g2749	3.15873e-05	Metschnikowia sp. AWRI3582
YGL173C_mean	YGL173C	3.15132e-05	Saccharomyces cerevisiae
YNL160W_mean	YNL160W	3.14974e-05	Saccharomyces cerevisiae
M438DRAFT_278415_max	M438DRAFT_278415	3.14566e-05	Aureobasidium pullulans
YJL148W_mean	YJL148W	3.14566e-05	Saccharomyces cerevisiae
D499_0AQ00230_deviation	D499_0AQ00230	3.13889e-05	Hanseniaspora uvarum
D499_0K00480_mean	D499_0K00480	3.13585e-05	Hanseniaspora uvarum
YER100W_raw	YER100W	3.1348e-05	Saccharomyces cerevisiae
YDR254W_max	YDR254W	3.1299e-05	Saccharomyces cerevisiae
VIT_00008587001_max	VIT_00008587001	3.12792e-05	Vitis vinifera
VIT_00001137001_raw	VIT_00001137001	3.12646e-05	Vitis vinifera
YHR121W_raw	YHR121W	3.12626e-05	Saccharomyces cerevisiae
YPL270W_max	YPL270W	3.125e-05	Saccharomyces cerevisiae
VIT_00022232001_max	VIT_00022232001	3.11905e-05	Vitis vinifera
KLTH0H15378g_max	KLTH0H15378g	3.11111e-05	Lachancea thermotolerans
M438DRAFT_397175_max	M438DRAFT_397175	3.11111e-05	Aureobasidium pullulans
D499_0C02010_mean	D499_0C02010	3.10642e-05	Hanseniaspora uvarum
YAR003W_raw	YAR003W	3.09888e-05	Saccharomyces cerevisiae
VIT_00008352001_deviation	VIT_00008352001	3.09722e-05	Vitis vinifera
YJL099W_raw	YJL099W	3.09524e-05	Saccharomyces cerevisiae
VIT_00012395001_min	VIT_00012395001	3.09524e-05	Vitis vinifera
AWRI3578_g2354_max	AWRI3578_g2354	3.08503e-05	Hanseniaspora opuntiae
VIT_00014553001_deviation	VIT_00014553001	3.08228e-05	Vitis vinifera
M438DRAFT_302831_deviation	M438DRAFT_302831	3.07884e-05	Aureobasidium pullulans
YCR061W_raw	YCR061W	3.07288e-05	Saccharomyces cerevisiae
YLR364W_mean	YLR364W	3.07143e-05	Saccharomyces cerevisiae
D499_0A01540_deviation	D499_0A01540	3.07131e-05	Hanseniaspora uvarum
metfru2_scaffold_2020_gene_1832_raw	metfru2_scaffold_2020_gene_1832	3.07131e-05	Metschnikowia fructicola
snR6_mean	snR6	3.06536e-05	Saccharomyces cerevisiae
MWSF01000015.1_g991_raw	MWSF01000015.1_g991	3.06127e-05	Starmerella bacillaris
VIT_00015278001_mean	VIT_00015278001	3.06046e-05	Vitis vinifera
VIT_00035055001_mean	VIT_00035055001	3.05556e-05	Vitis vinifera
D499_0AH00360_deviation	D499_0AH00360	3.04762e-05	Hanseniaspora uvarum
M438DRAFT_58728_raw	M438DRAFT_58728	3.04762e-05	Aureobasidium pullulans
YJR010W_min	YJR010W	3.04657e-05	Saccharomyces cerevisiae
D499_0D02030_deviation	D499_0D02030	3.03863e-05	Hanseniaspora uvarum
YJL205C_mean	YJL205C	3.03846e-05	Saccharomyces cerevisiae
D499_0A02360_deviation	D499_0A02360	3.03122e-05	Hanseniaspora uvarum
VIT_00035241001_raw	VIT_00035241001	3.02778e-05	Vitis vinifera
VIT_00020081001_raw	VIT_00020081001	3.02369e-05	Vitis vinifera
VIT_00016276001_mean	VIT_00016276001	3.01473e-05	Vitis vinifera
M438DRAFT_343911_max	M438DRAFT_343911	3.00137e-05	Aureobasidium pullulans
VIT_00026429001_deviation	VIT_00026429001	3e-05	Vitis vinifera
KLTH0G15730g_deviation	KLTH0G15730g	2.98693e-05	Lachancea thermotolerans
YFR044C_raw	YFR044C	2.98693e-05	Saccharomyces cerevisiae
YDL157C_deviation	YDL157C	2.98611e-05	Saccharomyces cerevisiae
M438DRAFT_290249_min	M438DRAFT_290249	2.98611e-05	Aureobasidium pullulans
YMR208W_raw	YMR208W	2.98457e-05	Saccharomyces cerevisiae
YOL022C_raw	YOL022C	2.98203e-05	Saccharomyces cerevisiae
YOR329C_max	YOR329C	2.97794e-05	Saccharomyces cerevisiae
VIT_00035357001_max	VIT_00035357001	2.97619e-05	Vitis vinifera
VIT_00025063001_mean	VIT_00025063001	2.97436e-05	Vitis vinifera
VIT_00029842001_raw	VIT_00029842001	2.97436e-05	Vitis vinifera
MWSF01000011.1_g524_deviation	MWSF01000011.1_g524	2.97436e-05	Starmerella bacillaris
VIT_00003722001_deviation	VIT_00003722001	2.96919e-05	Vitis vinifera
M438DRAFT_346032_mean	M438DRAFT_346032	2.96703e-05	Aureobasidium pullulans
VIT_00006258001_max	VIT_00006258001	2.95938e-05	Vitis vinifera
D499_0M01250_deviation	D499_0M01250	2.95833e-05	Hanseniaspora uvarum
YLR104W_max	YLR104W	2.95833e-05	Saccharomyces cerevisiae
VIT_00004678001_mean	VIT_00004678001	2.95425e-05	Vitis vinifera
M438DRAFT_344712_raw	M438DRAFT_344712	2.94643e-05	Aureobasidium pullulans
YMR040W_deviation	YMR040W	2.94526e-05	Saccharomyces cerevisiae
VIT_00026647001_max	VIT_00026647001	2.94339e-05	Vitis vinifera
LPNK01000074.1_g2905_deviation	LPNK01000074.1_g2905	2.94118e-05	Metschnikowia sp. AWRI3582
MWSF01000007.1_g3741_raw	MWSF01000007.1_g3741	2.94118e-05	Starmerella bacillaris
YFR045W_raw	YFR045W	2.93971e-05	Saccharomyces cerevisiae
VIT_00023874001_max	VIT_00023874001	2.93759e-05	Vitis vinifera
metfru2_scaffold_605_gene_5859_mean	metfru2_scaffold_605_gene_5859	2.93269e-05	Metschnikowia fructicola
VIT_00016208001_mean	VIT_00016208001	2.93269e-05	Vitis vinifera
M438DRAFT_340936_max	M438DRAFT_340936	2.93253e-05	Aureobasidium pullulans
MWSF01000028.1_g2091_raw	MWSF01000028.1_g2091	2.92857e-05	Starmerella bacillaris
M438DRAFT_406987_max	M438DRAFT_406987	2.92659e-05	Aureobasidium pullulans
VIT_00035013001_max	VIT_00035013001	2.92537e-05	Vitis vinifera
D499_0F00780_deviation	D499_0F00780	2.91941e-05	Hanseniaspora uvarum
MWSF01000007.1_g3744_min	MWSF01000007.1_g3744	2.91941e-05	Starmerella bacillaris
YOR387C_max	YOR387C	2.91889e-05	Saccharomyces cerevisiae
LPNK01000134.1_g3032_raw	LPNK01000134.1_g3032	2.91667e-05	Metschnikowia sp. AWRI3582
MWSF01000003.1_g2282_mean	MWSF01000003.1_g2282	2.91667e-05	Starmerella bacillaris
YPL245W_min	YPL245W	2.91602e-05	Saccharomyces cerevisiae
D499_0AG00320_raw	D499_0AG00320	2.91209e-05	Hanseniaspora uvarum
D499_0F00110_max	D499_0F00110	2.91209e-05	Hanseniaspora uvarum
YKL046C_deviation	YKL046C	2.89274e-05	Saccharomyces cerevisiae
YPR088C_mean	YPR088C	2.88715e-05	Saccharomyces cerevisiae
M438DRAFT_308729_max	M438DRAFT_308729	2.88095e-05	Aureobasidium pullulans
LPNK01000163.1_g4995_raw	LPNK01000163.1_g4995	2.87775e-05	Metschnikowia sp. AWRI3582
LPNK01000119.1_g2046_mean	LPNK01000119.1_g2046	2.87179e-05	Metschnikowia sp. AWRI3582
MWSF01000006.1_g3541_max	MWSF01000006.1_g3541	2.87179e-05	Starmerella bacillaris
VIT_00001443001_mean	VIT_00001443001	2.87179e-05	Vitis vinifera
YGL048C_deviation	YGL048C	2.87179e-05	Saccharomyces cerevisiae
YGR209C_mean	YGR209C	2.87179e-05	Saccharomyces cerevisiae
YMR011W_mean	YMR011W	2.86689e-05	Saccharomyces cerevisiae
YML101C_deviation	YML101C	2.86447e-05	Saccharomyces cerevisiae
M438DRAFT_405504_raw	M438DRAFT_405504	2.86447e-05	Aureobasidium pullulans
D499_0Q00320_mean	D499_0Q00320	2.86447e-05	Hanseniaspora uvarum
D499_0Q00550_max	D499_0Q00550	2.86447e-05	Hanseniaspora uvarum
MWSF01000046.1_g3080_mean	MWSF01000046.1_g3080	2.86447e-05	Starmerella bacillaris
VIT_00014195001_deviation	VIT_00014195001	2.86447e-05	Vitis vinifera
AWRI3578_g31_max	AWRI3578_g31	2.86447e-05	Hanseniaspora opuntiae
YMR260C_max	YMR260C	2.86447e-05	Saccharomyces cerevisiae
MWSF01000013.1_g794_max	MWSF01000013.1_g794	2.86325e-05	Starmerella bacillaris
VIT_00013935001_mean	VIT_00013935001	2.86111e-05	Vitis vinifera
VIT_00034950001_mean	VIT_00034950001	2.85714e-05	Vitis vinifera
MWSF01000036.1_g2672_raw	MWSF01000036.1_g2672	2.85014e-05	Starmerella bacillaris
VIT_00015216001_mean	VIT_00015216001	2.84629e-05	Vitis vinifera
YCR030C_deviation	YCR030C	2.84168e-05	Saccharomyces cerevisiae
YFL059W_max	YFL059W	2.84098e-05	Saccharomyces cerevisiae
D499_0F00810_raw	D499_0F00810	2.84034e-05	Hanseniaspora uvarum
MWSF01000002.1_g1410_mean	MWSF01000002.1_g1410	2.83929e-05	Starmerella bacillaris
YFL059W_deviation	YFL059W	2.83333e-05	Saccharomyces cerevisiae
M438DRAFT_347413_deviation	M438DRAFT_347413	2.83333e-05	Aureobasidium pullulans
M438DRAFT_330154_raw	M438DRAFT_330154	2.83013e-05	Aureobasidium pullulans
D499_0B00290_raw	D499_0B00290	2.83013e-05	Hanseniaspora uvarum
M438DRAFT_95878_deviation	M438DRAFT_95878	2.83013e-05	Aureobasidium pullulans
MWSF01000005.1_g3169_raw	MWSF01000005.1_g3169	2.83013e-05	Starmerella bacillaris
MWSF01000037.1_g2687_min	MWSF01000037.1_g2687	2.83013e-05	Starmerella bacillaris
VIT_00001170001_raw	VIT_00001170001	2.83013e-05	Vitis vinifera
VIT_00015381001_raw	VIT_00015381001	2.82576e-05	Vitis vinifera
VIT_00036714001_raw	VIT_00036714001	2.8228e-05	Vitis vinifera
D6D18_01318_deviation	D6D18_01318	2.8228e-05	Aureobasidium pullulans
MWSF01000030.1_g2447_deviation	MWSF01000030.1_g2447	2.81685e-05	Starmerella bacillaris
VIT_00038595001_raw	VIT_00038595001	2.81685e-05	Vitis vinifera
MWSF01000006.1_g3541_raw	MWSF01000006.1_g3541	2.81685e-05	Starmerella bacillaris
VIT_00009604001_mean	VIT_00009604001	2.81685e-05	Vitis vinifera
VIT_00021579001_mean	VIT_00021579001	2.81685e-05	Vitis vinifera
YFR010W_mean	YFR010W	2.81338e-05	Saccharomyces cerevisiae
YOR007C_max	YOR007C	2.81046e-05	Saccharomyces cerevisiae
MWSF01000004.1_g2912_max	MWSF01000004.1_g2912	2.80952e-05	Starmerella bacillaris
VIT_00000517001_max	VIT_00000517001	2.80952e-05	Vitis vinifera
VIT_00007779001_mean	VIT_00007779001	2.80952e-05	Vitis vinifera
YBR084W_min	YBR084W	2.80952e-05	Saccharomyces cerevisiae
VIT_00025294001_deviation	VIT_00025294001	2.80556e-05	Vitis vinifera
YDR090C_max	YDR090C	2.80462e-05	Saccharomyces cerevisiae
YEL029C_deviation	YEL029C	2.80422e-05	Saccharomyces cerevisiae
YDL013W_raw	YDL013W	2.8022e-05	Saccharomyces cerevisiae
LPNK01000053.1_g4738_max	LPNK01000053.1_g4738	2.79762e-05	Metschnikowia sp. AWRI3582
PEGC01000014.1_g2391_raw	PEGC01000014.1_g2391	2.79167e-05	Cladosporium sp. SL-16
M438DRAFT_337277_mean	M438DRAFT_337277	2.79167e-05	Aureobasidium pullulans
LPNK01000123.1_g1577_mean	LPNK01000123.1_g1577	2.79167e-05	Metschnikowia sp. AWRI3582
PEGC01000021.1_g4085_max	PEGC01000021.1_g4085	2.78846e-05	Cladosporium sp. SL-16
VIT_00007763001_deviation	VIT_00007763001	2.78604e-05	Vitis vinifera
YGL244W_deviation	YGL244W	2.78604e-05	Saccharomyces cerevisiae
VIT_00016697001_mean	VIT_00016697001	2.77903e-05	Vitis vinifera
VIT_00022223001_raw	VIT_00022223001	2.77684e-05	Vitis vinifera
VIT_00007800001_mean	VIT_00007800001	2.77518e-05	Vitis vinifera
YLR044C_deviation	YLR044C	2.77518e-05	Saccharomyces cerevisiae
VIT_00035490001_min	VIT_00035490001	2.77518e-05	Vitis vinifera
YDL045C_mean	YDL045C	2.77518e-05	Saccharomyces cerevisiae
D6D18_10086_deviation	D6D18_10086	2.77518e-05	Aureobasidium pullulans
M438DRAFT_343833_deviation	M438DRAFT_343833	2.77518e-05	Aureobasidium pullulans
VIT_00028199001_max	VIT_00028199001	2.77276e-05	Vitis vinifera
MWSF01000011.1_g587_raw	MWSF01000011.1_g587	2.76923e-05	Starmerella bacillaris
VIT_00035348001_max	VIT_00035348001	2.76923e-05	Vitis vinifera
YGL077C_max	YGL077C	2.76923e-05	Saccharomyces cerevisiae
MWSF01000019.1_g1326_max	MWSF01000019.1_g1326	2.76786e-05	Starmerella bacillaris
D499_0AQ00140_raw	D499_0AQ00140	2.76786e-05	Hanseniaspora uvarum
LPNK01000092.1_g1193_raw	LPNK01000092.1_g1193	2.76786e-05	Metschnikowia sp. AWRI3582
MWSF01000027.1_g2038_raw	MWSF01000027.1_g2038	2.76786e-05	Starmerella bacillaris
YFL031W_max	YFL031W	2.76786e-05	Saccharomyces cerevisiae
YOL143C_max	YOL143C	2.76786e-05	Saccharomyces cerevisiae
M438DRAFT_20977_raw	M438DRAFT_20977	2.76786e-05	Aureobasidium pullulans
YFL056C_deviation	YFL056C	2.7619e-05	Saccharomyces cerevisiae
YJL038C_raw	YJL038C	2.7619e-05	Saccharomyces cerevisiae
D499_0AF00100_deviation	D499_0AF00100	2.7619e-05	Hanseniaspora uvarum
M438DRAFT_348838_raw	M438DRAFT_348838	2.7619e-05	Aureobasidium pullulans
VIT_00015086001_raw	VIT_00015086001	2.7619e-05	Vitis vinifera
YDR493W_deviation	YDR493W	2.7619e-05	Saccharomyces cerevisiae
AWRI3578_g26_deviation	AWRI3578_g26	2.7619e-05	Hanseniaspora opuntiae
D6D18_09505_raw	D6D18_09505	2.7619e-05	Aureobasidium pullulans
VIT_00027535001_raw	VIT_00027535001	2.7619e-05	Vitis vinifera
YGR101W_raw	YGR101W	2.7619e-05	Saccharomyces cerevisiae
D6D18_03038_deviation	D6D18_03038	2.76085e-05	Aureobasidium pullulans
VIT_00029882001_max	VIT_00029882001	2.7549e-05	Vitis vinifera
PEGC01000003.1_g6383_max	PEGC01000003.1_g6383	2.75336e-05	Cladosporium sp. SL-16
VIT_00025623001_raw	VIT_00025623001	2.7517e-05	Vitis vinifera
VIT_00030125001_max	VIT_00030125001	2.74084e-05	Vitis vinifera
YLR362W_mean	YLR362W	2.7402e-05	Saccharomyces cerevisiae
VIT_00007898001_mean	VIT_00007898001	2.74008e-05	Vitis vinifera
YDL089W_raw	YDL089W	2.73842e-05	Saccharomyces cerevisiae
VIT_00019816001_raw	VIT_00019816001	2.73842e-05	Vitis vinifera
YCL061C_deviation	YCL061C	2.73842e-05	Saccharomyces cerevisiae
YDL170W_min	YDL170W	2.73518e-05	Saccharomyces cerevisiae
M438DRAFT_358622_max	M438DRAFT_358622	2.73454e-05	Aureobasidium pullulans
YLL048C_max	YLL048C	2.73352e-05	Saccharomyces cerevisiae
VIT_00021862001_mean	VIT_00021862001	2.73352e-05	Vitis vinifera
YER030W_mean	YER030W	2.73352e-05	Saccharomyces cerevisiae
D499_0D00150_deviation	D499_0D00150	2.73352e-05	Hanseniaspora uvarum
KLTH0G12760g_min	KLTH0G12760g	2.73352e-05	Lachancea thermotolerans
MWSF01000009.1_g3978_mean	MWSF01000009.1_g3978	2.73352e-05	Starmerella bacillaris
VIT_00033785001_mean	VIT_00033785001	2.73352e-05	Vitis vinifera
YDR522C_deviation	YDR522C	2.73352e-05	Saccharomyces cerevisiae
YNR024W_deviation	YNR024W	2.73109e-05	Saccharomyces cerevisiae
YER016W_deviation	YER016W	2.73109e-05	Saccharomyces cerevisiae
YLR134W_mean	YLR134W	2.73109e-05	Saccharomyces cerevisiae
M438DRAFT_43084_raw	M438DRAFT_43084	2.73109e-05	Aureobasidium pullulans
VIT_00008919001_deviation	VIT_00008919001	2.73109e-05	Vitis vinifera
KLTH0E15312g_raw	KLTH0E15312g	2.72756e-05	Lachancea thermotolerans
YER007W_deviation	YER007W	2.72756e-05	Saccharomyces cerevisiae
YNR052C_min	YNR052C	2.72756e-05	Saccharomyces cerevisiae
CU098_008023_max	CU098_008023	2.72756e-05	Rhizopus stolonifer
VIT_00033088001_mean	VIT_00033088001	2.72756e-05	Vitis vinifera
M438DRAFT_409123_raw	M438DRAFT_409123	2.72412e-05	Aureobasidium pullulans
LPNK01000034.1_g1713_mean	LPNK01000034.1_g1713	2.72348e-05	Metschnikowia sp. AWRI3582
M438DRAFT_346046_raw	M438DRAFT_346046	2.72024e-05	Aureobasidium pullulans
metfru2_scaffold_1364_gene_772_deviation	metfru2_scaffold_1364_gene_772	2.72024e-05	Metschnikowia fructicola
LPNK01000006.1_g108_mean	LPNK01000006.1_g108	2.72024e-05	Metschnikowia sp. AWRI3582
metfru2_scaffold_195_gene_1727_raw	metfru2_scaffold_195_gene_1727	2.72024e-05	Metschnikowia fructicola
MWSF01000002.1_g1490_raw	MWSF01000002.1_g1490	2.72024e-05	Starmerella bacillaris
VIT_00029411001_mean	VIT_00029411001	2.72024e-05	Vitis vinifera
YJL038C_max	YJL038C	2.72024e-05	Saccharomyces cerevisiae
YLR083C_deviation	YLR083C	2.72024e-05	Saccharomyces cerevisiae
metfru2_scaffold_551_gene_5529_max	metfru2_scaffold_551_gene_5529	2.72024e-05	Metschnikowia fructicola
VIT_00005149001_max	VIT_00005149001	2.72024e-05	Vitis vinifera
VIT_00016796001_deviation	VIT_00016796001	2.72024e-05	Vitis vinifera
YBR215W_mean	YBR215W	2.72024e-05	Saccharomyces cerevisiae
VIT_00001080001_max	VIT_00001080001	2.71493e-05	Vitis vinifera
YNR050C_max	YNR050C	2.71493e-05	Saccharomyces cerevisiae
CU098_010289_deviation	CU098_010289	2.71429e-05	Rhizopus stolonifer
KLTH0D02706g_mean	KLTH0D02706g	2.71429e-05	Lachancea thermotolerans
VIT_00037558001_raw	VIT_00037558001	2.71429e-05	Vitis vinifera
LPNK01000096.1_g4512_raw	LPNK01000096.1_g4512	2.71429e-05	Metschnikowia sp. AWRI3582
M438DRAFT_400756_max	M438DRAFT_400756	2.71429e-05	Aureobasidium pullulans
MWSF01000015.1_g924_mean	MWSF01000015.1_g924	2.71429e-05	Starmerella bacillaris
VIT_00014691001_deviation	VIT_00014691001	2.71429e-05	Vitis vinifera
YKR027W_min	YKR027W	2.71429e-05	Saccharomyces cerevisiae
YOL001W_deviation	YOL001W	2.71429e-05	Saccharomyces cerevisiae
YDR004W_max	YDR004W	2.71368e-05	Saccharomyces cerevisiae
YDR438W_mean	YDR438W	2.71324e-05	Saccharomyces cerevisiae
VIT_00016238001_min	VIT_00016238001	2.71125e-05	Vitis vinifera
PEGC01000026.1_g5259_raw	PEGC01000026.1_g5259	2.7053e-05	Cladosporium sp. SL-16
M438DRAFT_344045_deviation	M438DRAFT_344045	2.69841e-05	Aureobasidium pullulans
VIT_00027182001_mean	VIT_00027182001	2.69185e-05	Vitis vinifera
MWSF01000004.1_g2812_deviation	MWSF01000004.1_g2812	2.6908e-05	Starmerella bacillaris
VIT_00029107001_deviation	VIT_00029107001	2.6908e-05	Vitis vinifera
M438DRAFT_299639_max	M438DRAFT_299639	2.6908e-05	Aureobasidium pullulans
VIT_00010614001_raw	VIT_00010614001	2.68797e-05	Vitis vinifera
PEGC01000028.1_g5575_raw	PEGC01000028.1_g5575	2.6859e-05	Cladosporium sp. SL-16
YBR155W_min	YBR155W	2.6859e-05	Saccharomyces cerevisiae
VIT_00038647001_mean	VIT_00038647001	2.68347e-05	Vitis vinifera
YGR008C_deviation	YGR008C	2.68347e-05	Saccharomyces cerevisiae
metfru2_scaffold_299_gene_3130_mean	metfru2_scaffold_299_gene_3130	2.68347e-05	Metschnikowia fructicola
LPNK01000006.1_g239_mean	LPNK01000006.1_g239	2.68225e-05	Metschnikowia sp. AWRI3582
VIT_00023948001_mean	VIT_00023948001	2.68056e-05	Vitis vinifera
D499_0AJ00190_max	D499_0AJ00190	2.67857e-05	Hanseniaspora uvarum
VIT_00030794001_raw	VIT_00030794001	2.67857e-05	Vitis vinifera
VIT_00018849001_raw	VIT_00018849001	2.67857e-05	Vitis vinifera
VIT_00019173001_raw	VIT_00019173001	2.67857e-05	Vitis vinifera
VIT_00022931001_max	VIT_00022931001	2.67857e-05	Vitis vinifera
YBL075C_deviation	YBL075C	2.67857e-05	Saccharomyces cerevisiae
LPNK01000053.1_g4778_max	LPNK01000053.1_g4778	2.67857e-05	Metschnikowia sp. AWRI3582
YML087C_deviation	YML087C	2.67857e-05	Saccharomyces cerevisiae
YML098W_min	YML098W	2.67857e-05	Saccharomyces cerevisiae
VIT_00019860001_raw	VIT_00019860001	2.67735e-05	Vitis vinifera
VIT_00015563001_raw	VIT_00015563001	2.67262e-05	Vitis vinifera
VIT_00008963001_raw	VIT_00008963001	2.67262e-05	Vitis vinifera
VIT_00032045001_raw	VIT_00032045001	2.67262e-05	Vitis vinifera
VIT_00035651001_mean	VIT_00035651001	2.67262e-05	Vitis vinifera
YBL082C_max	YBL082C	2.67262e-05	Saccharomyces cerevisiae
YBR258C_mean	YBR258C	2.67262e-05	Saccharomyces cerevisiae
YML128C_deviation	YML128C	2.67262e-05	Saccharomyces cerevisiae
YNL104C_min	YNL104C	2.67262e-05	Saccharomyces cerevisiae
YPR023C_mean	YPR023C	2.67262e-05	Saccharomyces cerevisiae
YGR147C_mean	YGR147C	2.67157e-05	Saccharomyces cerevisiae
M438DRAFT_299773_max	M438DRAFT_299773	2.66917e-05	Aureobasidium pullulans
YJR021C_deviation	YJR021C	2.66917e-05	Saccharomyces cerevisiae
D499_0K00710_max	D499_0K00710	2.66667e-05	Hanseniaspora uvarum
M438DRAFT_286305_mean	M438DRAFT_286305	2.66667e-05	Aureobasidium pullulans
MWSF01000012.1_g654_deviation	MWSF01000012.1_g654	2.66667e-05	Starmerella bacillaris
VIT_00014340001_raw	VIT_00014340001	2.66667e-05	Vitis vinifera
YGR149W_deviation	YGR149W	2.66667e-05	Saccharomyces cerevisiae
M438DRAFT_293317_mean	M438DRAFT_293317	2.66667e-05	Aureobasidium pullulans
VIT_00035436001_mean	VIT_00035436001	2.66407e-05	Vitis vinifera
M438DRAFT_20977_min	M438DRAFT_20977	2.66407e-05	Aureobasidium pullulans
YDR294C_deviation	YDR294C	2.65934e-05	Saccharomyces cerevisiae
YCL057W_deviation	YCL057W	2.65812e-05	Saccharomyces cerevisiae
VIT_00011360001_raw	VIT_00011360001	2.65301e-05	Vitis vinifera
D499_0A02720_raw	D499_0A02720	2.65079e-05	Hanseniaspora uvarum
metfru2_scaffold_1793_gene_1485_deviation	metfru2_scaffold_1793_gene_1485	2.65079e-05	Metschnikowia fructicola
YGL255W_raw	YGL255W	2.65079e-05	Saccharomyces cerevisiae
YDL231C_mean	YDL231C	2.65079e-05	Saccharomyces cerevisiae
D499_0O00740_raw	D499_0O00740	2.64957e-05	Hanseniaspora uvarum
D499_0N00860_raw	D499_0N00860	2.64913e-05	Hanseniaspora uvarum
PEGC01000004.1_g8725_deviation	PEGC01000004.1_g8725	2.64913e-05	Cladosporium sp. SL-16
PEGC01000025.1_g5059_max	PEGC01000025.1_g5059	2.64913e-05	Cladosporium sp. SL-16
VIT_00027182001_max	VIT_00027182001	2.64913e-05	Vitis vinifera
metfru2_scaffold_889_gene_7162_max	metfru2_scaffold_889_gene_7162	2.64423e-05	Metschnikowia fructicola
YBR145W_max	YBR145W	2.64423e-05	Saccharomyces cerevisiae
D499_0V00480_max	D499_0V00480	2.64423e-05	Hanseniaspora uvarum
YOR187W_raw	YOR187W	2.64423e-05	Saccharomyces cerevisiae
D499_0AB00110_deviation	D499_0AB00110	2.64181e-05	Hanseniaspora uvarum
KLTH0C05104g_mean	KLTH0C05104g	2.64181e-05	Lachancea thermotolerans
metfru2_scaffold_360_gene_3859_raw	metfru2_scaffold_360_gene_3859	2.64181e-05	Metschnikowia fructicola
MWSF01000010.1_g475_deviation	MWSF01000010.1_g475	2.64181e-05	Starmerella bacillaris
MWSF01000019.1_g1330_max	MWSF01000019.1_g1330	2.64181e-05	Starmerella bacillaris
PEGC01000003.1_g6998_max	PEGC01000003.1_g6998	2.64181e-05	Cladosporium sp. SL-16
YBR021W_min	YBR021W	2.64181e-05	Saccharomyces cerevisiae
D499_0A01240_mean	D499_0A01240	2.64181e-05	Hanseniaspora uvarum
metfru2_scaffold_94_gene_7261_deviation	metfru2_scaffold_94_gene_7261	2.64181e-05	Metschnikowia fructicola
VIT_00019922001_mean	VIT_00019922001	2.64181e-05	Vitis vinifera
VIT_00037652001_mean	VIT_00037652001	2.64181e-05	Vitis vinifera
YLR401C_deviation	YLR401C	2.64181e-05	Saccharomyces cerevisiae
VIT_00035320001_raw	VIT_00035320001	2.63585e-05	Vitis vinifera
LPNK01000069.1_g3689_max	LPNK01000069.1_g3689	2.63585e-05	Metschnikowia sp. AWRI3582
MWSF01000025.1_g1923_mean	MWSF01000025.1_g1923	2.63585e-05	Starmerella bacillaris
MWSF01000012.1_g659_deviation	MWSF01000012.1_g659	2.63585e-05	Starmerella bacillaris
MWSF01000034.1_g2580_raw	MWSF01000034.1_g2580	2.63585e-05	Starmerella bacillaris
YBL027W_max	YBL027W	2.63585e-05	Saccharomyces cerevisiae
YER148W_max	YER148W	2.63585e-05	Saccharomyces cerevisiae
YKL120W_raw	YKL120W	2.63585e-05	Saccharomyces cerevisiae
YPL169C_deviation	YPL169C	2.63585e-05	Saccharomyces cerevisiae
PEGC01000006.1_g11090_deviation	PEGC01000006.1_g11090	2.6348e-05	Cladosporium sp. SL-16
AWRI3578_g3436_mean	AWRI3578_g3436	2.63095e-05	Hanseniaspora opuntiae
CU098_007183_raw	CU098_007183	2.63095e-05	Rhizopus stolonifer
YIL165C_min	YIL165C	2.63095e-05	Saccharomyces cerevisiae
MWSF01000003.1_g2400_deviation	MWSF01000003.1_g2400	2.63095e-05	Starmerella bacillaris
PEGC01000026.1_g5173_mean	PEGC01000026.1_g5173	2.63095e-05	Cladosporium sp. SL-16
VIT_00004905001_deviation	VIT_00004905001	2.63095e-05	Vitis vinifera
VIT_00008122001_mean	VIT_00008122001	2.63095e-05	Vitis vinifera
VIT_00030194001_mean	VIT_00030194001	2.63095e-05	Vitis vinifera
YDR155C_deviation	YDR155C	2.63095e-05	Saccharomyces cerevisiae
YDR353W_raw	YDR353W	2.63095e-05	Saccharomyces cerevisiae
M438DRAFT_310786_mean	M438DRAFT_310786	2.63095e-05	Aureobasidium pullulans
metfru2_scaffold_650_gene_6098_raw	metfru2_scaffold_650_gene_6098	2.63095e-05	Metschnikowia fructicola
YBL040C_max	YBL040C	2.63095e-05	Saccharomyces cerevisiae
YGR209C_min	YGR209C	2.63095e-05	Saccharomyces cerevisiae
YHL021C_raw	YHL021C	2.63095e-05	Saccharomyces cerevisiae
YKL213C_mean	YKL213C	2.63095e-05	Saccharomyces cerevisiae
VIT_00018777001_min	VIT_00018777001	2.625e-05	Vitis vinifera
YMR124W_min	YMR124W	2.625e-05	Saccharomyces cerevisiae
D499_0B00250_min	D499_0B00250	2.625e-05	Hanseniaspora uvarum
D499_0E00520_min	D499_0E00520	2.625e-05	Hanseniaspora uvarum
LPNK01000016.1_g4841_min	LPNK01000016.1_g4841	2.625e-05	Metschnikowia sp. AWRI3582
PEGC01000029.1_g5862_max	PEGC01000029.1_g5862	2.625e-05	Cladosporium sp. SL-16
YDL189W_min	YDL189W	2.625e-05	Saccharomyces cerevisiae
YJL003W_max	YJL003W	2.625e-05	Saccharomyces cerevisiae
YML028W_min	YML028W	2.625e-05	Saccharomyces cerevisiae
YNL321W_deviation	YNL321W	2.625e-05	Saccharomyces cerevisiae
VIT_00031563001_raw	VIT_00031563001	2.62155e-05	Vitis vinifera
YDR297W_mean	YDR297W	2.61905e-05	Saccharomyces cerevisiae
VIT_00008947001_deviation	VIT_00008947001	2.61832e-05	Vitis vinifera
YNR058W_raw	YNR058W	2.61767e-05	Saccharomyces cerevisiae
YNR072W_deviation	YNR072W	2.61601e-05	Saccharomyces cerevisiae
VIT_00032128001_max	VIT_00032128001	2.61375e-05	Vitis vinifera
MWSF01000006.1_g3449_max	MWSF01000006.1_g3449	2.61237e-05	Starmerella bacillaris
VIT_00011384001_raw	VIT_00011384001	2.61237e-05	Vitis vinifera
KLTH0G12760g_raw	KLTH0G12760g	2.60913e-05	Lachancea thermotolerans
VIT_00005281001_deviation	VIT_00005281001	2.60913e-05	Vitis vinifera
D499_0B01180_mean	D499_0B01180	2.60747e-05	Hanseniaspora uvarum
VIT_00008499001_min	VIT_00008499001	2.60504e-05	Vitis vinifera
LPNK01000049.1_g3133_deviation	LPNK01000049.1_g3133	2.60504e-05	Metschnikowia sp. AWRI3582
VIT_00000958001_max	VIT_00000958001	2.60504e-05	Vitis vinifera
VIT_00005210001_max	VIT_00005210001	2.60504e-05	Vitis vinifera
VIT_00012487001_max	VIT_00012487001	2.60504e-05	Vitis vinifera
YBL023C_deviation	YBL023C	2.60504e-05	Saccharomyces cerevisiae
D499_0AZ00110_deviation	D499_0AZ00110	2.60317e-05	Hanseniaspora uvarum
MWSF01000006.1_g3578_raw	MWSF01000006.1_g3578	2.60317e-05	Starmerella bacillaris
VIT_00000755001_max	VIT_00000755001	2.60317e-05	Vitis vinifera
MWSF01000011.1_g503_mean	MWSF01000011.1_g503	2.59419e-05	Starmerella bacillaris
VIT_00003193001_raw	VIT_00003193001	2.59419e-05	Vitis vinifera
VIT_00015026001_mean	VIT_00015026001	2.59419e-05	Vitis vinifera
D499_0B02010_raw	D499_0B02010	2.59419e-05	Hanseniaspora uvarum
YHR171W_raw	YHR171W	2.59419e-05	Saccharomyces cerevisiae
YIL136W_raw	YIL136W	2.59419e-05	Saccharomyces cerevisiae
YPL239W_min	YPL239W	2.59419e-05	Saccharomyces cerevisiae
YER021W_min	YER021W	2.59419e-05	Saccharomyces cerevisiae
MWSF01000019.1_g1294_raw	MWSF01000019.1_g1294	2.58929e-05	Starmerella bacillaris
M438DRAFT_286651_mean	M438DRAFT_286651	2.58929e-05	Aureobasidium pullulans
KLTH0F09284g_max	KLTH0F09284g	2.58824e-05	Lachancea thermotolerans
VIT_00016466001_deviation	VIT_00016466001	2.58824e-05	Vitis vinifera
VIT_00033620001_raw	VIT_00033620001	2.58824e-05	Vitis vinifera
metfru2_scaffold_2784_gene_2865_raw	metfru2_scaffold_2784_gene_2865	2.5873e-05	Metschnikowia fructicola
MWSF01000009.1_g4019_mean	MWSF01000009.1_g4019	2.58721e-05	Starmerella bacillaris
VIT_00035060001_raw	VIT_00035060001	2.58377e-05	Vitis vinifera
PEGC01000004.1_g8768_max	PEGC01000004.1_g8768	2.58333e-05	Cladosporium sp. SL-16
VIT_00028033001_raw	VIT_00028033001	2.58333e-05	Vitis vinifera
YJL002C_min	YJL002C	2.58333e-05	Saccharomyces cerevisiae
YKL028W_raw	YKL028W	2.58333e-05	Saccharomyces cerevisiae
D499_0AG00450_deviation	D499_0AG00450	2.58333e-05	Hanseniaspora uvarum
VIT_00000397001_deviation	VIT_00000397001	2.58333e-05	Vitis vinifera
VIT_00029202001_mean	VIT_00029202001	2.58333e-05	Vitis vinifera
VIT_00032087001_max	VIT_00032087001	2.58333e-05	Vitis vinifera
VIT_00035803001_min	VIT_00035803001	2.58333e-05	Vitis vinifera
YIR023W_max	YIR023W	2.58333e-05	Saccharomyces cerevisiae
YKL064W_mean	YKL064W	2.58333e-05	Saccharomyces cerevisiae
YDL097C_deviation	YDL097C	2.58333e-05	Saccharomyces cerevisiae
D6D18_02266_deviation	D6D18_02266	2.57989e-05	Aureobasidium pullulans
YNL176C_raw	YNL176C	2.57969e-05	Saccharomyces cerevisiae
M438DRAFT_350157_raw	M438DRAFT_350157	2.5756e-05	Aureobasidium pullulans
VIT_00009725001_mean	VIT_00009725001	2.57479e-05	Vitis vinifera
VIT_00031844001_raw	VIT_00031844001	2.57393e-05	Vitis vinifera
KLTH0D08426g_mean	KLTH0D08426g	2.57393e-05	Lachancea thermotolerans
KLTH0E03960g_mean	KLTH0E03960g	2.57236e-05	Lachancea thermotolerans
D499_0G00180_deviation	D499_0G00180	2.5707e-05	Hanseniaspora uvarum
MWSF01000028.1_g2108_mean	MWSF01000028.1_g2108	2.5707e-05	Starmerella bacillaris
YDR168W_max	YDR168W	2.56944e-05	Saccharomyces cerevisiae
D499_0S00160_max	D499_0S00160	2.56899e-05	Hanseniaspora uvarum
D499_0A02400_max	D499_0A02400	2.56828e-05	Hanseniaspora uvarum
M438DRAFT_328414_max	M438DRAFT_328414	2.56536e-05	Aureobasidium pullulans
D499_0E00890_deviation	D499_0E00890	2.56151e-05	Hanseniaspora uvarum
LPNK01000113.1_g1981_mean	LPNK01000113.1_g1981	2.55742e-05	Metschnikowia sp. AWRI3582
D499_0I01300_mean	D499_0I01300	2.55742e-05	Hanseniaspora uvarum
YOR192C_deviation	YOR192C	2.55742e-05	Saccharomyces cerevisiae
D499_0H01260_deviation	D499_0H01260	2.55742e-05	Hanseniaspora uvarum
MWSF01000025.1_g1959_deviation	MWSF01000025.1_g1959	2.55742e-05	Starmerella bacillaris
D499_0K00100_min	D499_0K00100	2.55357e-05	Hanseniaspora uvarum
YKR076W_deviation	YKR076W	2.55252e-05	Saccharomyces cerevisiae
KLTH0A05434g_max	KLTH0A05434g	2.55252e-05	Lachancea thermotolerans
PEGC01000005.1_g10120_deviation	PEGC01000005.1_g10120	2.55252e-05	Cladosporium sp. SL-16
VIT_00015278001_max	VIT_00015278001	2.55252e-05	Vitis vinifera
VIT_00018000001_mean	VIT_00018000001	2.55252e-05	Vitis vinifera
VIT_00007880001_raw	VIT_00007880001	2.55045e-05	Vitis vinifera
VIT_00020832001_deviation	VIT_00020832001	2.54794e-05	Vitis vinifera
VIT_00009692001_mean	VIT_00009692001	2.54762e-05	Vitis vinifera
D499_0AF00370_raw	D499_0AF00370	2.54701e-05	Hanseniaspora uvarum
D499_0B01320_max	D499_0B01320	2.54657e-05	Hanseniaspora uvarum
metfru2_scaffold_4234_gene_4490_max	metfru2_scaffold_4234_gene_4490	2.54657e-05	Metschnikowia fructicola
VIT_00038653001_mean	VIT_00038653001	2.54657e-05	Vitis vinifera
D6D18_02284_raw	D6D18_02284	2.54657e-05	Aureobasidium pullulans
MWSF01000001.1_g88_max	MWSF01000001.1_g88	2.54657e-05	Starmerella bacillaris
MWSF01000058.1_g3421_raw	MWSF01000058.1_g3421	2.54657e-05	Starmerella bacillaris
VIT_00018921001_deviation	VIT_00018921001	2.54657e-05	Vitis vinifera
VIT_00019448001_raw	VIT_00019448001	2.54657e-05	Vitis vinifera
YDR089W_max	YDR089W	2.54657e-05	Saccharomyces cerevisiae
D499_0AP00230_max	D499_0AP00230	2.54167e-05	Hanseniaspora uvarum
M438DRAFT_364079_deviation	M438DRAFT_364079	2.54167e-05	Aureobasidium pullulans
MWSF01000011.1_g569_raw	MWSF01000011.1_g569	2.54167e-05	Starmerella bacillaris
MWSF01000022.1_g1740_mean	MWSF01000022.1_g1740	2.54167e-05	Starmerella bacillaris
VIT_00009521001_mean	VIT_00009521001	2.54167e-05	Vitis vinifera
VIT_00031255001_max	VIT_00031255001	2.54167e-05	Vitis vinifera
VIT_00037558001_max	VIT_00037558001	2.54167e-05	Vitis vinifera
D499_0Z00230_min	D499_0Z00230	2.54167e-05	Hanseniaspora uvarum
VIT_00034740001_min	VIT_00034740001	2.54167e-05	Vitis vinifera
LPNK01000056.1_g1907_raw	LPNK01000056.1_g1907	2.53968e-05	Metschnikowia sp. AWRI3582
BCIN_14g04230_deviation	BCIN_14g04230	2.53924e-05	Botrytis cinerea
VIT_00017699001_max	VIT_00017699001	2.53571e-05	Vitis vinifera
VIT_00016151001_max	VIT_00016151001	2.53394e-05	Vitis vinifera
LPNK01000041.1_g3384_raw	LPNK01000041.1_g3384	2.53394e-05	Metschnikowia sp. AWRI3582
metfru2_scaffold_255_gene_2540_raw	metfru2_scaffold_255_gene_2540	2.53394e-05	Metschnikowia fructicola
M438DRAFT_346482_raw	M438DRAFT_346482	2.53207e-05	Aureobasidium pullulans
D499_0G01080_max	D499_0G01080	2.52474e-05	Hanseniaspora uvarum
metfru2_scaffold_1409_gene_864_mean	metfru2_scaffold_1409_gene_864	2.52474e-05	Metschnikowia fructicola
PEGC01000046.1_g9723_max	PEGC01000046.1_g9723	2.52474e-05	Cladosporium sp. SL-16
YOL128C_max	YOL128C	2.52474e-05	Saccharomyces cerevisiae
YMR015C_max	YMR015C	2.51984e-05	Saccharomyces cerevisiae
LPNK01000041.1_g3249_raw	LPNK01000041.1_g3249	2.51818e-05	Metschnikowia sp. AWRI3582
VIT_00036082001_deviation	VIT_00036082001	2.51818e-05	Vitis vinifera
VIT_00020139001_max	VIT_00020139001	2.51576e-05	Vitis vinifera
D499_0C01140_deviation	D499_0C01140	2.51576e-05	Hanseniaspora uvarum
VIT_00024670001_deviation	VIT_00024670001	2.51576e-05	Vitis vinifera
YBR147W_deviation	YBR147W	2.51389e-05	Saccharomyces cerevisiae
YNL081C_deviation	YNL081C	2.51389e-05	Saccharomyces cerevisiae
VIT_00021685001_max	VIT_00021685001	2.51044e-05	Vitis vinifera
D6D18_06067_raw	D6D18_06067	2.5098e-05	Aureobasidium pullulans
YGL077C_raw	YGL077C	2.5098e-05	Saccharomyces cerevisiae
YGL224C_max	YGL224C	2.5098e-05	Saccharomyces cerevisiae
YLR024C_max	YLR024C	2.5098e-05	Saccharomyces cerevisiae
PEGC01000008.1_g12867_max	PEGC01000008.1_g12867	2.5098e-05	Cladosporium sp. SL-16
D6D18_01872_raw	D6D18_01872	2.50534e-05	Aureobasidium pullulans
MWSF01000001.1_g177_raw	MWSF01000001.1_g177	2.5049e-05	Starmerella bacillaris
VIT_00015170001_mean	VIT_00015170001	2.5049e-05	Vitis vinifera
VIT_00025638001_mean	VIT_00025638001	2.5049e-05	Vitis vinifera
VIT_00034903001_max	VIT_00034903001	2.5049e-05	Vitis vinifera
YDR233C_mean	YDR233C	2.5049e-05	Saccharomyces cerevisiae
YLR344W_max	YLR344W	2.5049e-05	Saccharomyces cerevisiae
YNL284C_deviation	YNL284C	2.5049e-05	Saccharomyces cerevisiae
VIT_00016485001_min	VIT_00016485001	2.50248e-05	Vitis vinifera
metfru2_scaffold_1159_gene_410_max	metfru2_scaffold_1159_gene_410	2.50126e-05	Metschnikowia fructicola
YNL232W_mean	YNL232W	2.5e-05	Saccharomyces cerevisiae
D499_0T00650_raw	D499_0T00650	2.5e-05	Hanseniaspora uvarum
M438DRAFT_343198_max	M438DRAFT_343198	2.5e-05	Aureobasidium pullulans
M438DRAFT_348301_deviation	M438DRAFT_348301	2.5e-05	Aureobasidium pullulans
VIT_00009169001_min	VIT_00009169001	2.5e-05	Vitis vinifera
VIT_00018921001_min	VIT_00018921001	2.5e-05	Vitis vinifera
VIT_00019875001_max	VIT_00019875001	2.5e-05	Vitis vinifera
YDR031W_raw	YDR031W	2.5e-05	Saccharomyces cerevisiae
YNL056W_mean	YNL056W	2.5e-05	Saccharomyces cerevisiae
YOR271C_max	YOR271C	2.49592e-05	Saccharomyces cerevisiae
YFL016C_raw	YFL016C	2.49206e-05	Saccharomyces cerevisiae
YHR034C_deviation	YHR034C	2.49206e-05	Saccharomyces cerevisiae
D499_0D00610_max	D499_0D00610	2.48798e-05	Hanseniaspora uvarum
VIT_00022805001_max	VIT_00022805001	2.48672e-05	Vitis vinifera
YLR247C_deviation	YLR247C	2.48672e-05	Saccharomyces cerevisiae
MWSF01000013.1_g750_deviation	MWSF01000013.1_g750	2.48632e-05	Starmerella bacillaris
VIT_00034483001_deviation	VIT_00034483001	2.48632e-05	Vitis vinifera
YGR131W_deviation	YGR131W	2.48352e-05	Saccharomyces cerevisiae
VIT_00034219001_mean	VIT_00034219001	2.48308e-05	Vitis vinifera
MWSF01000017.1_g1105_raw	MWSF01000017.1_g1105	2.47899e-05	Starmerella bacillaris
MWSF01000023.1_g1821_raw	MWSF01000023.1_g1821	2.47899e-05	Starmerella bacillaris
YLR260W_max	YLR260W	2.47899e-05	Saccharomyces cerevisiae
LPNK01000101.1_g2448_deviation	LPNK01000101.1_g2448	2.47712e-05	Metschnikowia sp. AWRI3582
VIT_00012087001_mean	VIT_00012087001	2.47712e-05	Vitis vinifera
VIT_00015149001_deviation	VIT_00015149001	2.47409e-05	Vitis vinifera
VIT_00019030001_deviation	VIT_00019030001	2.47222e-05	Vitis vinifera
D499_0AV00100_raw	D499_0AV00100	2.47222e-05	Hanseniaspora uvarum
LPNK01000177.1_g3575_max	LPNK01000177.1_g3575	2.47222e-05	Metschnikowia sp. AWRI3582
MWSF01000023.1_g1826_raw	MWSF01000023.1_g1826	2.46814e-05	Starmerella bacillaris
D499_0D00690_mean	D499_0D00690	2.46324e-05	Hanseniaspora uvarum
LPNK01000029.1_g558_min	LPNK01000029.1_g558	2.46324e-05	Metschnikowia sp. AWRI3582
YNL006W_raw	YNL006W	2.46324e-05	Saccharomyces cerevisiae
KLTH0E01892g_mean	KLTH0E01892g	2.46282e-05	Lachancea thermotolerans
LPNK01000003.1_g4333_raw	LPNK01000003.1_g4333	2.45833e-05	Metschnikowia sp. AWRI3582
VIT_00021317001_mean	VIT_00021317001	2.4553e-05	Vitis vinifera
VIT_00028252001_raw	VIT_00028252001	2.45384e-05	Vitis vinifera
KLTH0F05060g_deviation	KLTH0F05060g	2.4504e-05	Lachancea thermotolerans
D499_0AD00120_deviation	D499_0AD00120	2.4504e-05	Hanseniaspora uvarum
VIT_00003726001_deviation	VIT_00003726001	2.4504e-05	Vitis vinifera
M438DRAFT_347875_deviation	M438DRAFT_347875	2.44631e-05	Aureobasidium pullulans
VIT_00011422001_deviation	VIT_00011422001	2.44631e-05	Vitis vinifera
MWSF01000004.1_g2918_max	MWSF01000004.1_g2918	2.44444e-05	Starmerella bacillaris
VIT_00018215001_mean	VIT_00018215001	2.44444e-05	Vitis vinifera
VIT_00013876001_deviation	VIT_00013876001	2.44298e-05	Vitis vinifera
YNR035C_raw	YNR035C	2.44141e-05	Saccharomyces cerevisiae
YGL242C_mean	YGL242C	2.4359e-05	Saccharomyces cerevisiae
VIT_00035059001_raw	VIT_00035059001	2.4359e-05	Vitis vinifera
D499_0I01570_max	D499_0I01570	2.43137e-05	Hanseniaspora uvarum
M438DRAFT_184342_deviation	M438DRAFT_184342	2.43137e-05	Aureobasidium pullulans
metfru2_scaffold_185_gene_1574_raw	metfru2_scaffold_185_gene_1574	2.43137e-05	Metschnikowia fructicola
PEGC01000066.1_g11750_raw	PEGC01000066.1_g11750	2.43056e-05	Cladosporium sp. SL-16
D499_0K00790_raw	D499_0K00790	2.43056e-05	Hanseniaspora uvarum
LPNK01000169.1_g3810_max	LPNK01000169.1_g3810	2.42647e-05	Metschnikowia sp. AWRI3582
YER088C_max	YER088C	2.42647e-05	Saccharomyces cerevisiae
VIT_00014854001_deviation	VIT_00014854001	2.4246e-05	Vitis vinifera
M438DRAFT_344867_max	M438DRAFT_344867	2.42262e-05	Aureobasidium pullulans
VIT_00012057001_raw	VIT_00012057001	2.41707e-05	Vitis vinifera
VIT_00007868001_deviation	VIT_00007868001	2.41562e-05	Vitis vinifera
YKL165C_raw	YKL165C	2.41363e-05	Saccharomyces cerevisiae
VIT_00024261001_raw	VIT_00024261001	2.40622e-05	Vitis vinifera
VIT_00007874001_mean	VIT_00007874001	2.40056e-05	Vitis vinifera
KLTH0E01892g_raw	KLTH0E01892g	2.39869e-05	Lachancea thermotolerans
YNL220W_min	YNL220W	2.39869e-05	Saccharomyces cerevisiae
YPR157W_mean	YPR157W	2.39869e-05	Saccharomyces cerevisiae
D499_0B01350_raw	D499_0B01350	2.39379e-05	Hanseniaspora uvarum
YDR529C_raw	YDR529C	2.39379e-05	Saccharomyces cerevisiae
D499_0AL00110_max	D499_0AL00110	2.38971e-05	Hanseniaspora uvarum
VIT_00022551001_max	VIT_00022551001	2.38971e-05	Vitis vinifera
YDR160W_max	YDR160W	2.38971e-05	Saccharomyces cerevisiae
YER067W_deviation	YER067W	2.38971e-05	Saccharomyces cerevisiae
snR76_mean	snR76	2.38971e-05	Saccharomyces cerevisiae
VIT_00001167001_mean	VIT_00001167001	2.38585e-05	Vitis vinifera
M438DRAFT_336858_deviation	M438DRAFT_336858	2.38095e-05	Aureobasidium pullulans
VIT_00018780001_min	VIT_00018780001	2.38095e-05	Vitis vinifera
VIT_00001102001_max	VIT_00001102001	2.375e-05	Vitis vinifera
KLTH0E13046g_max	KLTH0E13046g	2.37179e-05	Lachancea thermotolerans
VIT_00019952001_max	VIT_00019952001	2.37153e-05	Vitis vinifera
M438DRAFT_303277_raw	M438DRAFT_303277	2.36905e-05	Aureobasidium pullulans
MWSF01000007.1_g3732_deviation	MWSF01000007.1_g3732	2.36601e-05	Starmerella bacillaris
VIT_00028703001_mean	VIT_00028703001	2.36447e-05	Vitis vinifera
YFL031W_deviation	YFL031W	2.35294e-05	Saccharomyces cerevisiae
PEGC01000024.1_g4934_mean	PEGC01000024.1_g4934	2.34203e-05	Cladosporium sp. SL-16
MWSF01000048.1_g3126_max	MWSF01000048.1_g3126	2.33929e-05	Starmerella bacillaris
VIT_00037516001_min	VIT_00037516001	2.33766e-05	Vitis vinifera
YOR108W_mean	YOR108W	2.33766e-05	Saccharomyces cerevisiae
VIT_00016383001_max	VIT_00016383001	2.33333e-05	Vitis vinifera
LPNK01000108.1_g679_deviation	LPNK01000108.1_g679	2.33333e-05	Metschnikowia sp. AWRI3582
M438DRAFT_341881_mean	M438DRAFT_341881	2.33333e-05	Aureobasidium pullulans
metfru2_scaffold_50_gene_5134_raw	metfru2_scaffold_50_gene_5134	2.33333e-05	Metschnikowia fructicola
VIT_00018223001_raw	VIT_00018223001	2.33333e-05	Vitis vinifera
metfru2_scaffold_179_gene_1476_raw	metfru2_scaffold_179_gene_1476	2.32779e-05	Metschnikowia fructicola
D499_0BF00100_max	D499_0BF00100	2.32779e-05	Hanseniaspora uvarum
YPL003W_mean	YPL003W	2.32385e-05	Saccharomyces cerevisiae
MWSF01000027.1_g2080_mean	MWSF01000027.1_g2080	2.32026e-05	Starmerella bacillaris
YNL255C_mean	YNL255C	2.32026e-05	Saccharomyces cerevisiae
LPNK01000074.1_g2905_raw	LPNK01000074.1_g2905	2.31685e-05	Metschnikowia sp. AWRI3582
VIT_00022148001_max	VIT_00022148001	2.31467e-05	Vitis vinifera
YGL035C_raw	YGL035C	2.30952e-05	Saccharomyces cerevisiae
VIT_00029827001_deviation	VIT_00029827001	2.30891e-05	Vitis vinifera
D499_0Z00200_raw	D499_0Z00200	2.30769e-05	Hanseniaspora uvarum
D6D18_04595_deviation	D6D18_04595	2.30769e-05	Aureobasidium pullulans
VIT_00022196001_raw	VIT_00022196001	2.30769e-05	Vitis vinifera
YNL128W_deviation	YNL128W	2.30769e-05	Saccharomyces cerevisiae
M438DRAFT_315011_mean	M438DRAFT_315011	2.30332e-05	Aureobasidium pullulans
D499_0E00340_mean	D499_0E00340	2.30332e-05	Hanseniaspora uvarum
YPL278C_min	YPL278C	2.30037e-05	Saccharomyces cerevisiae
metfru2_scaffold_5055_gene_5167_mean	metfru2_scaffold_5055_gene_5167	2.29167e-05	Metschnikowia fructicola
VIT_00005061001_max	VIT_00005061001	2.29167e-05	Vitis vinifera
VIT_00021625001_deviation	VIT_00021625001	2.28251e-05	Vitis vinifera
M438DRAFT_408134_deviation	M438DRAFT_408134	2.27623e-05	Aureobasidium pullulans
M438DRAFT_318457_max	M438DRAFT_318457	2.27518e-05	Aureobasidium pullulans
M438DRAFT_403934_mean	M438DRAFT_403934	2.26923e-05	Aureobasidium pullulans
VIT_00022356001_max	VIT_00022356001	2.26923e-05	Vitis vinifera
VIT_00022501001_max	VIT_00022501001	2.26923e-05	Vitis vinifera
YDR447C_raw	YDR447C	2.26923e-05	Saccharomyces cerevisiae
D499_0K01160_max	D499_0K01160	2.26725e-05	Hanseniaspora uvarum
VIT_00009169001_mean	VIT_00009169001	2.26705e-05	Vitis vinifera
VIT_00007922001_max	VIT_00007922001	2.26535e-05	Vitis vinifera
MWSF01000048.1_g3126_raw	MWSF01000048.1_g3126	2.2619e-05	Starmerella bacillaris
YPL211W_raw	YPL211W	2.2549e-05	Saccharomyces cerevisiae
YMR120C_min	YMR120C	2.25385e-05	Saccharomyces cerevisiae
D499_0AS00120_mean	D499_0AS00120	2.25275e-05	Hanseniaspora uvarum
D499_0G00180_max	D499_0G00180	2.25275e-05	Hanseniaspora uvarum
MWSF01000003.1_g2366_raw	MWSF01000003.1_g2366	2.25275e-05	Starmerella bacillaris
VIT_00005051001_max	VIT_00005051001	2.25275e-05	Vitis vinifera
YDR386W_mean	YDR386W	2.25275e-05	Saccharomyces cerevisiae
YMR047C_mean	YMR047C	2.25275e-05	Saccharomyces cerevisiae
VIT_00024770001_raw	VIT_00024770001	2.25e-05	Vitis vinifera
D499_0B00980_max	D499_0B00980	2.24679e-05	Hanseniaspora uvarum
D499_0K00560_deviation	D499_0K00560	2.24561e-05	Hanseniaspora uvarum
YPL231W_mean	YPL231W	2.24542e-05	Saccharomyces cerevisiae
D499_0B01310_deviation	D499_0B01310	2.24542e-05	Hanseniaspora uvarum
LPNK01000013.1_g2315_deviation	LPNK01000013.1_g2315	2.24405e-05	Metschnikowia sp. AWRI3582
VIT_00030574001_max	VIT_00030574001	2.23947e-05	Vitis vinifera
VIT_00026433001_mean	VIT_00026433001	2.23947e-05	Vitis vinifera
M438DRAFT_290249_raw	M438DRAFT_290249	2.23947e-05	Aureobasidium pullulans
YDR202C_raw	YDR202C	2.23214e-05	Saccharomyces cerevisiae
MWSF01000026.1_g1998_deviation	MWSF01000026.1_g1998	2.22861e-05	Starmerella bacillaris
VIT_00016466001_raw	VIT_00016466001	2.22756e-05	Vitis vinifera
YJR064W_max	YJR064W	2.22129e-05	Saccharomyces cerevisiae
YGL256W_raw	YGL256W	2.22024e-05	Saccharomyces cerevisiae
VIT_00026640001_deviation	VIT_00026640001	2.21429e-05	Vitis vinifera
M438DRAFT_343516_raw	M438DRAFT_343516	2.21429e-05	Aureobasidium pullulans
MWSF01000028.1_g2100_max	MWSF01000028.1_g2100	2.21429e-05	Starmerella bacillaris
D499_0D01370_max	D499_0D01370	2.20513e-05	Hanseniaspora uvarum
LPNK01000013.1_g2268_raw	LPNK01000013.1_g2268	2.20513e-05	Metschnikowia sp. AWRI3582
M438DRAFT_311705_max	M438DRAFT_311705	2.20513e-05	Aureobasidium pullulans
MWSF01000002.1_g1498_mean	MWSF01000002.1_g1498	2.20513e-05	Starmerella bacillaris
MWSF01000004.1_g2863_min	MWSF01000004.1_g2863	2.20513e-05	Starmerella bacillaris
MWSF01000012.1_g685_deviation	MWSF01000012.1_g685	2.20513e-05	Starmerella bacillaris
PEGC01000003.1_g6338_raw	PEGC01000003.1_g6338	2.20513e-05	Cladosporium sp. SL-16
PEGC01000003.1_g6943_max	PEGC01000003.1_g6943	2.20513e-05	Cladosporium sp. SL-16
VIT_00036802001_raw	VIT_00036802001	2.20513e-05	Vitis vinifera
YBR297W_max	YBR297W	2.20513e-05	Saccharomyces cerevisiae
MWSF01000014.1_g884_deviation	MWSF01000014.1_g884	2.20513e-05	Starmerella bacillaris
YLR134W_max	YLR134W	2.20513e-05	Saccharomyces cerevisiae
VIT_00015484001_raw	VIT_00015484001	2.2027e-05	Vitis vinifera
VIT_00017069001_min	VIT_00017069001	2.20076e-05	Vitis vinifera
VIT_00003416001_max	VIT_00003416001	2.20076e-05	Vitis vinifera
D499_0B02070_max	D499_0B02070	2.1978e-05	Hanseniaspora uvarum
M438DRAFT_318452_mean	M438DRAFT_318452	2.1978e-05	Aureobasidium pullulans
snR45_deviation	snR45	2.1978e-05	Saccharomyces cerevisiae
VIT_00027142001_raw	VIT_00027142001	2.1978e-05	Vitis vinifera
D499_0V00250_mean	D499_0V00250	2.1978e-05	Hanseniaspora uvarum
VIT_00037473001_max	VIT_00037473001	2.1978e-05	Vitis vinifera
YGL071W_deviation	YGL071W	2.1978e-05	Saccharomyces cerevisiae
YOR209C_mean	YOR209C	2.1978e-05	Saccharomyces cerevisiae
M438DRAFT_349757_max	M438DRAFT_349757	2.1978e-05	Aureobasidium pullulans
VIT_00026580001_deviation	VIT_00026580001	2.19642e-05	Vitis vinifera
YGR080W_max	YGR080W	2.19185e-05	Saccharomyces cerevisiae
M438DRAFT_349757_mean	M438DRAFT_349757	2.1908e-05	Aureobasidium pullulans
VIT_00026974001_mean	VIT_00026974001	2.1908e-05	Vitis vinifera
VIT_00008629001_deviation	VIT_00008629001	2.18695e-05	Vitis vinifera
YDL117W_mean	YDL117W	2.1859e-05	Saccharomyces cerevisiae
YAL060W_deviation	YAL060W	2.18452e-05	Saccharomyces cerevisiae
YLR411W_max	YLR411W	2.18452e-05	Saccharomyces cerevisiae
YNL169C_max	YNL169C	2.18164e-05	Saccharomyces cerevisiae
D499_0A03960_max	D499_0A03960	2.17367e-05	Hanseniaspora uvarum
VIT_00028720001_mean	VIT_00028720001	2.17367e-05	Vitis vinifera
PEGC01000012.1_g1574_raw	PEGC01000012.1_g1574	2.17367e-05	Cladosporium sp. SL-16
VIT_00027808001_raw	VIT_00027808001	2.17262e-05	Vitis vinifera
YLR200W_deviation	YLR200W	2.17262e-05	Saccharomyces cerevisiae
LPNK01000149.1_g2053_raw	LPNK01000149.1_g2053	2.17262e-05	Metschnikowia sp. AWRI3582
M438DRAFT_274440_max	M438DRAFT_274440	2.17262e-05	Aureobasidium pullulans
M438DRAFT_324492_max	M438DRAFT_324492	2.17262e-05	Aureobasidium pullulans
MWSF01000028.1_g2110_raw	MWSF01000028.1_g2110	2.17262e-05	Starmerella bacillaris
VIT_00000799001_mean	VIT_00000799001	2.16667e-05	Vitis vinifera
KLTH0G07810g_max	KLTH0G07810g	2.16667e-05	Lachancea thermotolerans
VIT_00038148001_mean	VIT_00038148001	2.16667e-05	Vitis vinifera
VIT_00015145001_mean	VIT_00015145001	2.16346e-05	Vitis vinifera
BCIN_08g06100_mean	BCIN_08g06100	2.16346e-05	Botrytis cinerea
KLTH0C11572g_deviation	KLTH0C11572g	2.16346e-05	Lachancea thermotolerans
LPNK01000051.1_g3784_max	LPNK01000051.1_g3784	2.16346e-05	Metschnikowia sp. AWRI3582
M438DRAFT_317937_mean	M438DRAFT_317937	2.16346e-05	Aureobasidium pullulans
VIT_00025658001_raw	VIT_00025658001	2.16346e-05	Vitis vinifera
VIT_00028683001_max	VIT_00028683001	2.16346e-05	Vitis vinifera
M438DRAFT_327289_mean	M438DRAFT_327289	2.16346e-05	Aureobasidium pullulans
VIT_00020553001_raw	VIT_00020553001	2.16282e-05	Vitis vinifera
YGR037C_min	YGR037C	2.15768e-05	Saccharomyces cerevisiae
MWSF01000041.1_g2955_raw	MWSF01000041.1_g2955	2.15018e-05	Starmerella bacillaris
PEGC01000069.1_g11972_max	PEGC01000069.1_g11972	2.15018e-05	Cladosporium sp. SL-16
VIT_00017975001_mean	VIT_00017975001	2.15018e-05	Vitis vinifera
VIT_00018829001_deviation	VIT_00018829001	2.15018e-05	Vitis vinifera
YHR192W_raw	YHR192W	2.15018e-05	Saccharomyces cerevisiae
D6D18_05889_raw	D6D18_05889	2.15018e-05	Aureobasidium pullulans
M438DRAFT_342502_raw	M438DRAFT_342502	2.15018e-05	Aureobasidium pullulans
M438DRAFT_349871_raw	M438DRAFT_349871	2.15018e-05	Aureobasidium pullulans
VIT_00002450001_deviation	VIT_00002450001	2.15018e-05	Vitis vinifera
VIT_00012846001_mean	VIT_00012846001	2.15018e-05	Vitis vinifera
YEL049W_max	YEL049W	2.15018e-05	Saccharomyces cerevisiae
metfru2_scaffold_2587_gene_2592_deviation	metfru2_scaffold_2587_gene_2592	2.15018e-05	Metschnikowia fructicola
MWSF01000029.1_g2162_deviation	MWSF01000029.1_g2162	2.15018e-05	Starmerella bacillaris
VIT_00012158001_min	VIT_00012158001	2.15018e-05	Vitis vinifera
VIT_00013121001_max	VIT_00013121001	2.15018e-05	Vitis vinifera
VIT_00015205001_deviation	VIT_00015205001	2.15018e-05	Vitis vinifera
VIT_00029689001_min	VIT_00029689001	2.15018e-05	Vitis vinifera
VIT_00036129001_max	VIT_00036129001	2.15018e-05	Vitis vinifera
YFR026C_max	YFR026C	2.15018e-05	Saccharomyces cerevisiae
YMR006C_max	YMR006C	2.15018e-05	Saccharomyces cerevisiae
M438DRAFT_400096_max	M438DRAFT_400096	2.14423e-05	Aureobasidium pullulans
D499_0B01060_mean	D499_0B01060	2.14286e-05	Hanseniaspora uvarum
M438DRAFT_349754_mean	M438DRAFT_349754	2.14286e-05	Aureobasidium pullulans
VIT_00007760001_min	VIT_00007760001	2.14286e-05	Vitis vinifera
YLR089C_deviation	YLR089C	2.14286e-05	Saccharomyces cerevisiae
YNL220W_raw	YNL220W	2.14286e-05	Saccharomyces cerevisiae
D499_0A01370_max	D499_0A01370	2.14286e-05	Hanseniaspora uvarum
KLTH0E02200g_mean	KLTH0E02200g	2.14286e-05	Lachancea thermotolerans
M438DRAFT_307366_deviation	M438DRAFT_307366	2.14286e-05	Aureobasidium pullulans
M438DRAFT_329144_raw	M438DRAFT_329144	2.14286e-05	Aureobasidium pullulans
M438DRAFT_342107_raw	M438DRAFT_342107	2.14286e-05	Aureobasidium pullulans
MWSF01000005.1_g3221_raw	MWSF01000005.1_g3221	2.14286e-05	Starmerella bacillaris
MWSF01000009.1_g4027_raw	MWSF01000009.1_g4027	2.14286e-05	Starmerella bacillaris
MWSF01000039.1_g2754_max	MWSF01000039.1_g2754	2.14286e-05	Starmerella bacillaris
PEGC01000063.1_g11525_raw	PEGC01000063.1_g11525	2.14286e-05	Cladosporium sp. SL-16
VIT_00005970001_deviation	VIT_00005970001	2.14286e-05	Vitis vinifera
VIT_00010035001_deviation	VIT_00010035001	2.14286e-05	Vitis vinifera
VIT_00014620001_mean	VIT_00014620001	2.14286e-05	Vitis vinifera
VIT_00032998001_raw	VIT_00032998001	2.14286e-05	Vitis vinifera
VIT_00037737001_raw	VIT_00037737001	2.14286e-05	Vitis vinifera
YBR180W_mean	YBR180W	2.14286e-05	Saccharomyces cerevisiae
YDL012C_max	YDL012C	2.14286e-05	Saccharomyces cerevisiae
YPR119W_mean	YPR119W	2.14286e-05	Saccharomyces cerevisiae
D499_0G00870_max	D499_0G00870	2.14286e-05	Hanseniaspora uvarum
VIT_00013471001_raw	VIT_00013471001	2.14286e-05	Vitis vinifera
VIT_00016670001_mean	VIT_00016670001	2.14286e-05	Vitis vinifera
D499_0D00650_deviation	D499_0D00650	2.13585e-05	Hanseniaspora uvarum
M438DRAFT_347644_raw	M438DRAFT_347644	2.13585e-05	Aureobasidium pullulans
snR64_max	snR64	2.13585e-05	Saccharomyces cerevisiae
VIT_00019548001_deviation	VIT_00019548001	2.13585e-05	Vitis vinifera
YER018C_deviation	YER018C	2.13585e-05	Saccharomyces cerevisiae
VIT_00031913001_raw	VIT_00031913001	2.13585e-05	Vitis vinifera
metfru2_scaffold_2511_gene_2491_max	metfru2_scaffold_2511_gene_2491	2.132e-05	Metschnikowia fructicola
YDL142C_deviation	YDL142C	2.1316e-05	Saccharomyces cerevisiae
D499_0A01250_raw	D499_0A01250	2.13095e-05	Hanseniaspora uvarum
VIT_00012719001_deviation	VIT_00012719001	2.13034e-05	Vitis vinifera
VIT_00017362001_max	VIT_00017362001	2.12792e-05	Vitis vinifera
CU098_009910_max	CU098_009910	2.1267e-05	Rhizopus stolonifer
VIT_00023998001_raw	VIT_00023998001	2.1267e-05	Vitis vinifera
LPNK01000006.1_g184_mean	LPNK01000006.1_g184	2.125e-05	Metschnikowia sp. AWRI3582
metfru2_scaffold_1650_gene_1253_mean	metfru2_scaffold_1650_gene_1253	2.125e-05	Metschnikowia fructicola
VIT_00027600001_max	VIT_00027600001	2.125e-05	Vitis vinifera
YKR086W_max	YKR086W	2.125e-05	Saccharomyces cerevisiae
M438DRAFT_344490_raw	M438DRAFT_344490	2.12302e-05	Aureobasidium pullulans
VIT_00019972001_mean	VIT_00019972001	2.11905e-05	Vitis vinifera
VIT_00013385001_max	VIT_00013385001	2.11342e-05	Vitis vinifera
YHR004C_deviation	YHR004C	2.11342e-05	Saccharomyces cerevisiae
LPNK01000023.1_g2647_raw	LPNK01000023.1_g2647	2.10852e-05	Metschnikowia sp. AWRI3582
VIT_00029551001_mean	VIT_00029551001	2.10852e-05	Vitis vinifera
VIT_00030444001_mean	VIT_00030444001	2.10852e-05	Vitis vinifera
M438DRAFT_317695_mean	M438DRAFT_317695	2.10852e-05	Aureobasidium pullulans
M438DRAFT_346482_max	M438DRAFT_346482	2.10852e-05	Aureobasidium pullulans
metfru2_scaffold_363_gene_3896_raw	metfru2_scaffold_363_gene_3896	2.10852e-05	Metschnikowia fructicola
MWSF01000003.1_g2253_raw	MWSF01000003.1_g2253	2.10852e-05	Starmerella bacillaris
PEGC01000028.1_g5696_deviation	PEGC01000028.1_g5696	2.10852e-05	Cladosporium sp. SL-16
VIT_00018878001_raw	VIT_00018878001	2.10852e-05	Vitis vinifera
VIT_00030533001_max	VIT_00030533001	2.10852e-05	Vitis vinifera
VIT_00031213001_max	VIT_00031213001	2.10852e-05	Vitis vinifera
VIT_00036872001_deviation	VIT_00036872001	2.10852e-05	Vitis vinifera
M438DRAFT_322498_max	M438DRAFT_322498	2.10852e-05	Aureobasidium pullulans
VIT_00035967001_deviation	VIT_00035967001	2.10852e-05	Vitis vinifera
YGL253W_max	YGL253W	2.10852e-05	Saccharomyces cerevisiae
M438DRAFT_343198_deviation	M438DRAFT_343198	2.10609e-05	Aureobasidium pullulans
VIT_00001187001_raw	VIT_00001187001	2.10464e-05	Vitis vinifera
YPR036W_deviation	YPR036W	2.10317e-05	Saccharomyces cerevisiae
KLTH0D17468g_deviation	KLTH0D17468g	2.10256e-05	Lachancea thermotolerans
M438DRAFT_315844_raw	M438DRAFT_315844	2.10256e-05	Aureobasidium pullulans
VIT_00033687001_deviation	VIT_00033687001	2.10256e-05	Vitis vinifera
M438DRAFT_358368_deviation	M438DRAFT_358368	2.10256e-05	Aureobasidium pullulans
MWSF01000001.1_g201_raw	MWSF01000001.1_g201	2.10256e-05	Starmerella bacillaris
VIT_00011593001_deviation	VIT_00011593001	2.10256e-05	Vitis vinifera
VIT_00013435001_mean	VIT_00013435001	2.10256e-05	Vitis vinifera
metfru2_scaffold_165_gene_1251_mean	metfru2_scaffold_165_gene_1251	2.10256e-05	Metschnikowia fructicola
MWSF01000022.1_g1758_raw	MWSF01000022.1_g1758	2.10256e-05	Starmerella bacillaris
VIT_00020684001_raw	VIT_00020684001	2.10256e-05	Vitis vinifera
VIT_00021170001_max	VIT_00021170001	2.10256e-05	Vitis vinifera
YOR133W_deviation	YOR133W	2.10256e-05	Saccharomyces cerevisiae
VIT_00017835001_mean	VIT_00017835001	2.09524e-05	Vitis vinifera
VIT_00035359001_raw	VIT_00035359001	2.09524e-05	Vitis vinifera
VIT_00035435001_raw	VIT_00035435001	2.09524e-05	Vitis vinifera
YHR190W_deviation	YHR190W	2.09524e-05	Saccharomyces cerevisiae
D499_0B01170_max	D499_0B01170	2.09524e-05	Hanseniaspora uvarum
D6D18_00520_raw	D6D18_00520	2.09524e-05	Aureobasidium pullulans
KLTH0C07172g_max	KLTH0C07172g	2.09524e-05	Lachancea thermotolerans
KLTH0F05214g_max	KLTH0F05214g	2.09524e-05	Lachancea thermotolerans
KLTH0F17138g_raw	KLTH0F17138g	2.09524e-05	Lachancea thermotolerans
LPNK01000171.1_g3887_max	LPNK01000171.1_g3887	2.09524e-05	Metschnikowia sp. AWRI3582
M438DRAFT_341069_max	M438DRAFT_341069	2.09524e-05	Aureobasidium pullulans
M438DRAFT_342106_raw	M438DRAFT_342106	2.09524e-05	Aureobasidium pullulans
M438DRAFT_346431_max	M438DRAFT_346431	2.09524e-05	Aureobasidium pullulans
metfru2_scaffold_1285_gene_644_mean	metfru2_scaffold_1285_gene_644	2.09524e-05	Metschnikowia fructicola
metfru2_scaffold_4190_gene_4447_raw	metfru2_scaffold_4190_gene_4447	2.09524e-05	Metschnikowia fructicola
MWSF01000002.1_g1434_deviation	MWSF01000002.1_g1434	2.09524e-05	Starmerella bacillaris
PEGC01000010.1_g98_max	PEGC01000010.1_g98	2.09524e-05	Cladosporium sp. SL-16
VIT_00007583001_mean	VIT_00007583001	2.09524e-05	Vitis vinifera
VIT_00009059001_raw	VIT_00009059001	2.09524e-05	Vitis vinifera
VIT_00010502001_deviation	VIT_00010502001	2.09524e-05	Vitis vinifera
VIT_00018137001_raw	VIT_00018137001	2.09524e-05	Vitis vinifera
VIT_00027506001_mean	VIT_00027506001	2.09524e-05	Vitis vinifera
VIT_00035532001_deviation	VIT_00035532001	2.09524e-05	Vitis vinifera
YDR105C_min	YDR105C	2.09524e-05	Saccharomyces cerevisiae
YGR065C_max	YGR065C	2.09524e-05	Saccharomyces cerevisiae
YHR150W_raw	YHR150W	2.09524e-05	Saccharomyces cerevisiae
YLR453C_deviation	YLR453C	2.09524e-05	Saccharomyces cerevisiae
D499_0AQ00230_min	D499_0AQ00230	2.09524e-05	Hanseniaspora uvarum
LPNK01000146.1_g1049_raw	LPNK01000146.1_g1049	2.09524e-05	Metschnikowia sp. AWRI3582
MWSF01000006.1_g3505_deviation	MWSF01000006.1_g3505	2.09524e-05	Starmerella bacillaris
VIT_00014749001_deviation	VIT_00014749001	2.09524e-05	Vitis vinifera
YBR214W_mean	YBR214W	2.09524e-05	Saccharomyces cerevisiae
YDL177C_max	YDL177C	2.09524e-05	Saccharomyces cerevisiae
YOR209C_raw	YOR209C	2.09524e-05	Saccharomyces cerevisiae
YPL033C_deviation	YPL033C	2.09524e-05	Saccharomyces cerevisiae
PEGC01000022.1_g4411_raw	PEGC01000022.1_g4411	2.09034e-05	Cladosporium sp. SL-16
YHR216W_raw	YHR216W	2.08929e-05	Saccharomyces cerevisiae
VIT_00032215001_raw	VIT_00032215001	2.08929e-05	Vitis vinifera
D499_0A04050_max	D499_0A04050	2.08824e-05	Hanseniaspora uvarum
D499_0AH00100_min	D499_0AH00100	2.08824e-05	Hanseniaspora uvarum
LPNK01000006.1_g102_deviation	LPNK01000006.1_g102	2.08824e-05	Metschnikowia sp. AWRI3582
PEGC01000059.1_g10993_mean	PEGC01000059.1_g10993	2.08824e-05	Cladosporium sp. SL-16
metfru2_scaffold_1_gene_36_mean	metfru2_scaffold_1_gene_36	2.08824e-05	Metschnikowia fructicola
YLR395C_deviation	YLR395C	2.08824e-05	Saccharomyces cerevisiae
VIT_00027731001_mean	VIT_00027731001	2.08791e-05	Vitis vinifera
D499_0AR00280_deviation	D499_0AR00280	2.08333e-05	Hanseniaspora uvarum
YGL205W_deviation	YGL205W	2.08333e-05	Saccharomyces cerevisiae
MWSF01000008.1_g3849_raw	MWSF01000008.1_g3849	2.08333e-05	Starmerella bacillaris
YLR388W_min	YLR388W	2.08333e-05	Saccharomyces cerevisiae
VIT_00003337001_max	VIT_00003337001	2.07908e-05	Vitis vinifera
VIT_00029147001_raw	VIT_00029147001	2.07843e-05	Vitis vinifera
YIR041W_max	YIR041W	2.07418e-05	Saccharomyces cerevisiae
VIT_00018044001_raw	VIT_00018044001	2.07175e-05	Vitis vinifera
VIT_00021451001_raw	VIT_00021451001	2.07175e-05	Vitis vinifera
D499_0P00180_raw	D499_0P00180	2.07175e-05	Hanseniaspora uvarum
M438DRAFT_109038_mean	M438DRAFT_109038	2.07175e-05	Aureobasidium pullulans
MWSF01000014.1_g872_max	MWSF01000014.1_g872	2.07175e-05	Starmerella bacillaris
snR45_mean	snR45	2.07175e-05	Saccharomyces cerevisiae
VIT_00011813001_mean	VIT_00011813001	2.07175e-05	Vitis vinifera
VIT_00018604001_mean	VIT_00018604001	2.07175e-05	Vitis vinifera
VIT_00019413001_raw	VIT_00019413001	2.07175e-05	Vitis vinifera
YDL054C_max	YDL054C	2.07175e-05	Saccharomyces cerevisiae
YGR267C_mean	YGR267C	2.07175e-05	Saccharomyces cerevisiae
D499_0I01010_max	D499_0I01010	2.07175e-05	Hanseniaspora uvarum
KLTH0G02332g_raw	KLTH0G02332g	2.07175e-05	Lachancea thermotolerans
YER037W_max	YER037W	2.07175e-05	Saccharomyces cerevisiae
YHR090C_raw	YHR090C	2.07175e-05	Saccharomyces cerevisiae
VIT_00020605001_min	VIT_00020605001	2.06944e-05	Vitis vinifera
M438DRAFT_396350_max	M438DRAFT_396350	2.06478e-05	Aureobasidium pullulans
VIT_00035428001_max	VIT_00035428001	2.06443e-05	Vitis vinifera
MWSF01000006.1_g3480_max	MWSF01000006.1_g3480	2.0609e-05	Starmerella bacillaris
CU098_012651_raw	CU098_012651	2.0609e-05	Rhizopus stolonifer
D499_0A00760_mean	D499_0A00760	2.0609e-05	Hanseniaspora uvarum
M438DRAFT_283017_deviation	M438DRAFT_283017	2.0609e-05	Aureobasidium pullulans
metfru2_scaffold_179_gene_1475_raw	metfru2_scaffold_179_gene_1475	2.0609e-05	Metschnikowia fructicola
metfru2_scaffold_5779_gene_5708_max	metfru2_scaffold_5779_gene_5708	2.0609e-05	Metschnikowia fructicola
YBR296C_deviation	YBR296C	2.0609e-05	Saccharomyces cerevisiae
YDL111C_raw	YDL111C	2.0609e-05	Saccharomyces cerevisiae
YDR234W_deviation	YDR234W	2.0609e-05	Saccharomyces cerevisiae
YER107C_mean	YER107C	2.0609e-05	Saccharomyces cerevisiae
YMR158W_mean	YMR158W	2.0609e-05	Saccharomyces cerevisiae
D499_0G00540_min	D499_0G00540	2.0609e-05	Hanseniaspora uvarum
D499_0Gtrna9L_mean	D499_0Gtrna9L	2.0609e-05	Hanseniaspora uvarum
D6D18_05541_max	D6D18_05541	2.0609e-05	Aureobasidium pullulans
D6D18_08883_mean	D6D18_08883	2.0609e-05	Aureobasidium pullulans
KLTH0G17050g_raw	KLTH0G17050g	2.0609e-05	Lachancea thermotolerans
LPNK01000050.1_g2557_mean	LPNK01000050.1_g2557	2.0609e-05	Metschnikowia sp. AWRI3582
LPNK01000175.1_g3431_max	LPNK01000175.1_g3431	2.0609e-05	Metschnikowia sp. AWRI3582
VIT_00014701001_mean	VIT_00014701001	2.0609e-05	Vitis vinifera
VIT_00019501001_raw	VIT_00019501001	2.0609e-05	Vitis vinifera
VIT_00032843001_raw	VIT_00032843001	2.0609e-05	Vitis vinifera
YBR169C_raw	YBR169C	2.0609e-05	Saccharomyces cerevisiae
YER010C_deviation	YER010C	2.0609e-05	Saccharomyces cerevisiae
YLR056W_deviation	YLR056W	2.0609e-05	Saccharomyces cerevisiae
D499_0P00500_deviation	D499_0P00500	2.0609e-05	Hanseniaspora uvarum
VIT_00033459001_mean	VIT_00033459001	2.05556e-05	Vitis vinifera
LPNK01000003.1_g4333_max	LPNK01000003.1_g4333	2.05357e-05	Metschnikowia sp. AWRI3582
M438DRAFT_339394_deviation	M438DRAFT_339394	2.05357e-05	Aureobasidium pullulans
VIT_00011703001_raw	VIT_00011703001	2.05357e-05	Vitis vinifera
D499_0C00660_max	D499_0C00660	2.05357e-05	Hanseniaspora uvarum
D6D18_05621_mean	D6D18_05621	2.05357e-05	Aureobasidium pullulans
D6D18_09157_max	D6D18_09157	2.05357e-05	Aureobasidium pullulans
LPNK01000052.1_g975_raw	LPNK01000052.1_g975	2.05357e-05	Metschnikowia sp. AWRI3582
M438DRAFT_124076_mean	M438DRAFT_124076	2.05357e-05	Aureobasidium pullulans
M438DRAFT_299795_raw	M438DRAFT_299795	2.05357e-05	Aureobasidium pullulans
M438DRAFT_343198_raw	M438DRAFT_343198	2.05357e-05	Aureobasidium pullulans
metfru2_scaffold_11_gene_312_mean	metfru2_scaffold_11_gene_312	2.05357e-05	Metschnikowia fructicola
MWSF01000001.1_g230_max	MWSF01000001.1_g230	2.05357e-05	Starmerella bacillaris
MWSF01000005.1_g3227_mean	MWSF01000005.1_g3227	2.05357e-05	Starmerella bacillaris
MWSF01000015.1_g920_deviation	MWSF01000015.1_g920	2.05357e-05	Starmerella bacillaris
MWSF01000018.1_g1219_deviation	MWSF01000018.1_g1219	2.05357e-05	Starmerella bacillaris
VIT_00001828001_max	VIT_00001828001	2.05357e-05	Vitis vinifera
VIT_00017445001_deviation	VIT_00017445001	2.05357e-05	Vitis vinifera
VIT_00018596001_raw	VIT_00018596001	2.05357e-05	Vitis vinifera
VIT_00029731001_max	VIT_00029731001	2.05357e-05	Vitis vinifera
VIT_00035803001_raw	VIT_00035803001	2.05357e-05	Vitis vinifera
YDR410C_deviation	YDR410C	2.05357e-05	Saccharomyces cerevisiae
YKL007W_mean	YKL007W	2.05357e-05	Saccharomyces cerevisiae
YLR347C_mean	YLR347C	2.05357e-05	Saccharomyces cerevisiae
LPNK01000050.1_g2578_deviation	LPNK01000050.1_g2578	2.05357e-05	Metschnikowia sp. AWRI3582
M438DRAFT_407208_deviation	M438DRAFT_407208	2.05357e-05	Aureobasidium pullulans
M438DRAFT_408525_mean	M438DRAFT_408525	2.05357e-05	Aureobasidium pullulans
MWSF01000025.1_g1956_mean	MWSF01000025.1_g1956	2.05357e-05	Starmerella bacillaris
VIT_00003605001_deviation	VIT_00003605001	2.05357e-05	Vitis vinifera
VIT_00015930001_deviation	VIT_00015930001	2.05357e-05	Vitis vinifera
VIT_00022520001_max	VIT_00022520001	2.05357e-05	Vitis vinifera
VIT_00023790001_max	VIT_00023790001	2.05357e-05	Vitis vinifera
VIT_00036114001_deviation	VIT_00036114001	2.05357e-05	Vitis vinifera
YJR156C_max	YJR156C	2.05357e-05	Saccharomyces cerevisiae
VIT_00008019001_deviation	VIT_00008019001	2.04762e-05	Vitis vinifera
VIT_00001313001_deviation	VIT_00001313001	2.04762e-05	Vitis vinifera
VIT_00025392001_raw	VIT_00025392001	2.04762e-05	Vitis vinifera
VIT_00035772001_max	VIT_00035772001	2.04762e-05	Vitis vinifera
D499_0K00740_max	D499_0K00740	2.04762e-05	Hanseniaspora uvarum
D6D18_06562_mean	D6D18_06562	2.04762e-05	Aureobasidium pullulans
LPNK01000124.1_g5075_mean	LPNK01000124.1_g5075	2.04762e-05	Metschnikowia sp. AWRI3582
M438DRAFT_376307_raw	M438DRAFT_376307	2.04762e-05	Aureobasidium pullulans
metfru2_scaffold_4412_gene_4655_deviation	metfru2_scaffold_4412_gene_4655	2.04762e-05	Metschnikowia fructicola
MWSF01000001.1_g179_mean	MWSF01000001.1_g179	2.04762e-05	Starmerella bacillaris
MWSF01000009.1_g4019_raw	MWSF01000009.1_g4019	2.04762e-05	Starmerella bacillaris
VIT_00009066001_raw	VIT_00009066001	2.04762e-05	Vitis vinifera
VIT_00009490001_min	VIT_00009490001	2.04762e-05	Vitis vinifera
VIT_00029183001_deviation	VIT_00029183001	2.04762e-05	Vitis vinifera
VIT_00029758001_deviation	VIT_00029758001	2.04762e-05	Vitis vinifera
VIT_00029821001_raw	VIT_00029821001	2.04762e-05	Vitis vinifera
YJL179W_raw	YJL179W	2.04762e-05	Saccharomyces cerevisiae
YMR008C_min	YMR008C	2.04762e-05	Saccharomyces cerevisiae
D499_0B00310_max	D499_0B00310	2.04762e-05	Hanseniaspora uvarum
M438DRAFT_350085_max	M438DRAFT_350085	2.04762e-05	Aureobasidium pullulans
metfru2_scaffold_134_gene_731_raw	metfru2_scaffold_134_gene_731	2.04762e-05	Metschnikowia fructicola
metfru2_scaffold_2045_gene_1874_raw	metfru2_scaffold_2045_gene_1874	2.04762e-05	Metschnikowia fructicola
MWSF01000008.1_g3922_max	MWSF01000008.1_g3922	2.04762e-05	Starmerella bacillaris
MWSF01000021.1_g1640_deviation	MWSF01000021.1_g1640	2.04762e-05	Starmerella bacillaris
MWSF01000061.1_g3595_min	MWSF01000061.1_g3595	2.04762e-05	Starmerella bacillaris
VIT_00021969001_mean	VIT_00021969001	2.04762e-05	Vitis vinifera
VIT_00024729001_min	VIT_00024729001	2.04762e-05	Vitis vinifera
VIT_00027506001_deviation	VIT_00027506001	2.04762e-05	Vitis vinifera
YNR067C_max	YNR067C	2.04762e-05	Saccharomyces cerevisiae
MWSF01000009.1_g3984_raw	MWSF01000009.1_g3984	2.04657e-05	Starmerella bacillaris
metfru2_scaffold_53_gene_5362_raw	metfru2_scaffold_53_gene_5362	2.04657e-05	Metschnikowia fructicola
MWSF01000006.1_g3441_min	MWSF01000006.1_g3441	2.04657e-05	Starmerella bacillaris
YER030W_deviation	YER030W	2.04657e-05	Saccharomyces cerevisiae
VIT_00016697001_min	VIT_00016697001	2.04272e-05	Vitis vinifera
VIT_00038732001_deviation	VIT_00038732001	2.04272e-05	Vitis vinifera
YDR068W_max	YDR068W	2.04272e-05	Saccharomyces cerevisiae
VIT_00033326001_max	VIT_00033326001	2.04167e-05	Vitis vinifera
VIT_00025622001_raw	VIT_00025622001	2.04167e-05	Vitis vinifera
VIT_00024576001_deviation	VIT_00024576001	2.03907e-05	Vitis vinifera
D499_0R00510_max	D499_0R00510	2.03907e-05	Hanseniaspora uvarum
KLTH0B08184r_raw	KLTH0B08184r	2.03907e-05	Lachancea thermotolerans
M438DRAFT_347322_deviation	M438DRAFT_347322	2.03907e-05	Aureobasidium pullulans
VIT_00018297001_raw	VIT_00018297001	2.03907e-05	Vitis vinifera
YBR085W_deviation	YBR085W	2.03907e-05	Saccharomyces cerevisiae
YLR048W_max	YLR048W	2.03863e-05	Saccharomyces cerevisiae
PEGC01000009.1_g13410_deviation	PEGC01000009.1_g13410	2.03676e-05	Cladosporium sp. SL-16
YML092C_max	YML092C	2.03571e-05	Saccharomyces cerevisiae
M438DRAFT_274275_max	M438DRAFT_274275	2.03499e-05	Aureobasidium pullulans
VIT_00013563001_deviation	VIT_00013563001	2.03373e-05	Vitis vinifera
VIT_00015349001_mean	VIT_00015349001	2.03081e-05	Vitis vinifera
YJL191W_min	YJL191W	2.03009e-05	Saccharomyces cerevisiae
M438DRAFT_316845_max	M438DRAFT_316845	2.03009e-05	Aureobasidium pullulans
VIT_00014391001_raw	VIT_00014391001	2.02778e-05	Vitis vinifera
YER100W_mean	YER100W	2.02413e-05	Saccharomyces cerevisiae
KLTH0C11462g_max	KLTH0C11462g	2.02413e-05	Lachancea thermotolerans
MWSF01000035.1_g2604_deviation	MWSF01000035.1_g2604	2.02413e-05	Starmerella bacillaris
PEGC01000032.1_g7452_max	PEGC01000032.1_g7452	2.02413e-05	Cladosporium sp. SL-16
VIT_00011853001_raw	VIT_00011853001	2.02413e-05	Vitis vinifera
VIT_00025122001_deviation	VIT_00025122001	2.02413e-05	Vitis vinifera
D6D18_10152_mean	D6D18_10152	2.02413e-05	Aureobasidium pullulans
KLTH0H10010g_mean	KLTH0H10010g	2.02413e-05	Lachancea thermotolerans
MWSF01000064.1_g3621_max	MWSF01000064.1_g3621	2.02413e-05	Starmerella bacillaris
VIT_00032644001_max	VIT_00032644001	2.02413e-05	Vitis vinifera
D499_0A04410_mean	D499_0A04410	2.01923e-05	Hanseniaspora uvarum
D6D18_08638_mean	D6D18_08638	2.01923e-05	Aureobasidium pullulans
M438DRAFT_296927_raw	M438DRAFT_296927	2.01923e-05	Aureobasidium pullulans
MWSF01000001.1_g31_max	MWSF01000001.1_g31	2.01923e-05	Starmerella bacillaris
MWSF01000017.1_g1113_mean	MWSF01000017.1_g1113	2.01923e-05	Starmerella bacillaris
VIT_00036493001_raw	VIT_00036493001	2.01923e-05	Vitis vinifera
YFL020C_max	YFL020C	2.01923e-05	Saccharomyces cerevisiae
D499_0R00160_deviation	D499_0R00160	2.01923e-05	Hanseniaspora uvarum
D6D18_00739_deviation	D6D18_00739	2.01923e-05	Aureobasidium pullulans
KLTH0B01188g_raw	KLTH0B01188g	2.01923e-05	Lachancea thermotolerans
M438DRAFT_307360_deviation	M438DRAFT_307360	2.01923e-05	Aureobasidium pullulans
MWSF01000001.1_g88_mean	MWSF01000001.1_g88	2.01923e-05	Starmerella bacillaris
MWSF01000007.1_g3674_deviation	MWSF01000007.1_g3674	2.01923e-05	Starmerella bacillaris
MWSF01000008.1_g3846_mean	MWSF01000008.1_g3846	2.01923e-05	Starmerella bacillaris
MWSF01000015.1_g922_mean	MWSF01000015.1_g922	2.01923e-05	Starmerella bacillaris
VIT_00004877001_mean	VIT_00004877001	2.01923e-05	Vitis vinifera
VIT_00024558001_raw	VIT_00024558001	2.01923e-05	Vitis vinifera
VIT_00036852001_max	VIT_00036852001	2.01923e-05	Vitis vinifera
YDR141C_deviation	YDR141C	2.01923e-05	Saccharomyces cerevisiae
YIR028W_max	YIR028W	2.01923e-05	Saccharomyces cerevisiae
YKL001C_min	YKL001C	2.01923e-05	Saccharomyces cerevisiae
D499_0A01440_mean	D499_0A01440	2.01681e-05	Hanseniaspora uvarum
D499_0F00130_max	D499_0F00130	2.01681e-05	Hanseniaspora uvarum
KLTH0C07172g_deviation	KLTH0C07172g	2.01681e-05	Lachancea thermotolerans
M438DRAFT_347886_deviation	M438DRAFT_347886	2.01681e-05	Aureobasidium pullulans
MWSF01000019.1_g1326_deviation	MWSF01000019.1_g1326	2.01681e-05	Starmerella bacillaris
VIT_00013467001_min	VIT_00013467001	2.01681e-05	Vitis vinifera
VIT_00018024001_raw	VIT_00018024001	2.01681e-05	Vitis vinifera
VIT_00022262001_raw	VIT_00022262001	2.01681e-05	Vitis vinifera
VIT_00026308001_max	VIT_00026308001	2.01681e-05	Vitis vinifera
YDL213C_deviation	YDL213C	2.01681e-05	Saccharomyces cerevisiae
VIT_00001114001_deviation	VIT_00001114001	2.01681e-05	Vitis vinifera
VIT_00018853001_raw	VIT_00018853001	2.01681e-05	Vitis vinifera
VIT_00030972001_max	VIT_00030972001	2.01681e-05	Vitis vinifera
YOL077C_min	YOL077C	2.01681e-05	Saccharomyces cerevisiae
PEGC01000043.1_g9436_raw	PEGC01000043.1_g9436	2.01559e-05	Cladosporium sp. SL-16
YBR068C_deviation	YBR068C	2.01085e-05	Saccharomyces cerevisiae
VIT_00003335001_deviation	VIT_00003335001	2.0098e-05	Vitis vinifera
VIT_00022561001_raw	VIT_00022561001	2.0098e-05	Vitis vinifera
LPNK01000042.1_g3802_max	LPNK01000042.1_g3802	2.00595e-05	Metschnikowia sp. AWRI3582
VIT_00010766001_mean	VIT_00010766001	2.00595e-05	Vitis vinifera
D499_0A04520_deviation	D499_0A04520	2.00595e-05	Hanseniaspora uvarum
D499_0AF00200_deviation	D499_0AF00200	2.00595e-05	Hanseniaspora uvarum
D499_0P00410_min	D499_0P00410	2.00595e-05	Hanseniaspora uvarum
D499_0R00420_mean	D499_0R00420	2.00595e-05	Hanseniaspora uvarum
LPNK01000127.1_g1661_max	LPNK01000127.1_g1661	2.00595e-05	Metschnikowia sp. AWRI3582
M438DRAFT_341141_max	M438DRAFT_341141	2.00595e-05	Aureobasidium pullulans
M438DRAFT_344045_mean	M438DRAFT_344045	2.00595e-05	Aureobasidium pullulans
metfru2_scaffold_3601_gene_3865_raw	metfru2_scaffold_3601_gene_3865	2.00595e-05	Metschnikowia fructicola
MWSF01000005.1_g3265_raw	MWSF01000005.1_g3265	2.00595e-05	Starmerella bacillaris
PEGC01000021.1_g4176_deviation	PEGC01000021.1_g4176	2.00595e-05	Cladosporium sp. SL-16
VIT_00024216001_mean	VIT_00024216001	2.00595e-05	Vitis vinifera
VIT_00037228001_max	VIT_00037228001	2.00595e-05	Vitis vinifera
YHR087W_raw	YHR087W	2.00595e-05	Saccharomyces cerevisiae
YJR139C_mean	YJR139C	2.00595e-05	Saccharomyces cerevisiae
YLR153C_mean	YLR153C	2.00595e-05	Saccharomyces cerevisiae
YPR157W_deviation	YPR157W	2.00595e-05	Saccharomyces cerevisiae
LPNK01000050.1_g2583_raw	LPNK01000050.1_g2583	2.00595e-05	Metschnikowia sp. AWRI3582
M438DRAFT_328727_deviation	M438DRAFT_328727	2.00595e-05	Aureobasidium pullulans
M438DRAFT_370084_mean	M438DRAFT_370084	2.00595e-05	Aureobasidium pullulans
M438DRAFT_403535_mean	M438DRAFT_403535	2.00595e-05	Aureobasidium pullulans
metfru2_scaffold_5359_gene_5408_mean	metfru2_scaffold_5359_gene_5408	2.00595e-05	Metschnikowia fructicola
MWSF01000001.1_g78_max	MWSF01000001.1_g78	2.00595e-05	Starmerella bacillaris
MWSF01000003.1_g2360_max	MWSF01000003.1_g2360	2.00595e-05	Starmerella bacillaris
MWSF01000009.1_g3991_raw	MWSF01000009.1_g3991	2.00595e-05	Starmerella bacillaris
MWSF01000028.1_g2097_max	MWSF01000028.1_g2097	2.00595e-05	Starmerella bacillaris
PEGC01000076.1_g12673_min	PEGC01000076.1_g12673	2.00595e-05	Cladosporium sp. SL-16
VIT_00001971001_deviation	VIT_00001971001	2.00595e-05	Vitis vinifera
VIT_00009267001_max	VIT_00009267001	2.00595e-05	Vitis vinifera
VIT_00024750001_raw	VIT_00024750001	2.00595e-05	Vitis vinifera
VIT_00028710001_min	VIT_00028710001	2.00595e-05	Vitis vinifera
YGR175C_max	YGR175C	2.00595e-05	Saccharomyces cerevisiae
VIT_00036696001_raw	VIT_00036696001	2.00595e-05	Vitis vinifera
YOR045W_max	YOR045W	2.00595e-05	Saccharomyces cerevisiae
YMR064W_max	YMR064W	2.0049e-05	Saccharomyces cerevisiae
D499_0C00210_raw	D499_0C00210	2e-05	Hanseniaspora uvarum
D6D18_01175_max	D6D18_01175	2e-05	Aureobasidium pullulans
KLTH0G14124g_deviation	KLTH0G14124g	2e-05	Lachancea thermotolerans
LPNK01000049.1_g3057_max	LPNK01000049.1_g3057	2e-05	Metschnikowia sp. AWRI3582
M438DRAFT_342294_raw	M438DRAFT_342294	2e-05	Aureobasidium pullulans
MWSF01000012.1_g708_raw	MWSF01000012.1_g708	2e-05	Starmerella bacillaris
VIT_00010837001_max	VIT_00010837001	2e-05	Vitis vinifera
YLR048W_raw	YLR048W	2e-05	Saccharomyces cerevisiae
YPR179C_deviation	YPR179C	2e-05	Saccharomyces cerevisiae
D499_0AD00320_max	D499_0AD00320	2e-05	Hanseniaspora uvarum
D499_0AH00390_min	D499_0AH00390	2e-05	Hanseniaspora uvarum
D499_0D01780_raw	D499_0D01780	2e-05	Hanseniaspora uvarum
D6D18_10185_raw	D6D18_10185	2e-05	Aureobasidium pullulans
M438DRAFT_344964_deviation	M438DRAFT_344964	2e-05	Aureobasidium pullulans
M438DRAFT_350102_max	M438DRAFT_350102	2e-05	Aureobasidium pullulans
metfru2_scaffold_93_gene_7244_mean	metfru2_scaffold_93_gene_7244	2e-05	Metschnikowia fructicola
MWSF01000002.1_g1364_raw	MWSF01000002.1_g1364	2e-05	Starmerella bacillaris
MWSF01000017.1_g1121_mean	MWSF01000017.1_g1121	2e-05	Starmerella bacillaris
MWSF01000026.1_g1996_deviation	MWSF01000026.1_g1996	2e-05	Starmerella bacillaris
PEGC01000004.1_g8393_raw	PEGC01000004.1_g8393	2e-05	Cladosporium sp. SL-16
VIT_00008945001_deviation	VIT_00008945001	2e-05	Vitis vinifera
VIT_00012711001_min	VIT_00012711001	2e-05	Vitis vinifera
VIT_00020215001_min	VIT_00020215001	2e-05	Vitis vinifera
VIT_00037712001_deviation	VIT_00037712001	2e-05	Vitis vinifera
YGR284C_max	YGR284C	2e-05	Saccharomyces cerevisiae
YLR043C_raw	YLR043C	2e-05	Saccharomyces cerevisiae
YMR038C_mean	YMR038C	2e-05	Saccharomyces cerevisiae
VIT_00013054001_raw	VIT_00013054001	2e-05	Vitis vinifera
VIT_00030001001_min	VIT_00030001001	1.99655e-05	Vitis vinifera
VIT_00009836001_max	VIT_00009836001	1.9951e-05	Vitis vinifera
MWSF01000032.1_g2496_mean	MWSF01000032.1_g2496	1.99145e-05	Starmerella bacillaris
IRT1_deviation	IRT1	1.99145e-05	Saccharomyces cerevisiae
VIT_00009361001_mean	VIT_00009361001	1.99145e-05	Vitis vinifera
VIT_00001479001_mean	VIT_00001479001	1.98737e-05	Vitis vinifera
D499_0N00360_mean	D499_0N00360	1.9857e-05	Hanseniaspora uvarum
YKR032W_max	YKR032W	1.98413e-05	Saccharomyces cerevisiae
VIT_00000091001_mean	VIT_00000091001	1.98413e-05	Vitis vinifera
M438DRAFT_307518_mean	M438DRAFT_307518	1.98247e-05	Aureobasidium pullulans
MWSF01000032.1_g2496_raw	MWSF01000032.1_g2496	1.98247e-05	Starmerella bacillaris
VIT_00021249001_deviation	VIT_00021249001	1.98247e-05	Vitis vinifera
YER026C_mean	YER026C	1.98247e-05	Saccharomyces cerevisiae
YLR065C_mean	YLR065C	1.98247e-05	Saccharomyces cerevisiae
D499_0M00790_min	D499_0M00790	1.98247e-05	Hanseniaspora uvarum
MWSF01000029.1_g2140_mean	MWSF01000029.1_g2140	1.98247e-05	Starmerella bacillaris
VIT_00029758001_max	VIT_00029758001	1.98247e-05	Vitis vinifera
VIT_00035055001_raw	VIT_00035055001	1.98247e-05	Vitis vinifera
C5L36_0C08450_raw	C5L36_0C08450	1.97756e-05	Pichia kudriavzevii
D499_0AF00140_max	D499_0AF00140	1.97712e-05	Hanseniaspora uvarum
YDL019C_deviation	YDL019C	1.97514e-05	Saccharomyces cerevisiae
VIT_00023526001_raw	VIT_00023526001	1.97409e-05	Vitis vinifera
VIT_00027683001_deviation	VIT_00027683001	1.97368e-05	Vitis vinifera
YNL164C_max	YNL164C	1.97161e-05	Saccharomyces cerevisiae
D499_0I00760_mean	D499_0I00760	1.96919e-05	Hanseniaspora uvarum
KLTH0H13354g_mean	KLTH0H13354g	1.96919e-05	Lachancea thermotolerans
M438DRAFT_325386_mean	M438DRAFT_325386	1.96919e-05	Aureobasidium pullulans
metfru2_scaffold_2866_gene_3000_mean	metfru2_scaffold_2866_gene_3000	1.96919e-05	Metschnikowia fructicola
metfru2_scaffold_668_gene_6191_max	metfru2_scaffold_668_gene_6191	1.96919e-05	Metschnikowia fructicola
MWSF01000019.1_g1330_mean	MWSF01000019.1_g1330	1.96919e-05	Starmerella bacillaris
MWSF01000031.1_g2475_raw	MWSF01000031.1_g2475	1.96919e-05	Starmerella bacillaris
VIT_00018185001_mean	VIT_00018185001	1.96919e-05	Vitis vinifera
VIT_00030163001_raw	VIT_00030163001	1.96919e-05	Vitis vinifera
VIT_00032751001_max	VIT_00032751001	1.96919e-05	Vitis vinifera
YDL195W_deviation	YDL195W	1.96919e-05	Saccharomyces cerevisiae
YOR367W_max	YOR367W	1.96919e-05	Saccharomyces cerevisiae
LPNK01000081.1_g577_deviation	LPNK01000081.1_g577	1.96919e-05	Metschnikowia sp. AWRI3582
M438DRAFT_283884_deviation	M438DRAFT_283884	1.96919e-05	Aureobasidium pullulans
M438DRAFT_341033_deviation	M438DRAFT_341033	1.96919e-05	Aureobasidium pullulans
MWSF01000042.1_g2990_raw	MWSF01000042.1_g2990	1.96919e-05	Starmerella bacillaris
VIT_00017937001_deviation	VIT_00017937001	1.96919e-05	Vitis vinifera
VIT_00021495001_deviation	VIT_00021495001	1.96919e-05	Vitis vinifera
VIT_00037276001_mean	VIT_00037276001	1.96919e-05	Vitis vinifera
VIT_00038525001_raw	VIT_00038525001	1.96919e-05	Vitis vinifera
YKR050W_raw	YKR050W	1.96919e-05	Saccharomyces cerevisiae
YLR132C_deviation	YLR132C	1.96919e-05	Saccharomyces cerevisiae
CU098_002810_mean	CU098_002810	1.96429e-05	Rhizopus stolonifer
LPNK01000049.1_g3170_raw	LPNK01000049.1_g3170	1.96429e-05	Metschnikowia sp. AWRI3582
M438DRAFT_351325_deviation	M438DRAFT_351325	1.96429e-05	Aureobasidium pullulans
MWSF01000002.1_g1423_mean	MWSF01000002.1_g1423	1.96429e-05	Starmerella bacillaris
MWSF01000032.1_g2506_mean	MWSF01000032.1_g2506	1.96429e-05	Starmerella bacillaris
VIT_00010590001_max	VIT_00010590001	1.96429e-05	Vitis vinifera
VIT_00019518001_max	VIT_00019518001	1.96429e-05	Vitis vinifera
VIT_00037253001_max	VIT_00037253001	1.96429e-05	Vitis vinifera
YDR304C_mean	YDR304C	1.96429e-05	Saccharomyces cerevisiae
YER045C_min	YER045C	1.96429e-05	Saccharomyces cerevisiae
D499_0AA00370_mean	D499_0AA00370	1.96429e-05	Hanseniaspora uvarum
D499_0AB00250_mean	D499_0AB00250	1.96429e-05	Hanseniaspora uvarum
D499_0G00390_deviation	D499_0G00390	1.96429e-05	Hanseniaspora uvarum
D6D18_09646_raw	D6D18_09646	1.96429e-05	Aureobasidium pullulans
M438DRAFT_324492_mean	M438DRAFT_324492	1.96429e-05	Aureobasidium pullulans
M438DRAFT_48869_deviation	M438DRAFT_48869	1.96429e-05	Aureobasidium pullulans
metfru2_scaffold_1_gene_70_max	metfru2_scaffold_1_gene_70	1.96429e-05	Metschnikowia fructicola
metfru2_scaffold_2211_gene_2089_deviation	metfru2_scaffold_2211_gene_2089	1.96429e-05	Metschnikowia fructicola
MWSF01000002.1_g1392_raw	MWSF01000002.1_g1392	1.96429e-05	Starmerella bacillaris
MWSF01000008.1_g3896_deviation	MWSF01000008.1_g3896	1.96429e-05	Starmerella bacillaris
MWSF01000033.1_g2534_mean	MWSF01000033.1_g2534	1.96429e-05	Starmerella bacillaris
PEGC01000007.1_g12337_deviation	PEGC01000007.1_g12337	1.96429e-05	Cladosporium sp. SL-16
VIT_00001003001_deviation	VIT_00001003001	1.96429e-05	Vitis vinifera
VIT_00001310001_max	VIT_00001310001	1.96429e-05	Vitis vinifera
VIT_00009871001_max	VIT_00009871001	1.96429e-05	Vitis vinifera
VIT_00013395001_deviation	VIT_00013395001	1.96429e-05	Vitis vinifera
VIT_00024591001_deviation	VIT_00024591001	1.96429e-05	Vitis vinifera
VIT_00027575001_mean	VIT_00027575001	1.96429e-05	Vitis vinifera
VIT_00030123001_raw	VIT_00030123001	1.96429e-05	Vitis vinifera
VIT_00032377001_raw	VIT_00032377001	1.96429e-05	Vitis vinifera
YDR125C_min	YDR125C	1.96429e-05	Saccharomyces cerevisiae
YDR319C_max	YDR319C	1.96429e-05	Saccharomyces cerevisiae
YKL023W_mean	YKL023W	1.96429e-05	Saccharomyces cerevisiae
YNL268W_mean	YNL268W	1.96429e-05	Saccharomyces cerevisiae
YOL039W_min	YOL039W	1.96429e-05	Saccharomyces cerevisiae
YPL079W_raw	YPL079W	1.96429e-05	Saccharomyces cerevisiae
VIT_00004916001_deviation	VIT_00004916001	1.96324e-05	Vitis vinifera
VIT_00031964001_deviation	VIT_00031964001	1.96324e-05	Vitis vinifera
YGR277C_max	YGR277C	1.96221e-05	Saccharomyces cerevisiae
VIT_00019816001_mean	VIT_00019816001	1.96064e-05	Vitis vinifera
D499_0R00380_deviation	D499_0R00380	1.95833e-05	Hanseniaspora uvarum
LPNK01000039.1_g1168_mean	LPNK01000039.1_g1168	1.95833e-05	Metschnikowia sp. AWRI3582
LPNK01000054.1_g4443_raw	LPNK01000054.1_g4443	1.95833e-05	Metschnikowia sp. AWRI3582
M438DRAFT_295437_deviation	M438DRAFT_295437	1.95833e-05	Aureobasidium pullulans
metfru2_scaffold_2861_gene_2992_mean	metfru2_scaffold_2861_gene_2992	1.95833e-05	Metschnikowia fructicola
MWSF01000002.1_g1390_max	MWSF01000002.1_g1390	1.95833e-05	Starmerella bacillaris
VIT_00036283001_deviation	VIT_00036283001	1.95833e-05	Vitis vinifera
YLR300W_min	YLR300W	1.95833e-05	Saccharomyces cerevisiae
D499_0AB00430_mean	D499_0AB00430	1.95833e-05	Hanseniaspora uvarum
D499_0E00660_raw	D499_0E00660	1.95833e-05	Hanseniaspora uvarum
D499_0G00270_deviation	D499_0G00270	1.95833e-05	Hanseniaspora uvarum
D499_0Z00170_raw	D499_0Z00170	1.95833e-05	Hanseniaspora uvarum
KLTH0F07326g_deviation	KLTH0F07326g	1.95833e-05	Lachancea thermotolerans
KLTH0F08162g_raw	KLTH0F08162g	1.95833e-05	Lachancea thermotolerans
LPNK01000026.1_g5362_mean	LPNK01000026.1_g5362	1.95833e-05	Metschnikowia sp. AWRI3582
LPNK01000068.1_g4142_deviation	LPNK01000068.1_g4142	1.95833e-05	Metschnikowia sp. AWRI3582
LPNK01000153.1_g4305_raw	LPNK01000153.1_g4305	1.95833e-05	Metschnikowia sp. AWRI3582
M438DRAFT_360676_mean	M438DRAFT_360676	1.95833e-05	Aureobasidium pullulans
M438DRAFT_400016_mean	M438DRAFT_400016	1.95833e-05	Aureobasidium pullulans
M438DRAFT_401486_raw	M438DRAFT_401486	1.95833e-05	Aureobasidium pullulans
M438DRAFT_405661_raw	M438DRAFT_405661	1.95833e-05	Aureobasidium pullulans
metfru2_scaffold_134_gene_732_deviation	metfru2_scaffold_134_gene_732	1.95833e-05	Metschnikowia fructicola
MWSF01000001.1_g80_deviation	MWSF01000001.1_g80	1.95833e-05	Starmerella bacillaris
MWSF01000007.1_g3662_raw	MWSF01000007.1_g3662	1.95833e-05	Starmerella bacillaris
MWSF01000010.1_g373_max	MWSF01000010.1_g373	1.95833e-05	Starmerella bacillaris
MWSF01000011.1_g553_deviation	MWSF01000011.1_g553	1.95833e-05	Starmerella bacillaris
MWSF01000011.1_g599_deviation	MWSF01000011.1_g599	1.95833e-05	Starmerella bacillaris
MWSF01000013.1_g743_raw	MWSF01000013.1_g743	1.95833e-05	Starmerella bacillaris
MWSF01000016.1_g1025_raw	MWSF01000016.1_g1025	1.95833e-05	Starmerella bacillaris
MWSF01000016.1_g1054_min	MWSF01000016.1_g1054	1.95833e-05	Starmerella bacillaris
MWSF01000034.1_g2568_max	MWSF01000034.1_g2568	1.95833e-05	Starmerella bacillaris
MWSF01000037.1_g2687_mean	MWSF01000037.1_g2687	1.95833e-05	Starmerella bacillaris
VIT_00003777001_raw	VIT_00003777001	1.95833e-05	Vitis vinifera
VIT_00011349001_deviation	VIT_00011349001	1.95833e-05	Vitis vinifera
VIT_00017167001_mean	VIT_00017167001	1.95833e-05	Vitis vinifera
VIT_00022196001_deviation	VIT_00022196001	1.95833e-05	Vitis vinifera
YBR033W_mean	YBR033W	1.95833e-05	Saccharomyces cerevisiae
YCR046C_max	YCR046C	1.95833e-05	Saccharomyces cerevisiae
YDL169C_min	YDL169C	1.95833e-05	Saccharomyces cerevisiae
YGL203C_mean	YGL203C	1.95833e-05	Saccharomyces cerevisiae
YHR068W_max	YHR068W	1.95833e-05	Saccharomyces cerevisiae
YKR071C_max	YKR071C	1.95833e-05	Saccharomyces cerevisiae
YML024W_deviation	YML024W	1.95833e-05	Saccharomyces cerevisiae
YHL015W_raw	YHL015W	1.95833e-05	Saccharomyces cerevisiae
MWSF01000001.1_g330_mean	MWSF01000001.1_g330	1.95489e-05	Starmerella bacillaris
VIT_00035727001_mean	VIT_00035727001	1.95489e-05	Vitis vinifera
VIT_00023930001_max	VIT_00023930001	1.95165e-05	Vitis vinifera
MWSF01000003.1_g2251_max	MWSF01000003.1_g2251	1.94979e-05	Starmerella bacillaris
VIT_00007131001_raw	VIT_00007131001	1.94979e-05	Vitis vinifera
YFL010C_max	YFL010C	1.94979e-05	Saccharomyces cerevisiae
VIT_00001437001_deviation	VIT_00001437001	1.94979e-05	Vitis vinifera
YHR209W_max	YHR209W	1.94935e-05	Saccharomyces cerevisiae
M438DRAFT_217221_mean	M438DRAFT_217221	1.9457e-05	Aureobasidium pullulans
YBR258C_deviation	YBR258C	1.9457e-05	Saccharomyces cerevisiae
YML069W_max	YML069W	1.9457e-05	Saccharomyces cerevisiae
YNL191W_deviation	YNL191W	1.9457e-05	Saccharomyces cerevisiae
LPNK01000006.1_g214_raw	LPNK01000006.1_g214	1.9457e-05	Metschnikowia sp. AWRI3582
M438DRAFT_401857_deviation	M438DRAFT_401857	1.9457e-05	Aureobasidium pullulans
VIT_00017060001_max	VIT_00017060001	1.9457e-05	Vitis vinifera
VIT_00031352001_mean	VIT_00031352001	1.9457e-05	Vitis vinifera
YGR188C_max	YGR188C	1.9457e-05	Saccharomyces cerevisiae
YJR144W_raw	YJR144W	1.9457e-05	Saccharomyces cerevisiae
YLR058C_mean	YLR058C	1.9457e-05	Saccharomyces cerevisiae
YLR130C_min	YLR130C	1.9457e-05	Saccharomyces cerevisiae
D499_0G00820_mean	D499_0G00820	1.94505e-05	Hanseniaspora uvarum
YML024W_max	YML024W	1.94383e-05	Saccharomyces cerevisiae
LPNK01000001.1_g3495_deviation	LPNK01000001.1_g3495	1.9408e-05	Metschnikowia sp. AWRI3582
VIT_00036083001_max	VIT_00036083001	1.9408e-05	Vitis vinifera
YKL194C_mean	YKL194C	1.9408e-05	Saccharomyces cerevisiae
M438DRAFT_295437_max	M438DRAFT_295437	1.93838e-05	Aureobasidium pullulans
VIT_00015792001_min	VIT_00015792001	1.93651e-05	Vitis vinifera
LPNK01000105.1_g1922_mean	LPNK01000105.1_g1922	1.93651e-05	Metschnikowia sp. AWRI3582
M438DRAFT_346806_max	M438DRAFT_346806	1.93651e-05	Aureobasidium pullulans
VIT_00012207001_mean	VIT_00012207001	1.93651e-05	Vitis vinifera
VIT_00025133001_deviation	VIT_00025133001	1.93651e-05	Vitis vinifera
VIT_00035334001_raw	VIT_00035334001	1.93651e-05	Vitis vinifera
VIT_00016892001_mean	VIT_00016892001	1.93485e-05	Vitis vinifera
YKL205W_min	YKL205W	1.93242e-05	Saccharomyces cerevisiae
M438DRAFT_320980_mean	M438DRAFT_320980	1.93161e-05	Aureobasidium pullulans
YIL140W_mean	YIL140W	1.93056e-05	Saccharomyces cerevisiae
M438DRAFT_297067_max	M438DRAFT_297067	1.92752e-05	Aureobasidium pullulans
M438DRAFT_346381_raw	M438DRAFT_346381	1.92752e-05	Aureobasidium pullulans
M438DRAFT_348838_max	M438DRAFT_348838	1.92752e-05	Aureobasidium pullulans
VIT_00009902001_mean	VIT_00009902001	1.92752e-05	Vitis vinifera
VIT_00031407001_max	VIT_00031407001	1.92752e-05	Vitis vinifera
VIT_00034612001_min	VIT_00034612001	1.92752e-05	Vitis vinifera
YHR134W_mean	YHR134W	1.92752e-05	Saccharomyces cerevisiae
YLR372W_mean	YLR372W	1.92752e-05	Saccharomyces cerevisiae
YPL060W_raw	YPL060W	1.92752e-05	Saccharomyces cerevisiae
D499_0G00630_max	D499_0G00630	1.92752e-05	Hanseniaspora uvarum
D499_0R00260_raw	D499_0R00260	1.92752e-05	Hanseniaspora uvarum
KLTH0H13024g_raw	KLTH0H13024g	1.92752e-05	Lachancea thermotolerans
MWSF01000015.1_g978_max	MWSF01000015.1_g978	1.92752e-05	Starmerella bacillaris
PEGC01000056.1_g10716_max	PEGC01000056.1_g10716	1.92752e-05	Cladosporium sp. SL-16
VIT_00001834001_deviation	VIT_00001834001	1.92752e-05	Vitis vinifera
VIT_00003133001_max	VIT_00003133001	1.92752e-05	Vitis vinifera
VIT_00014199001_max	VIT_00014199001	1.92752e-05	Vitis vinifera
VIT_00024601001_deviation	VIT_00024601001	1.92752e-05	Vitis vinifera
VIT_00024705001_raw	VIT_00024705001	1.92752e-05	Vitis vinifera
VIT_00024916001_deviation	VIT_00024916001	1.92752e-05	Vitis vinifera
VIT_00026507001_max	VIT_00026507001	1.92752e-05	Vitis vinifera
YGR220C_deviation	YGR220C	1.92752e-05	Saccharomyces cerevisiae
YGR239C_mean	YGR239C	1.92752e-05	Saccharomyces cerevisiae
YKL191W_raw	YKL191W	1.92752e-05	Saccharomyces cerevisiae
MWSF01000053.1_g3351_max	MWSF01000053.1_g3351	1.92752e-05	Starmerella bacillaris
PEGC01000026.1_g5296_max	PEGC01000026.1_g5296	1.92752e-05	Cladosporium sp. SL-16
YHR209W_deviation	YHR209W	1.92262e-05	Saccharomyces cerevisiae
LPNK01000038.1_g3011_mean	LPNK01000038.1_g3011	1.92157e-05	Metschnikowia sp. AWRI3582
LPNK01000044.1_g460_mean	LPNK01000044.1_g460	1.92157e-05	Metschnikowia sp. AWRI3582
VIT_00025162001_raw	VIT_00025162001	1.92157e-05	Vitis vinifera
VIT_00033713001_mean	VIT_00033713001	1.92157e-05	Vitis vinifera
C5L36_0A00870_deviation	C5L36_0A00870	1.92157e-05	Pichia kudriavzevii
D499_0A04580_min	D499_0A04580	1.92157e-05	Hanseniaspora uvarum
D499_0P00410_max	D499_0P00410	1.92157e-05	Hanseniaspora uvarum
KLTH0F10340g_mean	KLTH0F10340g	1.92157e-05	Lachancea thermotolerans
KLTH0F17556g_max	KLTH0F17556g	1.92157e-05	Lachancea thermotolerans
LPNK01000011.1_g2216_max	LPNK01000011.1_g2216	1.92157e-05	Metschnikowia sp. AWRI3582
LPNK01000090.1_g4284_raw	LPNK01000090.1_g4284	1.92157e-05	Metschnikowia sp. AWRI3582
M438DRAFT_408942_max	M438DRAFT_408942	1.92157e-05	Aureobasidium pullulans
MWSF01000006.1_g3442_max	MWSF01000006.1_g3442	1.92157e-05	Starmerella bacillaris
MWSF01000029.1_g2175_min	MWSF01000029.1_g2175	1.92157e-05	Starmerella bacillaris
VIT_00008858001_max	VIT_00008858001	1.92157e-05	Vitis vinifera
VIT_00016576001_max	VIT_00016576001	1.92157e-05	Vitis vinifera
VIT_00023118001_raw	VIT_00023118001	1.92157e-05	Vitis vinifera
VIT_00025429001_deviation	VIT_00025429001	1.92157e-05	Vitis vinifera
VIT_00027958001_min	VIT_00027958001	1.92157e-05	Vitis vinifera
VIT_00037751001_raw	VIT_00037751001	1.92157e-05	Vitis vinifera
YFR048W_deviation	YFR048W	1.92157e-05	Saccharomyces cerevisiae
YGL022W_mean	YGL022W	1.92157e-05	Saccharomyces cerevisiae
YHR121W_mean	YHR121W	1.92157e-05	Saccharomyces cerevisiae
YKR003W_deviation	YKR003W	1.92157e-05	Saccharomyces cerevisiae
YMR236W_min	YMR236W	1.92157e-05	Saccharomyces cerevisiae
VIT_00038571001_mean	VIT_00038571001	1.92157e-05	Vitis vinifera
VIT_00027320001_mean	VIT_00027320001	1.92055e-05	Vitis vinifera
VIT_00033622001_mean	VIT_00033622001	1.92055e-05	Vitis vinifera
M438DRAFT_349930_mean	M438DRAFT_349930	1.91667e-05	Aureobasidium pullulans
MWSF01000001.1_g340_max	MWSF01000001.1_g340	1.91667e-05	Starmerella bacillaris
D499_0A04640_mean	D499_0A04640	1.91667e-05	Hanseniaspora uvarum
D6D18_04636_max	D6D18_04636	1.91667e-05	Aureobasidium pullulans
KLTH0G02332g_min	KLTH0G02332g	1.91667e-05	Lachancea thermotolerans
KLTH0G19338g_raw	KLTH0G19338g	1.91667e-05	Lachancea thermotolerans
LPNK01000049.1_g3187_deviation	LPNK01000049.1_g3187	1.91667e-05	Metschnikowia sp. AWRI3582
M438DRAFT_295276_raw	M438DRAFT_295276	1.91667e-05	Aureobasidium pullulans
M438DRAFT_350157_max	M438DRAFT_350157	1.91667e-05	Aureobasidium pullulans
metfru2_scaffold_1336_gene_728_max	metfru2_scaffold_1336_gene_728	1.91667e-05	Metschnikowia fructicola
metfru2_scaffold_2328_gene_2235_mean	metfru2_scaffold_2328_gene_2235	1.91667e-05	Metschnikowia fructicola
metfru2_scaffold_245_gene_2406_max	metfru2_scaffold_245_gene_2406	1.91667e-05	Metschnikowia fructicola
metfru2_scaffold_3557_gene_3797_deviation	metfru2_scaffold_3557_gene_3797	1.91667e-05	Metschnikowia fructicola
metfru2_scaffold_7496_gene_6644_deviation	metfru2_scaffold_7496_gene_6644	1.91667e-05	Metschnikowia fructicola
MWSF01000005.1_g3263_mean	MWSF01000005.1_g3263	1.91667e-05	Starmerella bacillaris
MWSF01000007.1_g3737_deviation	MWSF01000007.1_g3737	1.91667e-05	Starmerella bacillaris
MWSF01000011.1_g611_mean	MWSF01000011.1_g611	1.91667e-05	Starmerella bacillaris
PEGC01000026.1_g5118_min	PEGC01000026.1_g5118	1.91667e-05	Cladosporium sp. SL-16
VIT_00000105001_deviation	VIT_00000105001	1.91667e-05	Vitis vinifera
VIT_00002543001_min	VIT_00002543001	1.91667e-05	Vitis vinifera
VIT_00002543001_raw	VIT_00002543001	1.91667e-05	Vitis vinifera
VIT_00007779001_raw	VIT_00007779001	1.91667e-05	Vitis vinifera
VIT_00015956001_max	VIT_00015956001	1.91667e-05	Vitis vinifera
VIT_00023743001_min	VIT_00023743001	1.91667e-05	Vitis vinifera
VIT_00030990001_max	VIT_00030990001	1.91667e-05	Vitis vinifera
VIT_00031781001_max	VIT_00031781001	1.91667e-05	Vitis vinifera
YIR023W_deviation	YIR023W	1.91667e-05	Saccharomyces cerevisiae
YOR157C_max	YOR157C	1.91667e-05	Saccharomyces cerevisiae
YOR279C_raw	YOR279C	1.91667e-05	Saccharomyces cerevisiae
D6D18_00818_raw	D6D18_00818	1.91667e-05	Aureobasidium pullulans
YLL039C_raw	YLL039C	1.91302e-05	Saccharomyces cerevisiae
VIT_00031452001_mean	VIT_00031452001	1.90812e-05	Vitis vinifera
VIT_00018000001_raw	VIT_00018000001	1.90727e-05	Vitis vinifera
YBR180W_raw	YBR180W	1.90339e-05	Saccharomyces cerevisiae
VIT_00009735001_mean	VIT_00009735001	1.89744e-05	Vitis vinifera
YGR105W_deviation	YGR105W	1.89744e-05	Saccharomyces cerevisiae
M438DRAFT_206802_mean	M438DRAFT_206802	1.89484e-05	Aureobasidium pullulans
YPL211W_max	YPL211W	1.89484e-05	Saccharomyces cerevisiae
D499_0O00440_max	D499_0O00440	1.89484e-05	Hanseniaspora uvarum
D6D18_05728_mean	D6D18_05728	1.89484e-05	Aureobasidium pullulans
YBR127C_mean	YBR127C	1.89484e-05	Saccharomyces cerevisiae
LPNK01000013.1_g2315_raw	LPNK01000013.1_g2315	1.89484e-05	Metschnikowia sp. AWRI3582
D499_0H00150_max	D499_0H00150	1.89318e-05	Hanseniaspora uvarum
CU098_011032_deviation	CU098_011032	1.89076e-05	Rhizopus stolonifer
D499_0F01090_min	D499_0F01090	1.89076e-05	Hanseniaspora uvarum
KLTH0A01650g_mean	KLTH0A01650g	1.89076e-05	Lachancea thermotolerans
LPNK01000001.1_g3482_deviation	LPNK01000001.1_g3482	1.89076e-05	Metschnikowia sp. AWRI3582
MWSF01000017.1_g1146_raw	MWSF01000017.1_g1146	1.89076e-05	Starmerella bacillaris
PEGC01000011.1_g1197_raw	PEGC01000011.1_g1197	1.89076e-05	Cladosporium sp. SL-16
VIT_00008832001_max	VIT_00008832001	1.89076e-05	Vitis vinifera
VIT_00017604001_mean	VIT_00017604001	1.89076e-05	Vitis vinifera
D499_0A03610_max	D499_0A03610	1.89076e-05	Hanseniaspora uvarum
metfru2_scaffold_837_gene_7056_max	metfru2_scaffold_837_gene_7056	1.89076e-05	Metschnikowia fructicola
PEGC01000048.1_g9949_deviation	PEGC01000048.1_g9949	1.89076e-05	Cladosporium sp. SL-16
VIT_00028300001_raw	VIT_00028300001	1.89076e-05	Vitis vinifera
YIL094C_min	YIL094C	1.89076e-05	Saccharomyces cerevisiae
YNR071C_mean	YNR071C	1.89076e-05	Saccharomyces cerevisiae
LPNK01000082.1_g1071_mean	LPNK01000082.1_g1071	1.88889e-05	Metschnikowia sp. AWRI3582
VIT_00029411001_max	VIT_00029411001	1.88889e-05	Vitis vinifera
YNL314W_max	YNL314W	1.88889e-05	Saccharomyces cerevisiae
D499_0H01180_mean	D499_0H01180	1.88889e-05	Hanseniaspora uvarum
YKR059W_min	YKR059W	1.88889e-05	Saccharomyces cerevisiae
D6D18_09206_mean	D6D18_09206	1.88889e-05	Aureobasidium pullulans
MWSF01000009.1_g4040_raw	MWSF01000009.1_g4040	1.88889e-05	Starmerella bacillaris
YMR088C_max	YMR088C	1.88889e-05	Saccharomyces cerevisiae
M438DRAFT_272889_deviation	M438DRAFT_272889	1.88585e-05	Aureobasidium pullulans
YDR145W_deviation	YDR145W	1.88399e-05	Saccharomyces cerevisiae
YGR159C_deviation	YGR159C	1.88378e-05	Saccharomyces cerevisiae
YER152C_max	YER152C	1.88034e-05	Saccharomyces cerevisiae
D6D18_06175_max	D6D18_06175	1.88034e-05	Aureobasidium pullulans
VIT_00004110001_mean	VIT_00004110001	1.8799e-05	Vitis vinifera
BCIN_12g01010_deviation	BCIN_12g01010	1.8799e-05	Botrytis cinerea
D499_0F00420_max	D499_0F00420	1.8799e-05	Hanseniaspora uvarum
D6D18_01648_deviation	D6D18_01648	1.8799e-05	Aureobasidium pullulans
M438DRAFT_322498_deviation	M438DRAFT_322498	1.8799e-05	Aureobasidium pullulans
M438DRAFT_358622_deviation	M438DRAFT_358622	1.8799e-05	Aureobasidium pullulans
metfru2_scaffold_545_gene_5471_max	metfru2_scaffold_545_gene_5471	1.8799e-05	Metschnikowia fructicola
metfru2_scaffold_908_gene_7215_mean	metfru2_scaffold_908_gene_7215	1.8799e-05	Metschnikowia fructicola
MWSF01000044.1_g3052_deviation	MWSF01000044.1_g3052	1.8799e-05	Starmerella bacillaris
PEGC01000042.1_g9344_mean	PEGC01000042.1_g9344	1.8799e-05	Cladosporium sp. SL-16
snR190_raw	snR190	1.8799e-05	Saccharomyces cerevisiae
VIT_00004110001_deviation	VIT_00004110001	1.8799e-05	Vitis vinifera
VIT_00013935001_min	VIT_00013935001	1.8799e-05	Vitis vinifera
VIT_00022354001_deviation	VIT_00022354001	1.8799e-05	Vitis vinifera
VIT_00035141001_mean	VIT_00035141001	1.8799e-05	Vitis vinifera
YAL003W_raw	YAL003W	1.8799e-05	Saccharomyces cerevisiae
YJR012C_mean	YJR012C	1.8799e-05	Saccharomyces cerevisiae
YJR074W_min	YJR074W	1.8799e-05	Saccharomyces cerevisiae
YLR432W_mean	YLR432W	1.8799e-05	Saccharomyces cerevisiae
YPL154C_deviation	YPL154C	1.8799e-05	Saccharomyces cerevisiae
VIT_00020911001_min	VIT_00020911001	1.8799e-05	Vitis vinifera
YER050C_deviation	YER050C	1.8799e-05	Saccharomyces cerevisiae
D499_0F01080_raw	D499_0F01080	1.875e-05	Hanseniaspora uvarum
D499_0M00180_mean	D499_0M00180	1.875e-05	Hanseniaspora uvarum
M438DRAFT_294697_raw	M438DRAFT_294697	1.875e-05	Aureobasidium pullulans
M438DRAFT_317530_max	M438DRAFT_317530	1.875e-05	Aureobasidium pullulans
M438DRAFT_344445_raw	M438DRAFT_344445	1.875e-05	Aureobasidium pullulans
MWSF01000025.1_g1932_raw	MWSF01000025.1_g1932	1.875e-05	Starmerella bacillaris
MWSF01000041.1_g2978_mean	MWSF01000041.1_g2978	1.875e-05	Starmerella bacillaris
MWSF01000056.1_g3397_deviation	MWSF01000056.1_g3397	1.875e-05	Starmerella bacillaris
MWSF01000057.1_g3414_deviation	MWSF01000057.1_g3414	1.875e-05	Starmerella bacillaris
VIT_00001170001_mean	VIT_00001170001	1.875e-05	Vitis vinifera
VIT_00009189001_mean	VIT_00009189001	1.875e-05	Vitis vinifera
VIT_00011898001_max	VIT_00011898001	1.875e-05	Vitis vinifera
VIT_00014051001_raw	VIT_00014051001	1.875e-05	Vitis vinifera
VIT_00025601001_deviation	VIT_00025601001	1.875e-05	Vitis vinifera
VIT_00026774001_mean	VIT_00026774001	1.875e-05	Vitis vinifera
VIT_00036283001_max	VIT_00036283001	1.875e-05	Vitis vinifera
YDL060W_max	YDL060W	1.875e-05	Saccharomyces cerevisiae
YGR245C_min	YGR245C	1.875e-05	Saccharomyces cerevisiae
YML048W_max	YML048W	1.875e-05	Saccharomyces cerevisiae
YMR181C_mean	YMR181C	1.875e-05	Saccharomyces cerevisiae
VIT_00035320001_max	VIT_00035320001	1.87395e-05	Vitis vinifera
VIT_00034067001_raw	VIT_00034067001	1.87395e-05	Vitis vinifera
YIL088C_mean	YIL088C	1.87135e-05	Saccharomyces cerevisiae
VIT_00024177001_max	VIT_00024177001	1.87092e-05	Vitis vinifera
YML063W_mean	YML063W	1.87092e-05	Saccharomyces cerevisiae
YPR174C_max	YPR174C	1.86905e-05	Saccharomyces cerevisiae
VIT_00011918001_raw	VIT_00011918001	1.86905e-05	Vitis vinifera
YOR377W_min	YOR377W	1.86905e-05	Saccharomyces cerevisiae
VIT_00011647001_raw	VIT_00011647001	1.86727e-05	Vitis vinifera
D499_0Q00880_deviation	D499_0Q00880	1.86706e-05	Hanseniaspora uvarum
YLR277C_raw	YLR277C	1.8656e-05	Saccharomyces cerevisiae
MWSF01000014.1_g861_raw	MWSF01000014.1_g861	1.85965e-05	Starmerella bacillaris
MWSF01000022.1_g1763_mean	MWSF01000022.1_g1763	1.85965e-05	Starmerella bacillaris
VIT_00037664001_deviation	VIT_00037664001	1.85965e-05	Vitis vinifera
D499_0A03760_mean	D499_0A03760	1.85965e-05	Hanseniaspora uvarum
D499_0BO00100_min	D499_0BO00100	1.85808e-05	Hanseniaspora uvarum
VIT_00009379001_mean	VIT_00009379001	1.85808e-05	Vitis vinifera
VIT_00009282001_max	VIT_00009282001	1.85808e-05	Vitis vinifera
VIT_00013650001_max	VIT_00013650001	1.85808e-05	Vitis vinifera
VIT_00008110001_mean	VIT_00008110001	1.85808e-05	Vitis vinifera
VIT_00021082001_mean	VIT_00021082001	1.85808e-05	Vitis vinifera
YBR094W_deviation	YBR094W	1.85577e-05	Saccharomyces cerevisiae
VIT_00018288001_mean	VIT_00018288001	1.85399e-05	Vitis vinifera
YCL002C_deviation	YCL002C	1.85317e-05	Saccharomyces cerevisiae
PEGC01000025.1_g5001_deviation	PEGC01000025.1_g5001	1.85212e-05	Cladosporium sp. SL-16
VIT_00034067001_mean	VIT_00034067001	1.84766e-05	Vitis vinifera
KLTH0G19118g_mean	KLTH0G19118g	1.84722e-05	Lachancea thermotolerans
M438DRAFT_217792_mean	M438DRAFT_217792	1.84722e-05	Aureobasidium pullulans
M438DRAFT_299716_mean	M438DRAFT_299716	1.84722e-05	Aureobasidium pullulans
MWSF01000024.1_g1877_max	MWSF01000024.1_g1877	1.84722e-05	Starmerella bacillaris
VIT_00018000001_max	VIT_00018000001	1.84722e-05	Vitis vinifera
YAL023C_raw	YAL023C	1.84722e-05	Saccharomyces cerevisiae
M438DRAFT_342786_mean	M438DRAFT_342786	1.84397e-05	Aureobasidium pullulans
CU098_007808_max	CU098_007808	1.84314e-05	Rhizopus stolonifer
D499_0D01180_raw	D499_0D01180	1.84314e-05	Hanseniaspora uvarum
D499_0Ntrna2W_deviation	D499_0Ntrna2W	1.84314e-05	Hanseniaspora uvarum
KLTH0C00638g_raw	KLTH0C00638g	1.84314e-05	Lachancea thermotolerans
LPNK01000158.1_g4044_max	LPNK01000158.1_g4044	1.84314e-05	Metschnikowia sp. AWRI3582
M438DRAFT_315844_mean	M438DRAFT_315844	1.84314e-05	Aureobasidium pullulans
MWSF01000015.1_g909_mean	MWSF01000015.1_g909	1.84314e-05	Starmerella bacillaris
MWSF01000018.1_g1205_raw	MWSF01000018.1_g1205	1.84314e-05	Starmerella bacillaris
MWSF01000021.1_g1673_raw	MWSF01000021.1_g1673	1.84314e-05	Starmerella bacillaris
VIT_00019488001_deviation	VIT_00019488001	1.84314e-05	Vitis vinifera
VIT_00027967001_raw	VIT_00027967001	1.84314e-05	Vitis vinifera
YAL012W_max	YAL012W	1.84314e-05	Saccharomyces cerevisiae
YJL002C_max	YJL002C	1.84314e-05	Saccharomyces cerevisiae
YNL081C_max	YNL081C	1.84314e-05	Saccharomyces cerevisiae
YOR255W_max	YOR255W	1.84314e-05	Saccharomyces cerevisiae
M438DRAFT_403934_max	M438DRAFT_403934	1.84314e-05	Aureobasidium pullulans
YPL180W_max	YPL180W	1.84314e-05	Saccharomyces cerevisiae
VIT_00019997001_raw	VIT_00019997001	1.83824e-05	Vitis vinifera
KLTH0E15312g_max	KLTH0E15312g	1.83824e-05	Lachancea thermotolerans
M438DRAFT_295437_raw	M438DRAFT_295437	1.83824e-05	Aureobasidium pullulans
M438DRAFT_349556_raw	M438DRAFT_349556	1.83824e-05	Aureobasidium pullulans
MWSF01000004.1_g2812_max	MWSF01000004.1_g2812	1.83824e-05	Starmerella bacillaris
MWSF01000054.1_g3366_mean	MWSF01000054.1_g3366	1.83824e-05	Starmerella bacillaris
VIT_00009301001_max	VIT_00009301001	1.83824e-05	Vitis vinifera
VIT_00011718001_mean	VIT_00011718001	1.83824e-05	Vitis vinifera
VIT_00023118001_deviation	VIT_00023118001	1.83824e-05	Vitis vinifera
VIT_00031820001_max	VIT_00031820001	1.83824e-05	Vitis vinifera
VIT_00038617001_mean	VIT_00038617001	1.83824e-05	Vitis vinifera
YDR347W_max	YDR347W	1.83824e-05	Saccharomyces cerevisiae
YLR002C_deviation	YLR002C	1.83824e-05	Saccharomyces cerevisiae
YNL049C_max	YNL049C	1.83824e-05	Saccharomyces cerevisiae
YNL178W_max	YNL178W	1.83824e-05	Saccharomyces cerevisiae
YPL130W_mean	YPL130W	1.83824e-05	Saccharomyces cerevisiae
YPR103W_deviation	YPR103W	1.83824e-05	Saccharomyces cerevisiae
D499_0D01080_deviation	D499_0D01080	1.83824e-05	Hanseniaspora uvarum
VIT_00023153001_max	VIT_00023153001	1.83824e-05	Vitis vinifera
VIT_00012026001_max	VIT_00012026001	1.83394e-05	Vitis vinifera
metfru2_scaffold_984_gene_7337_raw	metfru2_scaffold_984_gene_7337	1.83333e-05	Metschnikowia fructicola
YLR381W_mean	YLR381W	1.83333e-05	Saccharomyces cerevisiae
D499_0J00960_mean	D499_0J00960	1.83333e-05	Hanseniaspora uvarum
VIT_00012236001_max	VIT_00012236001	1.83333e-05	Vitis vinifera
YDR017C_mean	YDR017C	1.83333e-05	Saccharomyces cerevisiae
D6D18_09157_raw	D6D18_09157	1.83228e-05	Aureobasidium pullulans
MWSF01000030.1_g2421_max	MWSF01000030.1_g2421	1.82884e-05	Starmerella bacillaris
MWSF01000036.1_g2662_raw	MWSF01000036.1_g2662	1.82884e-05	Starmerella bacillaris
VIT_00001297001_raw	VIT_00001297001	1.82884e-05	Vitis vinifera
PEGC01000022.1_g4373_max	PEGC01000022.1_g4373	1.82884e-05	Cladosporium sp. SL-16
M438DRAFT_322498_mean	M438DRAFT_322498	1.82738e-05	Aureobasidium pullulans
KLTH0D09570g_raw	KLTH0D09570g	1.8254e-05	Lachancea thermotolerans
metfru2_scaffold_10_gene_116_raw	metfru2_scaffold_10_gene_116	1.8254e-05	Metschnikowia fructicola
metfru2_scaffold_2587_gene_2592_raw	metfru2_scaffold_2587_gene_2592	1.8254e-05	Metschnikowia fructicola
MWSF01000017.1_g1167_mean	MWSF01000017.1_g1167	1.8254e-05	Starmerella bacillaris
M438DRAFT_348965_mean	M438DRAFT_348965	1.82393e-05	Aureobasidium pullulans
VIT_00025566001_max	VIT_00025566001	1.82005e-05	Vitis vinifera
LPNK01000013.1_g2292_mean	LPNK01000013.1_g2292	1.82005e-05	Metschnikowia sp. AWRI3582
YLR192C_max	YLR192C	1.819e-05	Saccharomyces cerevisiae
VIT_00017248001_raw	VIT_00017248001	1.81847e-05	Vitis vinifera
MWSF01000013.1_g730_mean	MWSF01000013.1_g730	1.81818e-05	Starmerella bacillaris
D499_0X00670_raw	D499_0X00670	1.81798e-05	Hanseniaspora uvarum
PEGC01000042.1_g9326_max	PEGC01000042.1_g9326	1.81798e-05	Cladosporium sp. SL-16
VIT_00034665001_max	VIT_00034665001	1.81798e-05	Vitis vinifera
M438DRAFT_343911_mean	M438DRAFT_343911	1.81798e-05	Aureobasidium pullulans
VIT_00011907001_mean	VIT_00011907001	1.81641e-05	Vitis vinifera
VIT_00016434001_min	VIT_00016434001	1.81641e-05	Vitis vinifera
YLR353W_max	YLR353W	1.81641e-05	Saccharomyces cerevisiae
VIT_00016617001_max	VIT_00016617001	1.8109e-05	Vitis vinifera
D499_0AM00200_max	D499_0AM00200	1.81046e-05	Hanseniaspora uvarum
YBR006W_max	YBR006W	1.81046e-05	Saccharomyces cerevisiae
D499_0A01960_mean	D499_0A01960	1.81046e-05	Hanseniaspora uvarum
MWSF01000011.1_g520_deviation	MWSF01000011.1_g520	1.81046e-05	Starmerella bacillaris
VIT_00036879001_mean	VIT_00036879001	1.81046e-05	Vitis vinifera
KLTH0E06842g_max	KLTH0E06842g	1.80556e-05	Lachancea thermotolerans
MWSF01000032.1_g2497_deviation	MWSF01000032.1_g2497	1.80556e-05	Starmerella bacillaris
VIT_00025854001_mean	VIT_00025854001	1.80556e-05	Vitis vinifera
MWSF01000071.1_g3775_raw	MWSF01000071.1_g3775	1.80556e-05	Starmerella bacillaris
PEGC01000040.1_g9026_min	PEGC01000040.1_g9026	1.80556e-05	Cladosporium sp. SL-16
VIT_00017901001_mean	VIT_00017901001	1.80556e-05	Vitis vinifera
YBR072W_raw	YBR072W	1.80556e-05	Saccharomyces cerevisiae
YJR150C_min	YJR150C	1.80556e-05	Saccharomyces cerevisiae
PEGC01000009.1_g13519_raw	PEGC01000009.1_g13519	1.80147e-05	Cladosporium sp. SL-16
VIT_00038582001_min	VIT_00038582001	1.80147e-05	Vitis vinifera
D499_0N01050_deviation	D499_0N01050	1.80147e-05	Hanseniaspora uvarum
LPNK01000025.1_g4920_mean	LPNK01000025.1_g4920	1.80147e-05	Metschnikowia sp. AWRI3582
LPNK01000045.1_g4222_deviation	LPNK01000045.1_g4222	1.80147e-05	Metschnikowia sp. AWRI3582
metfru2_scaffold_6682_gene_6198_deviation	metfru2_scaffold_6682_gene_6198	1.80147e-05	Metschnikowia fructicola
MWSF01000003.1_g2364_mean	MWSF01000003.1_g2364	1.80147e-05	Starmerella bacillaris
MWSF01000012.1_g702_max	MWSF01000012.1_g702	1.80147e-05	Starmerella bacillaris
MWSF01000075.1_g3793_raw	MWSF01000075.1_g3793	1.80147e-05	Starmerella bacillaris
VIT_00001173001_max	VIT_00001173001	1.80147e-05	Vitis vinifera
VIT_00004940001_max	VIT_00004940001	1.80147e-05	Vitis vinifera
VIT_00012212001_raw	VIT_00012212001	1.80147e-05	Vitis vinifera
VIT_00035869001_deviation	VIT_00035869001	1.80147e-05	Vitis vinifera
YGL148W_mean	YGL148W	1.80147e-05	Saccharomyces cerevisiae
YNL268W_deviation	YNL268W	1.80147e-05	Saccharomyces cerevisiae
MWSF01000004.1_g2842_mean	MWSF01000004.1_g2842	1.80147e-05	Starmerella bacillaris
VIT_00034099001_mean	VIT_00034099001	1.80147e-05	Vitis vinifera
KLTH0E06842g_deviation	KLTH0E06842g	1.79555e-05	Lachancea thermotolerans
VIT_00032581001_raw	VIT_00032581001	1.79309e-05	Vitis vinifera
YLR229C_raw	YLR229C	1.79228e-05	Saccharomyces cerevisiae
MWSF01000011.1_g620_max	MWSF01000011.1_g620	1.79167e-05	Starmerella bacillaris
VIT_00008587001_deviation	VIT_00008587001	1.79167e-05	Vitis vinifera
VIT_00025825001_max	VIT_00025825001	1.79062e-05	Vitis vinifera
M438DRAFT_283884_max	M438DRAFT_283884	1.78373e-05	Aureobasidium pullulans
LPNK01000084.1_g2664_deviation	LPNK01000084.1_g2664	1.78329e-05	Metschnikowia sp. AWRI3582
D6D18_03781_deviation	D6D18_03781	1.78122e-05	Aureobasidium pullulans
D499_0D00490_deviation	D499_0D00490	1.77778e-05	Hanseniaspora uvarum
MWSF01000052.1_g3336_mean	MWSF01000052.1_g3336	1.77778e-05	Starmerella bacillaris
YNL124W_deviation	YNL124W	1.77632e-05	Saccharomyces cerevisiae
metfru2_scaffold_611_gene_5885_mean	metfru2_scaffold_611_gene_5885	1.77632e-05	Metschnikowia fructicola
YDR528W_deviation	YDR528W	1.76879e-05	Saccharomyces cerevisiae
D6D18_03543_mean	D6D18_03543	1.76471e-05	Aureobasidium pullulans
LPNK01000013.1_g2262_deviation	LPNK01000013.1_g2262	1.76471e-05	Metschnikowia sp. AWRI3582
M438DRAFT_290752_min	M438DRAFT_290752	1.76471e-05	Aureobasidium pullulans
MWSF01000002.1_g1419_mean	MWSF01000002.1_g1419	1.76471e-05	Starmerella bacillaris
MWSF01000009.1_g3991_mean	MWSF01000009.1_g3991	1.76471e-05	Starmerella bacillaris
MWSF01000012.1_g625_min	MWSF01000012.1_g625	1.76471e-05	Starmerella bacillaris
VIT_00012145001_mean	VIT_00012145001	1.76471e-05	Vitis vinifera
VIT_00022899001_min	VIT_00022899001	1.76471e-05	Vitis vinifera
VIT_00034965001_min	VIT_00034965001	1.76471e-05	Vitis vinifera
YKL197C_deviation	YKL197C	1.76471e-05	Saccharomyces cerevisiae
C5L36_0C11190_min	C5L36_0C11190	1.76471e-05	Pichia kudriavzevii
metfru2_scaffold_3047_gene_3190_raw	metfru2_scaffold_3047_gene_3190	1.76471e-05	Metschnikowia fructicola
YJR110W_max	YJR110W	1.76471e-05	Saccharomyces cerevisiae
MWSF01000004.1_g2863_mean	MWSF01000004.1_g2863	1.76471e-05	Starmerella bacillaris
D499_0B01070_deviation	D499_0B01070	1.76085e-05	Hanseniaspora uvarum
VIT_00036562001_mean	VIT_00036562001	1.75794e-05	Vitis vinifera
YLR453C_max	YLR453C	1.75794e-05	Saccharomyces cerevisiae
VIT_00020400001_deviation	VIT_00020400001	1.75385e-05	Vitis vinifera
VIT_00015302001_max	VIT_00015302001	1.75328e-05	Vitis vinifera
VIT_00028045001_deviation	VIT_00028045001	1.7521e-05	Vitis vinifera
YPR083W_deviation	YPR083W	1.74679e-05	Saccharomyces cerevisiae
D499_0A04900_deviation	D499_0A04900	1.74653e-05	Hanseniaspora uvarum
MWSF01000014.1_g880_mean	MWSF01000014.1_g880	1.74242e-05	Starmerella bacillaris
VIT_00014709001_min	VIT_00014709001	1.73611e-05	Vitis vinifera
VIT_00038688001_raw	VIT_00038688001	1.73611e-05	Vitis vinifera
YDL083C_deviation	YDL083C	1.73611e-05	Saccharomyces cerevisiae
MWSF01000043.1_g3018_raw	MWSF01000043.1_g3018	1.73203e-05	Starmerella bacillaris
VIT_00015218001_raw	VIT_00015218001	1.72794e-05	Vitis vinifera
YLR144C_min	YLR144C	1.72671e-05	Saccharomyces cerevisiae
YEL042W_deviation	YEL042W	1.72409e-05	Saccharomyces cerevisiae
YLR167W_deviation	YLR167W	1.72304e-05	Saccharomyces cerevisiae
YER167W_max	YER167W	1.72117e-05	Saccharomyces cerevisiae
YKL068W_mean	YKL068W	1.72117e-05	Saccharomyces cerevisiae
LPNK01000050.1_g2574_raw	LPNK01000050.1_g2574	1.7193e-05	Metschnikowia sp. AWRI3582
M438DRAFT_343833_max	M438DRAFT_343833	1.7193e-05	Aureobasidium pullulans
YJL136C_deviation	YJL136C	1.71429e-05	Saccharomyces cerevisiae
MWSF01000026.1_g2009_deviation	MWSF01000026.1_g2009	1.71324e-05	Starmerella bacillaris
D6D18_05200_max	D6D18_05200	1.70635e-05	Aureobasidium pullulans
LPNK01000163.1_g5005_max	LPNK01000163.1_g5005	1.69935e-05	Metschnikowia sp. AWRI3582
YKR007W_max	YKR007W	1.694e-05	Saccharomyces cerevisiae
YIL010W_max	YIL010W	1.68627e-05	Saccharomyces cerevisiae
YIL109C_deviation	YIL109C	1.68073e-05	Saccharomyces cerevisiae
D6D18_04313_raw	D6D18_04313	1.67763e-05	Aureobasidium pullulans
MWSF01000022.1_g1743_mean	MWSF01000022.1_g1743	1.67763e-05	Starmerella bacillaris
VIT_00029735001_deviation	VIT_00029735001	1.67763e-05	Vitis vinifera
YOR259C_max	YOR259C	1.67763e-05	Saccharomyces cerevisiae
D499_0Q00310_max	D499_0Q00310	1.66667e-05	Hanseniaspora uvarum
[truncated: 5,156 more rows]

## Sheet: RNA-Seq varimp_rna_train70_site
identifier	gene	permutation_variable_importance	organism
LPNK01000108.1_g679_deviation	LPNK01000108.1_g679	0.000158296	Metschnikowia sp. AWRI3582
VIT_00035061001_raw	VIT_00035061001	0.00015694	Vitis vinifera
M438DRAFT_342985_mean	M438DRAFT_342985	0.000151931	Aureobasidium pullulans
VIT_00035061001_max	VIT_00035061001	0.000141872	Vitis vinifera
KLTH0G12760g_raw	KLTH0G12760g	0.000130971	Lachancea thermotolerans
M438DRAFT_407349_max	M438DRAFT_407349	0.000123769	Aureobasidium pullulans
YKL096W_deviation	YKL096W	0.000122957	Saccharomyces cerevisiae
M438DRAFT_348838_raw	M438DRAFT_348838	0.000122456	Aureobasidium pullulans
M438DRAFT_295437_max	M438DRAFT_295437	0.000121636	Aureobasidium pullulans
LPNK01000016.1_g4841_max	LPNK01000016.1_g4841	0.000116442	Metschnikowia sp. AWRI3582
M438DRAFT_278415_mean	M438DRAFT_278415	0.000114601	Aureobasidium pullulans
LPNK01000053.1_g4738_max	LPNK01000053.1_g4738	0.000112021	Metschnikowia sp. AWRI3582
M438DRAFT_347644_raw	M438DRAFT_347644	0.000111796	Aureobasidium pullulans
VIT_00035055001_mean	VIT_00035055001	0.000108124	Vitis vinifera
VIT_00035059001_mean	VIT_00035059001	0.00010791	Vitis vinifera
M438DRAFT_342463_max	M438DRAFT_342463	0.000106843	Aureobasidium pullulans
VIT_00026974001_raw	VIT_00026974001	0.00010615	Vitis vinifera
VIT_00023629001_mean	VIT_00023629001	0.000101845	Vitis vinifera
M438DRAFT_407349_raw	M438DRAFT_407349	0.000101033	Aureobasidium pullulans
LPNK01000123.1_g1577_mean	LPNK01000123.1_g1577	0.000100988	Metschnikowia sp. AWRI3582
M438DRAFT_308729_max	M438DRAFT_308729	0.000100212	Aureobasidium pullulans
D499_0F00110_deviation	D499_0F00110	9.9612e-05	Hanseniaspora uvarum
KLTH0H13640g_raw	KLTH0H13640g	9.56041e-05	Lachancea thermotolerans
PEGC01000004.1_g8725_max	PEGC01000004.1_g8725	9.53758e-05	Cladosporium sp. SL-16
YPL265W_deviation	YPL265W	9.5353e-05	Saccharomyces cerevisiae
M438DRAFT_407349_mean	M438DRAFT_407349	9.50366e-05	Aureobasidium pullulans
metfru2_scaffold_889_gene_7162_max	metfru2_scaffold_889_gene_7162	9.49037e-05	Metschnikowia fructicola
M438DRAFT_344278_max	M438DRAFT_344278	9.42949e-05	Aureobasidium pullulans
YDL055C_min	YDL055C	9.28997e-05	Saccharomyces cerevisiae
D6D18_03229_raw	D6D18_03229	9.27976e-05	Aureobasidium pullulans
YDL244W_mean	YDL244W	9.22169e-05	Saccharomyces cerevisiae
LPNK01000173.1_g5194_raw	LPNK01000173.1_g5194	9.17642e-05	Metschnikowia sp. AWRI3582
YCR061W_raw	YCR061W	9.17094e-05	Saccharomyces cerevisiae
M438DRAFT_308729_raw	M438DRAFT_308729	9.15819e-05	Aureobasidium pullulans
YDL243C_max	YDL243C	9.14851e-05	Saccharomyces cerevisiae
metfru2_scaffold_14_gene_839_deviation	metfru2_scaffold_14_gene_839	9.10089e-05	Metschnikowia fructicola
M438DRAFT_318457_deviation	M438DRAFT_318457	9.03608e-05	Aureobasidium pullulans
D6D18_10152_raw	D6D18_10152	8.95962e-05	Aureobasidium pullulans
M438DRAFT_301284_max	M438DRAFT_301284	8.91556e-05	Aureobasidium pullulans
CU098_001934_mean	CU098_001934	8.90545e-05	Rhizopus stolonifer
M438DRAFT_347629_deviation	M438DRAFT_347629	8.89279e-05	Aureobasidium pullulans
VIT_00025063001_raw	VIT_00025063001	8.74189e-05	Vitis vinifera
YGL253W_max	YGL253W	8.74007e-05	Saccharomyces cerevisiae
M438DRAFT_322624_mean	M438DRAFT_322624	8.72892e-05	Aureobasidium pullulans
M438DRAFT_330154_mean	M438DRAFT_330154	8.68597e-05	Aureobasidium pullulans
VIT_00035055001_deviation	VIT_00035055001	8.66642e-05	Vitis vinifera
LPNK01000006.1_g214_raw	LPNK01000006.1_g214	8.63345e-05	Metschnikowia sp. AWRI3582
M438DRAFT_217221_mean	M438DRAFT_217221	8.61787e-05	Aureobasidium pullulans
YGR149W_deviation	YGR149W	8.61626e-05	Saccharomyces cerevisiae
D499_0A00230_deviation	D499_0A00230	8.45128e-05	Hanseniaspora uvarum
YGR141W_deviation	YGR141W	8.35162e-05	Saccharomyces cerevisiae
PEGC01000004.1_g8393_raw	PEGC01000004.1_g8393	8.32294e-05	Cladosporium sp. SL-16
M438DRAFT_290249_mean	M438DRAFT_290249	8.32243e-05	Aureobasidium pullulans
VIT_00028262001_mean	VIT_00028262001	8.29937e-05	Vitis vinifera
snR190_deviation	snR190	8.29813e-05	Saccharomyces cerevisiae
VIT_00008595001_mean	VIT_00008595001	8.28242e-05	Vitis vinifera
M438DRAFT_290752_mean	M438DRAFT_290752	8.24632e-05	Aureobasidium pullulans
metfru2_scaffold_1650_gene_1253_mean	metfru2_scaffold_1650_gene_1253	8.2319e-05	Metschnikowia fructicola
D499_0J00410_max	D499_0J00410	8.22671e-05	Hanseniaspora uvarum
YBR005W_mean	YBR005W	8.19315e-05	Saccharomyces cerevisiae
YKR046C_mean	YKR046C	8.13457e-05	Saccharomyces cerevisiae
LPNK01000038.1_g3011_mean	LPNK01000038.1_g3011	8.10767e-05	Metschnikowia sp. AWRI3582
VIT_00033785001_mean	VIT_00033785001	8.08796e-05	Vitis vinifera
YLR353W_max	YLR353W	7.99259e-05	Saccharomyces cerevisiae
VIT_00029202001_mean	VIT_00029202001	7.88497e-05	Vitis vinifera
VIT_00025392001_raw	VIT_00025392001	7.87791e-05	Vitis vinifera
VIT_00033785001_raw	VIT_00033785001	7.87545e-05	Vitis vinifera
KLTH0G17050g_raw	KLTH0G17050g	7.78967e-05	Lachancea thermotolerans
VIT_00014340001_mean	VIT_00014340001	7.78773e-05	Vitis vinifera
KLTH0G12760g_min	KLTH0G12760g	7.77088e-05	Lachancea thermotolerans
YDL130W_deviation	YDL130W	7.75781e-05	Saccharomyces cerevisiae
YPR176C_mean	YPR176C	7.75694e-05	Saccharomyces cerevisiae
M438DRAFT_274440_raw	M438DRAFT_274440	7.74804e-05	Aureobasidium pullulans
YDL130W_max	YDL130W	7.73587e-05	Saccharomyces cerevisiae
M438DRAFT_318292_max	M438DRAFT_318292	7.72146e-05	Aureobasidium pullulans
M438DRAFT_311705_max	M438DRAFT_311705	7.71136e-05	Aureobasidium pullulans
YKL029C_max	YKL029C	7.68072e-05	Saccharomyces cerevisiae
metfru2_scaffold_869_gene_7130_max	metfru2_scaffold_869_gene_7130	7.65925e-05	Metschnikowia fructicola
YML024W_max	YML024W	7.61286e-05	Saccharomyces cerevisiae
metfru2_scaffold_5465_gene_5487_deviation	metfru2_scaffold_5465_gene_5487	7.56805e-05	Metschnikowia fructicola
M438DRAFT_344045_mean	M438DRAFT_344045	7.53885e-05	Aureobasidium pullulans
KLTH0D08426g_max	KLTH0D08426g	7.52749e-05	Lachancea thermotolerans
YHR126C_min	YHR126C	7.51784e-05	Saccharomyces cerevisiae
YDL244W_deviation	YDL244W	7.50267e-05	Saccharomyces cerevisiae
MWSF01000001.1_g78_max	MWSF01000001.1_g78	7.49227e-05	Starmerella bacillaris
metfru2_scaffold_2262_gene_2166_mean	metfru2_scaffold_2262_gene_2166	7.48698e-05	Metschnikowia fructicola
YOR367W_max	YOR367W	7.46877e-05	Saccharomyces cerevisiae
YDR528W_deviation	YDR528W	7.45185e-05	Saccharomyces cerevisiae
PEGC01000009.1_g13487_deviation	PEGC01000009.1_g13487	7.44037e-05	Cladosporium sp. SL-16
VIT_00007898001_raw	VIT_00007898001	7.43564e-05	Vitis vinifera
YHR068W_min	YHR068W	7.42552e-05	Saccharomyces cerevisiae
YHR208W_deviation	YHR208W	7.40027e-05	Saccharomyces cerevisiae
YMR120C_raw	YMR120C	7.39022e-05	Saccharomyces cerevisiae
YJR148W_raw	YJR148W	7.37821e-05	Saccharomyces cerevisiae
M438DRAFT_308729_deviation	M438DRAFT_308729	7.37657e-05	Aureobasidium pullulans
VIT_00009902001_mean	VIT_00009902001	7.34067e-05	Vitis vinifera
D6D18_05161_max	D6D18_05161	7.28861e-05	Aureobasidium pullulans
M438DRAFT_361883_mean	M438DRAFT_361883	7.26158e-05	Aureobasidium pullulans
YJL008C_raw	YJL008C	7.25913e-05	Saccharomyces cerevisiae
VIT_00019518001_max	VIT_00019518001	7.21652e-05	Vitis vinifera
YNR058W_mean	YNR058W	7.21645e-05	Saccharomyces cerevisiae
YPR011C_deviation	YPR011C	7.19127e-05	Saccharomyces cerevisiae
metfru2_scaffold_1640_gene_1241_raw	metfru2_scaffold_1640_gene_1241	7.18436e-05	Metschnikowia fructicola
M438DRAFT_299773_max	M438DRAFT_299773	7.1684e-05	Aureobasidium pullulans
KLTH0G07392g_mean	KLTH0G07392g	7.10975e-05	Lachancea thermotolerans
M438DRAFT_346032_raw	M438DRAFT_346032	7.06588e-05	Aureobasidium pullulans
M438DRAFT_270294_max	M438DRAFT_270294	7.01663e-05	Aureobasidium pullulans
D499_0F01320_mean	D499_0F01320	7.00892e-05	Hanseniaspora uvarum
D6D18_10103_mean	D6D18_10103	7.00488e-05	Aureobasidium pullulans
YBR048W_mean	YBR048W	6.97392e-05	Saccharomyces cerevisiae
LPNK01000175.1_g3431_max	LPNK01000175.1_g3431	6.94042e-05	Metschnikowia sp. AWRI3582
LPNK01000038.1_g3011_max	LPNK01000038.1_g3011	6.89361e-05	Metschnikowia sp. AWRI3582
M438DRAFT_346806_deviation	M438DRAFT_346806	6.89233e-05	Aureobasidium pullulans
VIT_00016276001_mean	VIT_00016276001	6.87244e-05	Vitis vinifera
LPNK01000049.1_g3085_raw	LPNK01000049.1_g3085	6.859e-05	Metschnikowia sp. AWRI3582
M438DRAFT_340936_max	M438DRAFT_340936	6.84838e-05	Aureobasidium pullulans
KLTH0D08426g_mean	KLTH0D08426g	6.84273e-05	Lachancea thermotolerans
M438DRAFT_366135_max	M438DRAFT_366135	6.80946e-05	Aureobasidium pullulans
M438DRAFT_296747_raw	M438DRAFT_296747	6.80911e-05	Aureobasidium pullulans
VIT_00038647001_mean	VIT_00038647001	6.79655e-05	Vitis vinifera
M438DRAFT_301284_raw	M438DRAFT_301284	6.78701e-05	Aureobasidium pullulans
KLTH0H13640g_max	KLTH0H13640g	6.78548e-05	Lachancea thermotolerans
LPNK01000016.1_g4841_raw	LPNK01000016.1_g4841	6.78038e-05	Metschnikowia sp. AWRI3582
YFR042W_deviation	YFR042W	6.76073e-05	Saccharomyces cerevisiae
YDR261C_deviation	YDR261C	6.76029e-05	Saccharomyces cerevisiae
YNL115C_raw	YNL115C	6.7343e-05	Saccharomyces cerevisiae
D499_0B01550_mean	D499_0B01550	6.71446e-05	Hanseniaspora uvarum
M438DRAFT_154516_deviation	M438DRAFT_154516	6.69315e-05	Aureobasidium pullulans
VIT_00014054001_mean	VIT_00014054001	6.68299e-05	Vitis vinifera
M438DRAFT_346806_max	M438DRAFT_346806	6.68097e-05	Aureobasidium pullulans
D499_0F01320_raw	D499_0F01320	6.68095e-05	Hanseniaspora uvarum
YIR028W_raw	YIR028W	6.67752e-05	Saccharomyces cerevisiae
D6D18_02420_mean	D6D18_02420	6.67092e-05	Aureobasidium pullulans
metfru2_scaffold_3047_gene_3190_raw	metfru2_scaffold_3047_gene_3190	6.66853e-05	Metschnikowia fructicola
M438DRAFT_290249_raw	M438DRAFT_290249	6.668e-05	Aureobasidium pullulans
KLTH0H06798g_deviation	KLTH0H06798g	6.65861e-05	Lachancea thermotolerans
KLTH0E09064g_min	KLTH0E09064g	6.65382e-05	Lachancea thermotolerans
YDL244W_raw	YDL244W	6.65239e-05	Saccharomyces cerevisiae
KLTH0C07172g_deviation	KLTH0C07172g	6.64245e-05	Lachancea thermotolerans
LPNK01000051.1_g3769_deviation	LPNK01000051.1_g3769	6.63667e-05	Metschnikowia sp. AWRI3582
M438DRAFT_317695_mean	M438DRAFT_317695	6.61944e-05	Aureobasidium pullulans
M438DRAFT_347629_mean	M438DRAFT_347629	6.58601e-05	Aureobasidium pullulans
M438DRAFT_308302_raw	M438DRAFT_308302	6.57973e-05	Aureobasidium pullulans
VIT_00017847001_max	VIT_00017847001	6.578e-05	Vitis vinifera
YDR267C_raw	YDR267C	6.57239e-05	Saccharomyces cerevisiae
YCL047C_mean	YCL047C	6.57116e-05	Saccharomyces cerevisiae
metfru2_scaffold_6682_gene_6198_deviation	metfru2_scaffold_6682_gene_6198	6.57107e-05	Metschnikowia fructicola
VIT_00020151001_deviation	VIT_00020151001	6.55689e-05	Vitis vinifera
VIT_00015278001_raw	VIT_00015278001	6.55625e-05	Vitis vinifera
VIT_00021311001_raw	VIT_00021311001	6.55176e-05	Vitis vinifera
YJR124C_min	YJR124C	6.52649e-05	Saccharomyces cerevisiae
KLTH0E10208g_deviation	KLTH0E10208g	6.51754e-05	Lachancea thermotolerans
YPR176C_raw	YPR176C	6.50819e-05	Saccharomyces cerevisiae
metfru2_scaffold_3451_gene_3672_deviation	metfru2_scaffold_3451_gene_3672	6.50396e-05	Metschnikowia fructicola
VIT_00014340001_raw	VIT_00014340001	6.48984e-05	Vitis vinifera
VIT_00016276001_raw	VIT_00016276001	6.48423e-05	Vitis vinifera
VIT_00019848001_raw	VIT_00019848001	6.48307e-05	Vitis vinifera
LPNK01000051.1_g3784_max	LPNK01000051.1_g3784	6.47498e-05	Metschnikowia sp. AWRI3582
VIT_00023868001_raw	VIT_00023868001	6.45629e-05	Vitis vinifera
VIT_00035060001_raw	VIT_00035060001	6.43878e-05	Vitis vinifera
M438DRAFT_344663_mean	M438DRAFT_344663	6.42763e-05	Aureobasidium pullulans
M438DRAFT_286140_raw	M438DRAFT_286140	6.40213e-05	Aureobasidium pullulans
M438DRAFT_342985_raw	M438DRAFT_342985	6.39839e-05	Aureobasidium pullulans
YDL243C_raw	YDL243C	6.38734e-05	Saccharomyces cerevisiae
CU098_012009_mean	CU098_012009	6.38701e-05	Rhizopus stolonifer
VIT_00012212001_raw	VIT_00012212001	6.3858e-05	Vitis vinifera
VIT_00026318001_mean	VIT_00026318001	6.38506e-05	Vitis vinifera
D6D18_01185_raw	D6D18_01185	6.3845e-05	Aureobasidium pullulans
M438DRAFT_347158_raw	M438DRAFT_347158	6.37893e-05	Aureobasidium pullulans
M438DRAFT_295437_raw	M438DRAFT_295437	6.3681e-05	Aureobasidium pullulans
MWSF01000004.1_g2863_raw	MWSF01000004.1_g2863	6.35965e-05	Starmerella bacillaris
VIT_00029202001_raw	VIT_00029202001	6.35562e-05	Vitis vinifera
metfru2_scaffold_875_gene_7140_raw	metfru2_scaffold_875_gene_7140	6.35405e-05	Metschnikowia fructicola
VIT_00017937001_deviation	VIT_00017937001	6.34197e-05	Vitis vinifera
M438DRAFT_278415_max	M438DRAFT_278415	6.33178e-05	Aureobasidium pullulans
VIT_00024576001_deviation	VIT_00024576001	6.31063e-05	Vitis vinifera
M438DRAFT_344278_raw	M438DRAFT_344278	6.26828e-05	Aureobasidium pullulans
PEGC01000014.1_g2247_max	PEGC01000014.1_g2247	6.24726e-05	Cladosporium sp. SL-16
M438DRAFT_346971_mean	M438DRAFT_346971	6.24562e-05	Aureobasidium pullulans
VIT_00017087001_raw	VIT_00017087001	6.22723e-05	Vitis vinifera
LPNK01000067.1_g5272_raw	LPNK01000067.1_g5272	6.21884e-05	Metschnikowia sp. AWRI3582
YER016W_deviation	YER016W	6.20623e-05	Saccharomyces cerevisiae
M438DRAFT_345222_mean	M438DRAFT_345222	6.18946e-05	Aureobasidium pullulans
KLTH0C11396g_mean	KLTH0C11396g	6.17647e-05	Lachancea thermotolerans
LPNK01000054.1_g4443_raw	LPNK01000054.1_g4443	6.17634e-05	Metschnikowia sp. AWRI3582
MWSF01000013.1_g768_max	MWSF01000013.1_g768	6.13813e-05	Starmerella bacillaris
KLTH0D10648g_raw	KLTH0D10648g	6.13488e-05	Lachancea thermotolerans
M438DRAFT_342107_raw	M438DRAFT_342107	6.13294e-05	Aureobasidium pullulans
M438DRAFT_346806_mean	M438DRAFT_346806	6.13067e-05	Aureobasidium pullulans
M438DRAFT_343198_deviation	M438DRAFT_343198	6.11904e-05	Aureobasidium pullulans
VIT_00027381001_max	VIT_00027381001	6.10814e-05	Vitis vinifera
M438DRAFT_367710_max	M438DRAFT_367710	6.0992e-05	Aureobasidium pullulans
YEL037C_min	YEL037C	6.096e-05	Saccharomyces cerevisiae
M438DRAFT_348965_max	M438DRAFT_348965	6.06282e-05	Aureobasidium pullulans
VIT_00027922001_max	VIT_00027922001	6.04884e-05	Vitis vinifera
metfru2_scaffold_466_gene_4859_max	metfru2_scaffold_466_gene_4859	6.02567e-05	Metschnikowia fructicola
LPNK01000006.1_g176_mean	LPNK01000006.1_g176	6.02364e-05	Metschnikowia sp. AWRI3582
KLTH0E10208g_raw	KLTH0E10208g	6.02305e-05	Lachancea thermotolerans
YML062C_max	YML062C	6.00451e-05	Saccharomyces cerevisiae
VIT_00029319001_raw	VIT_00029319001	5.99699e-05	Vitis vinifera
metfru2_scaffold_200_gene_1801_raw	metfru2_scaffold_200_gene_1801	5.9821e-05	Metschnikowia fructicola
snR10_deviation	snR10	5.96988e-05	Saccharomyces cerevisiae
VIT_00025063001_max	VIT_00025063001	5.96136e-05	Vitis vinifera
VIT_00013471001_mean	VIT_00013471001	5.95016e-05	Vitis vinifera
KLTH0E09460g_deviation	KLTH0E09460g	5.93324e-05	Lachancea thermotolerans
KLTH0H06798g_max	KLTH0H06798g	5.91999e-05	Lachancea thermotolerans
KLTH0B01958g_raw	KLTH0B01958g	5.90995e-05	Lachancea thermotolerans
D499_0J00260_raw	D499_0J00260	5.9095e-05	Hanseniaspora uvarum
M438DRAFT_154516_mean	M438DRAFT_154516	5.87123e-05	Aureobasidium pullulans
LPNK01000069.1_g3689_max	LPNK01000069.1_g3689	5.8544e-05	Metschnikowia sp. AWRI3582
LPNK01000013.1_g2299_mean	LPNK01000013.1_g2299	5.84612e-05	Metschnikowia sp. AWRI3582
YJL130C_mean	YJL130C	5.84097e-05	Saccharomyces cerevisiae
YJR145C_mean	YJR145C	5.80338e-05	Saccharomyces cerevisiae
D6D18_02681_mean	D6D18_02681	5.79072e-05	Aureobasidium pullulans
VIT_00030293001_deviation	VIT_00030293001	5.78279e-05	Vitis vinifera
CU098_008023_max	CU098_008023	5.77871e-05	Rhizopus stolonifer
KLTH0B05610g_max	KLTH0B05610g	5.76858e-05	Lachancea thermotolerans
D6D18_02296_max	D6D18_02296	5.75804e-05	Aureobasidium pullulans
D499_0D01370_max	D499_0D01370	5.72076e-05	Hanseniaspora uvarum
M438DRAFT_396350_max	M438DRAFT_396350	5.69526e-05	Aureobasidium pullulans
M438DRAFT_213475_raw	M438DRAFT_213475	5.69392e-05	Aureobasidium pullulans
CU098_006316_max	CU098_006316	5.69357e-05	Rhizopus stolonifer
VIT_00007779001_mean	VIT_00007779001	5.68174e-05	Vitis vinifera
PEGC01000040.1_g9026_min	PEGC01000040.1_g9026	5.68167e-05	Cladosporium sp. SL-16
YPR157W_mean	YPR157W	5.68055e-05	Saccharomyces cerevisiae
MWSF01000012.1_g702_raw	MWSF01000012.1_g702	5.6732e-05	Starmerella bacillaris
VIT_00015780001_mean	VIT_00015780001	5.66527e-05	Vitis vinifera
metfru2_scaffold_7_gene_6374_deviation	metfru2_scaffold_7_gene_6374	5.64082e-05	Metschnikowia fructicola
LPNK01000054.1_g4506_raw	LPNK01000054.1_g4506	5.6376e-05	Metschnikowia sp. AWRI3582
KLTH0F18348g_mean	KLTH0F18348g	5.62155e-05	Lachancea thermotolerans
M438DRAFT_341606_raw	M438DRAFT_341606	5.61957e-05	Aureobasidium pullulans
LPNK01000011.1_g2114_max	LPNK01000011.1_g2114	5.61443e-05	Metschnikowia sp. AWRI3582
KLTH0E04752g_mean	KLTH0E04752g	5.60953e-05	Lachancea thermotolerans
LPNK01000041.1_g3333_deviation	LPNK01000041.1_g3333	5.60844e-05	Metschnikowia sp. AWRI3582
M438DRAFT_346096_mean	M438DRAFT_346096	5.60743e-05	Aureobasidium pullulans
VIT_00026248001_deviation	VIT_00026248001	5.57063e-05	Vitis vinifera
KLTH0H06798g_mean	KLTH0H06798g	5.5639e-05	Lachancea thermotolerans
D6D18_05936_raw	D6D18_05936	5.56057e-05	Aureobasidium pullulans
MWSF01000079.1_g3924_raw	MWSF01000079.1_g3924	5.54786e-05	Starmerella bacillaris
VIT_00004847001_mean	VIT_00004847001	5.54675e-05	Vitis vinifera
metfru2_scaffold_53_gene_5359_deviation	metfru2_scaffold_53_gene_5359	5.54506e-05	Metschnikowia fructicola
LPNK01000116.1_g4807_mean	LPNK01000116.1_g4807	5.54453e-05	Metschnikowia sp. AWRI3582
KLTH0E09460g_max	KLTH0E09460g	5.54379e-05	Lachancea thermotolerans
M438DRAFT_347220_max	M438DRAFT_347220	5.54364e-05	Aureobasidium pullulans
M438DRAFT_297024_deviation	M438DRAFT_297024	5.54359e-05	Aureobasidium pullulans
VIT_00024045001_raw	VIT_00024045001	5.53466e-05	Vitis vinifera
PEGC01000003.1_g6959_deviation	PEGC01000003.1_g6959	5.52829e-05	Cladosporium sp. SL-16
metfru2_scaffold_3291_gene_3472_max	metfru2_scaffold_3291_gene_3472	5.52369e-05	Metschnikowia fructicola
M438DRAFT_398122_raw	M438DRAFT_398122	5.52025e-05	Aureobasidium pullulans
M438DRAFT_299639_raw	M438DRAFT_299639	5.51844e-05	Aureobasidium pullulans
KLTH0G07216g_raw	KLTH0G07216g	5.51377e-05	Lachancea thermotolerans
D6D18_01185_mean	D6D18_01185	5.5126e-05	Aureobasidium pullulans
M438DRAFT_344490_raw	M438DRAFT_344490	5.5045e-05	Aureobasidium pullulans
YKR032W_max	YKR032W	5.49101e-05	Saccharomyces cerevisiae
M438DRAFT_302831_deviation	M438DRAFT_302831	5.48604e-05	Aureobasidium pullulans
M438DRAFT_280398_raw	M438DRAFT_280398	5.48221e-05	Aureobasidium pullulans
M438DRAFT_345626_mean	M438DRAFT_345626	5.46784e-05	Aureobasidium pullulans
YNL284C_deviation	YNL284C	5.46521e-05	Saccharomyces cerevisiae
YHL014C_deviation	YHL014C	5.45799e-05	Saccharomyces cerevisiae
YJR156C_max	YJR156C	5.45417e-05	Saccharomyces cerevisiae
YJR105W_raw	YJR105W	5.45413e-05	Saccharomyces cerevisiae
LPNK01000086.1_g1675_raw	LPNK01000086.1_g1675	5.44496e-05	Metschnikowia sp. AWRI3582
VIT_00019824001_mean	VIT_00019824001	5.4237e-05	Vitis vinifera
CU098_013618_raw	CU098_013618	5.41958e-05	Rhizopus stolonifer
YDL055C_raw	YDL055C	5.41586e-05	Saccharomyces cerevisiae
VIT_00023629001_raw	VIT_00023629001	5.41572e-05	Vitis vinifera
LPNK01000105.1_g1922_mean	LPNK01000105.1_g1922	5.4152e-05	Metschnikowia sp. AWRI3582
YDR261C_max	YDR261C	5.4015e-05	Saccharomyces cerevisiae
VIT_00016563001_max	VIT_00016563001	5.39019e-05	Vitis vinifera
YHR121W_raw	YHR121W	5.38743e-05	Saccharomyces cerevisiae
YOR099W_mean	YOR099W	5.38065e-05	Saccharomyces cerevisiae
YKR053C_max	YKR053C	5.37405e-05	Saccharomyces cerevisiae
metfru2_scaffold_106_gene_219_mean	metfru2_scaffold_106_gene_219	5.37289e-05	Metschnikowia fructicola
KLTH0F07986g_raw	KLTH0F07986g	5.36153e-05	Lachancea thermotolerans
D6D18_03423_max	D6D18_03423	5.34658e-05	Aureobasidium pullulans
M438DRAFT_327372_max	M438DRAFT_327372	5.34429e-05	Aureobasidium pullulans
YPL109C_deviation	YPL109C	5.34293e-05	Saccharomyces cerevisiae
YFL059W_deviation	YFL059W	5.33598e-05	Saccharomyces cerevisiae
M438DRAFT_304618_max	M438DRAFT_304618	5.32763e-05	Aureobasidium pullulans
metfru2_scaffold_1122_gene_352_raw	metfru2_scaffold_1122_gene_352	5.3265e-05	Metschnikowia fructicola
M438DRAFT_288775_raw	M438DRAFT_288775	5.32614e-05	Aureobasidium pullulans
MWSF01000001.1_g179_raw	MWSF01000001.1_g179	5.32434e-05	Starmerella bacillaris
YFR032C_max	YFR032C	5.32074e-05	Saccharomyces cerevisiae
D6D18_01937_max	D6D18_01937	5.31326e-05	Aureobasidium pullulans
M438DRAFT_7080_max	M438DRAFT_7080	5.30923e-05	Aureobasidium pullulans
YHL001W_raw	YHL001W	5.30344e-05	Saccharomyces cerevisiae
YBR052C_deviation	YBR052C	5.30151e-05	Saccharomyces cerevisiae
VIT_00034964001_mean	VIT_00034964001	5.2948e-05	Vitis vinifera
VIT_00029411001_max	VIT_00029411001	5.29357e-05	Vitis vinifera
MWSF01000004.1_g2775_deviation	MWSF01000004.1_g2775	5.28772e-05	Starmerella bacillaris
LPNK01000156.1_g4597_mean	LPNK01000156.1_g4597	5.28058e-05	Metschnikowia sp. AWRI3582
MWSF01000001.1_g250_deviation	MWSF01000001.1_g250	5.27631e-05	Starmerella bacillaris
YJR156C_deviation	YJR156C	5.26916e-05	Saccharomyces cerevisiae
M438DRAFT_343198_raw	M438DRAFT_343198	5.26429e-05	Aureobasidium pullulans
snR13_deviation	snR13	5.26032e-05	Saccharomyces cerevisiae
VIT_00018044001_mean	VIT_00018044001	5.2549e-05	Vitis vinifera
M438DRAFT_348887_min	M438DRAFT_348887	5.2479e-05	Aureobasidium pullulans
VIT_00031219001_mean	VIT_00031219001	5.24586e-05	Vitis vinifera
VIT_00016164001_mean	VIT_00016164001	5.24273e-05	Vitis vinifera
YPL092W_min	YPL092W	5.23225e-05	Saccharomyces cerevisiae
YBR006W_max	YBR006W	5.21697e-05	Saccharomyces cerevisiae
VIT_00016238001_min	VIT_00016238001	5.2137e-05	Vitis vinifera
M438DRAFT_347644_max	M438DRAFT_347644	5.21178e-05	Aureobasidium pullulans
PEGC01000028.1_g5757_deviation	PEGC01000028.1_g5757	5.20262e-05	Cladosporium sp. SL-16
VIT_00028017001_max	VIT_00028017001	5.19711e-05	Vitis vinifera
VIT_00038148001_mean	VIT_00038148001	5.19338e-05	Vitis vinifera
YIL057C_min	YIL057C	5.18642e-05	Saccharomyces cerevisiae
M438DRAFT_311243_raw	M438DRAFT_311243	5.18376e-05	Aureobasidium pullulans
VIT_00013755001_raw	VIT_00013755001	5.17778e-05	Vitis vinifera
D499_0I01570_max	D499_0I01570	5.17753e-05	Hanseniaspora uvarum
MWSF01000015.1_g941_max	MWSF01000015.1_g941	5.17677e-05	Starmerella bacillaris
YJR072C_mean	YJR072C	5.16853e-05	Saccharomyces cerevisiae
PEGC01000026.1_g5259_raw	PEGC01000026.1_g5259	5.16053e-05	Cladosporium sp. SL-16
D499_0D01100_deviation	D499_0D01100	5.15767e-05	Hanseniaspora uvarum
KLTH0B01188g_raw	KLTH0B01188g	5.15703e-05	Lachancea thermotolerans
KLTH0G02332g_deviation	KLTH0G02332g	5.14711e-05	Lachancea thermotolerans
M438DRAFT_274454_min	M438DRAFT_274454	5.14618e-05	Aureobasidium pullulans
D6D18_02443_raw	D6D18_02443	5.14344e-05	Aureobasidium pullulans
YPL221W_max	YPL221W	5.1181e-05	Saccharomyces cerevisiae
metfru2_scaffold_179_gene_1476_mean	metfru2_scaffold_179_gene_1476	5.11163e-05	Metschnikowia fructicola
VIT_00018026001_raw	VIT_00018026001	5.11112e-05	Vitis vinifera
CU098_010776_max	CU098_010776	5.10673e-05	Rhizopus stolonifer
M438DRAFT_370112_mean	M438DRAFT_370112	5.10317e-05	Aureobasidium pullulans
metfru2_scaffold_3047_gene_3190_mean	metfru2_scaffold_3047_gene_3190	5.10289e-05	Metschnikowia fructicola
YPL135W_mean	YPL135W	5.10178e-05	Saccharomyces cerevisiae
KLTH0G12760g_max	KLTH0G12760g	5.09231e-05	Lachancea thermotolerans
VIT_00033326001_max	VIT_00033326001	5.077e-05	Vitis vinifera
M438DRAFT_398122_mean	M438DRAFT_398122	5.06797e-05	Aureobasidium pullulans
D499_0I01480_raw	D499_0I01480	5.05708e-05	Hanseniaspora uvarum
M438DRAFT_343833_max	M438DRAFT_343833	5.0498e-05	Aureobasidium pullulans
D6D18_10103_raw	D6D18_10103	5.04902e-05	Aureobasidium pullulans
VIT_00016342001_deviation	VIT_00016342001	5.0484e-05	Vitis vinifera
VIT_00025673001_mean	VIT_00025673001	5.01931e-05	Vitis vinifera
M438DRAFT_349757_max	M438DRAFT_349757	5.00953e-05	Aureobasidium pullulans
VIT_00024453001_raw	VIT_00024453001	5.00623e-05	Vitis vinifera
M438DRAFT_341369_mean	M438DRAFT_341369	4.99854e-05	Aureobasidium pullulans
M438DRAFT_348887_max	M438DRAFT_348887	4.99324e-05	Aureobasidium pullulans
D499_0Z00200_raw	D499_0Z00200	4.99183e-05	Hanseniaspora uvarum
VIT_00026429001_deviation	VIT_00026429001	4.97566e-05	Vitis vinifera
VIT_00009384001_mean	VIT_00009384001	4.97356e-05	Vitis vinifera
CU098_012259_raw	CU098_012259	4.97222e-05	Rhizopus stolonifer
YER091C_mean	YER091C	4.96843e-05	Saccharomyces cerevisiae
YDL045C_raw	YDL045C	4.96836e-05	Saccharomyces cerevisiae
VIT_00020540001_raw	VIT_00020540001	4.96749e-05	Vitis vinifera
YDR486C_deviation	YDR486C	4.95588e-05	Saccharomyces cerevisiae
VIT_00009629001_max	VIT_00009629001	4.95476e-05	Vitis vinifera
KLTH0B05610g_deviation	KLTH0B05610g	4.95425e-05	Lachancea thermotolerans
VIT_00011882001_raw	VIT_00011882001	4.95299e-05	Vitis vinifera
VIT_00009243001_mean	VIT_00009243001	4.95244e-05	Vitis vinifera
YDL189W_mean	YDL189W	4.95132e-05	Saccharomyces cerevisiae
M438DRAFT_299639_mean	M438DRAFT_299639	4.94854e-05	Aureobasidium pullulans
LPNK01000095.1_g1857_mean	LPNK01000095.1_g1857	4.9484e-05	Metschnikowia sp. AWRI3582
snR81_max	snR81	4.94495e-05	Saccharomyces cerevisiae
LPNK01000124.1_g5075_mean	LPNK01000124.1_g5075	4.94444e-05	Metschnikowia sp. AWRI3582
M438DRAFT_347886_max	M438DRAFT_347886	4.94122e-05	Aureobasidium pullulans
VIT_00025830001_min	VIT_00025830001	4.93627e-05	Vitis vinifera
VIT_00015278001_mean	VIT_00015278001	4.93388e-05	Vitis vinifera
LPNK01000049.1_g3057_max	LPNK01000049.1_g3057	4.93201e-05	Metschnikowia sp. AWRI3582
VIT_00013755001_mean	VIT_00013755001	4.92459e-05	Vitis vinifera
PEGC01000004.1_g8858_deviation	PEGC01000004.1_g8858	4.92332e-05	Cladosporium sp. SL-16
M438DRAFT_271022_deviation	M438DRAFT_271022	4.91916e-05	Aureobasidium pullulans
D499_0F00810_max	D499_0F00810	4.90977e-05	Hanseniaspora uvarum
M438DRAFT_346046_raw	M438DRAFT_346046	4.90519e-05	Aureobasidium pullulans
KLTH0E02200g_max	KLTH0E02200g	4.9012e-05	Lachancea thermotolerans
YPR179C_deviation	YPR179C	4.89284e-05	Saccharomyces cerevisiae
YBR231C_max	YBR231C	4.88733e-05	Saccharomyces cerevisiae
M438DRAFT_347979_mean	M438DRAFT_347979	4.87103e-05	Aureobasidium pullulans
M438DRAFT_345137_mean	M438DRAFT_345137	4.86769e-05	Aureobasidium pullulans
PEGC01000009.1_g13115_max	PEGC01000009.1_g13115	4.86445e-05	Cladosporium sp. SL-16
D6D18_03425_max	D6D18_03425	4.86088e-05	Aureobasidium pullulans
M438DRAFT_347201_mean	M438DRAFT_347201	4.86017e-05	Aureobasidium pullulans
YDR353W_raw	YDR353W	4.85863e-05	Saccharomyces cerevisiae
VIT_00033785001_max	VIT_00033785001	4.85848e-05	Vitis vinifera
MWSF01000002.1_g1391_raw	MWSF01000002.1_g1391	4.85673e-05	Starmerella bacillaris
PEGC01000060.1_g11330_mean	PEGC01000060.1_g11330	4.85119e-05	Cladosporium sp. SL-16
YOL002C_deviation	YOL002C	4.84818e-05	Saccharomyces cerevisiae
KLTH0D05676g_max	KLTH0D05676g	4.84722e-05	Lachancea thermotolerans
YGR284C_max	YGR284C	4.8471e-05	Saccharomyces cerevisiae
M438DRAFT_338469_mean	M438DRAFT_338469	4.8468e-05	Aureobasidium pullulans
VIT_00038660001_deviation	VIT_00038660001	4.83928e-05	Vitis vinifera
M438DRAFT_345626_max	M438DRAFT_345626	4.83292e-05	Aureobasidium pullulans
YBR249C_min	YBR249C	4.8328e-05	Saccharomyces cerevisiae
metfru2_scaffold_2126_gene_1960_max	metfru2_scaffold_2126_gene_1960	4.82392e-05	Metschnikowia fructicola
M438DRAFT_405504_raw	M438DRAFT_405504	4.82247e-05	Aureobasidium pullulans
CU098_007587_mean	CU098_007587	4.82143e-05	Rhizopus stolonifer
YCR061W_max	YCR061W	4.82142e-05	Saccharomyces cerevisiae
M438DRAFT_297371_min	M438DRAFT_297371	4.821e-05	Aureobasidium pullulans
KLTH0C09306g_max	KLTH0C09306g	4.82078e-05	Lachancea thermotolerans
VIT_00018785001_max	VIT_00018785001	4.80514e-05	Vitis vinifera
YCR017C_mean	YCR017C	4.80363e-05	Saccharomyces cerevisiae
VIT_00032741001_raw	VIT_00032741001	4.80245e-05	Vitis vinifera
VIT_00015491001_mean	VIT_00015491001	4.79167e-05	Vitis vinifera
PEGC01000026.1_g5173_mean	PEGC01000026.1_g5173	4.79032e-05	Cladosporium sp. SL-16
YKR059W_min	YKR059W	4.79009e-05	Saccharomyces cerevisiae
VIT_00005023001_mean	VIT_00005023001	4.79009e-05	Vitis vinifera
CU098_008096_raw	CU098_008096	4.78477e-05	Rhizopus stolonifer
LPNK01000024.1_g1458_mean	LPNK01000024.1_g1458	4.78424e-05	Metschnikowia sp. AWRI3582
VIT_00035749001_deviation	VIT_00035749001	4.77987e-05	Vitis vinifera
VIT_00032839001_max	VIT_00032839001	4.77731e-05	Vitis vinifera
YPL211W_raw	YPL211W	4.7582e-05	Saccharomyces cerevisiae
VIT_00019602001_min	VIT_00019602001	4.75649e-05	Vitis vinifera
D6D18_05541_mean	D6D18_05541	4.75242e-05	Aureobasidium pullulans
VIT_00038661001_mean	VIT_00038661001	4.75104e-05	Vitis vinifera
VIT_00035061001_mean	VIT_00035061001	4.75006e-05	Vitis vinifera
M438DRAFT_342253_mean	M438DRAFT_342253	4.74923e-05	Aureobasidium pullulans
PEGC01000037.1_g7999_mean	PEGC01000037.1_g7999	4.73482e-05	Cladosporium sp. SL-16
YDL130W_min	YDL130W	4.72426e-05	Saccharomyces cerevisiae
VIT_00035060001_max	VIT_00035060001	4.71428e-05	Vitis vinifera
D499_0AQ00140_raw	D499_0AQ00140	4.71387e-05	Hanseniaspora uvarum
D499_0K00710_max	D499_0K00710	4.71345e-05	Hanseniaspora uvarum
YOR037W_deviation	YOR037W	4.71308e-05	Saccharomyces cerevisiae
YDR418W_max	YDR418W	4.7088e-05	Saccharomyces cerevisiae
VIT_00031160001_raw	VIT_00031160001	4.70669e-05	Vitis vinifera
VIT_00008110001_raw	VIT_00008110001	4.70581e-05	Vitis vinifera
YHR068W_raw	YHR068W	4.70274e-05	Saccharomyces cerevisiae
D499_0BA00120_max	D499_0BA00120	4.69507e-05	Hanseniaspora uvarum
YOL002C_mean	YOL002C	4.69456e-05	Saccharomyces cerevisiae
YOL002C_raw	YOL002C	4.68358e-05	Saccharomyces cerevisiae
M438DRAFT_311312_deviation	M438DRAFT_311312	4.68306e-05	Aureobasidium pullulans
M438DRAFT_292163_mean	M438DRAFT_292163	4.68137e-05	Aureobasidium pullulans
YCR061W_mean	YCR061W	4.67728e-05	Saccharomyces cerevisiae
M438DRAFT_341615_mean	M438DRAFT_341615	4.67647e-05	Aureobasidium pullulans
metfru2_scaffold_1409_gene_864_mean	metfru2_scaffold_1409_gene_864	4.65751e-05	Metschnikowia fructicola
LPNK01000013.1_g2315_raw	LPNK01000013.1_g2315	4.65534e-05	Metschnikowia sp. AWRI3582
YIL165C_min	YIL165C	4.65136e-05	Saccharomyces cerevisiae
VIT_00029183001_deviation	VIT_00029183001	4.64771e-05	Vitis vinifera
D6D18_02296_raw	D6D18_02296	4.64755e-05	Aureobasidium pullulans
M438DRAFT_299994_mean	M438DRAFT_299994	4.63664e-05	Aureobasidium pullulans
YPR058W_mean	YPR058W	4.63659e-05	Saccharomyces cerevisiae
VIT_00035593001_raw	VIT_00035593001	4.63596e-05	Vitis vinifera
YJR152W_raw	YJR152W	4.63022e-05	Saccharomyces cerevisiae
M438DRAFT_109038_mean	M438DRAFT_109038	4.62926e-05	Aureobasidium pullulans
VIT_00037040001_raw	VIT_00037040001	4.62751e-05	Vitis vinifera
M438DRAFT_395177_raw	M438DRAFT_395177	4.62699e-05	Aureobasidium pullulans
M438DRAFT_349130_raw	M438DRAFT_349130	4.61683e-05	Aureobasidium pullulans
M438DRAFT_349120_min	M438DRAFT_349120	4.61642e-05	Aureobasidium pullulans
VIT_00025310001_raw	VIT_00025310001	4.61309e-05	Vitis vinifera
YPL092W_max	YPL092W	4.61193e-05	Saccharomyces cerevisiae
MWSF01000002.1_g1431_deviation	MWSF01000002.1_g1431	4.61128e-05	Starmerella bacillaris
MWSF01000009.1_g3991_raw	MWSF01000009.1_g3991	4.60189e-05	Starmerella bacillaris
YMR091C_deviation	YMR091C	4.6008e-05	Saccharomyces cerevisiae
LPNK01000054.1_g4393_deviation	LPNK01000054.1_g4393	4.5923e-05	Metschnikowia sp. AWRI3582
D499_0P00980_max	D499_0P00980	4.58867e-05	Hanseniaspora uvarum
KLTH0D13640g_mean	KLTH0D13640g	4.58789e-05	Lachancea thermotolerans
YML069W_max	YML069W	4.58637e-05	Saccharomyces cerevisiae
M438DRAFT_344278_mean	M438DRAFT_344278	4.58561e-05	Aureobasidium pullulans
LPNK01000047.1_g70_deviation	LPNK01000047.1_g70	4.58542e-05	Metschnikowia sp. AWRI3582
VIT_00021443001_raw	VIT_00021443001	4.58157e-05	Vitis vinifera
VIT_00037021001_min	VIT_00037021001	4.58041e-05	Vitis vinifera
YGR128C_deviation	YGR128C	4.57303e-05	Saccharomyces cerevisiae
YHR207C_min	YHR207C	4.56558e-05	Saccharomyces cerevisiae
PEGC01000004.1_g8393_max	PEGC01000004.1_g8393	4.56116e-05	Cladosporium sp. SL-16
YGR209C_raw	YGR209C	4.55813e-05	Saccharomyces cerevisiae
LPNK01000008.1_g3627_mean	LPNK01000008.1_g3627	4.55689e-05	Metschnikowia sp. AWRI3582
VIT_00034555001_mean	VIT_00034555001	4.55345e-05	Vitis vinifera
metfru2_scaffold_1_gene_36_mean	metfru2_scaffold_1_gene_36	4.54802e-05	Metschnikowia fructicola
YDL045C_mean	YDL045C	4.53888e-05	Saccharomyces cerevisiae
M438DRAFT_185159_mean	M438DRAFT_185159	4.53723e-05	Aureobasidium pullulans
VIT_00024846001_mean	VIT_00024846001	4.53122e-05	Vitis vinifera
MWSF01000021.1_g1640_deviation	MWSF01000021.1_g1640	4.52632e-05	Starmerella bacillaris
M438DRAFT_272889_deviation	M438DRAFT_272889	4.52485e-05	Aureobasidium pullulans
YKL191W_raw	YKL191W	4.52421e-05	Saccharomyces cerevisiae
VIT_00021183001_raw	VIT_00021183001	4.51931e-05	Vitis vinifera
YNR041C_min	YNR041C	4.5189e-05	Saccharomyces cerevisiae
VIT_00038653001_max	VIT_00038653001	4.51721e-05	Vitis vinifera
D499_0D00240_raw	D499_0D00240	4.51376e-05	Hanseniaspora uvarum
M438DRAFT_346482_raw	M438DRAFT_346482	4.51003e-05	Aureobasidium pullulans
VIT_00036714001_max	VIT_00036714001	4.50654e-05	Vitis vinifera
YLR051C_mean	YLR051C	4.50647e-05	Saccharomyces cerevisiae
D499_0F00140_max	D499_0F00140	4.50595e-05	Hanseniaspora uvarum
KLTH0H15246g_mean	KLTH0H15246g	4.50427e-05	Lachancea thermotolerans
metfru2_scaffold_2441_gene_2397_raw	metfru2_scaffold_2441_gene_2397	4.5031e-05	Metschnikowia fructicola
VIT_00014206001_max	VIT_00014206001	4.50104e-05	Vitis vinifera
YDR261C_mean	YDR261C	4.49673e-05	Saccharomyces cerevisiae
VIT_00000771001_raw	VIT_00000771001	4.49557e-05	Vitis vinifera
YAR035W_min	YAR035W	4.48056e-05	Saccharomyces cerevisiae
M438DRAFT_347898_max	M438DRAFT_347898	4.4788e-05	Aureobasidium pullulans
YDR294C_deviation	YDR294C	4.47499e-05	Saccharomyces cerevisiae
VIT_00011677001_raw	VIT_00011677001	4.47432e-05	Vitis vinifera
PEGC01000028.1_g5696_deviation	PEGC01000028.1_g5696	4.46709e-05	Cladosporium sp. SL-16
PEGC01000004.1_g8819_mean	PEGC01000004.1_g8819	4.46113e-05	Cladosporium sp. SL-16
YFR037C_min	YFR037C	4.46049e-05	Saccharomyces cerevisiae
YNR071C_mean	YNR071C	4.44466e-05	Saccharomyces cerevisiae
M438DRAFT_348838_max	M438DRAFT_348838	4.44297e-05	Aureobasidium pullulans
YNL115C_deviation	YNL115C	4.44152e-05	Saccharomyces cerevisiae
VIT_00021104001_raw	VIT_00021104001	4.44054e-05	Vitis vinifera
M438DRAFT_346376_raw	M438DRAFT_346376	4.44047e-05	Aureobasidium pullulans
PEGC01000004.1_g8919_raw	PEGC01000004.1_g8919	4.43057e-05	Cladosporium sp. SL-16
metfru2_scaffold_1022_gene_165_max	metfru2_scaffold_1022_gene_165	4.42845e-05	Metschnikowia fructicola
YML063W_mean	YML063W	4.42677e-05	Saccharomyces cerevisiae
LPNK01000038.1_g2991_deviation	LPNK01000038.1_g2991	4.41864e-05	Metschnikowia sp. AWRI3582
VIT_00029260001_min	VIT_00029260001	4.41572e-05	Vitis vinifera
LPNK01000008.1_g3630_mean	LPNK01000008.1_g3630	4.40789e-05	Metschnikowia sp. AWRI3582
YNL321W_mean	YNL321W	4.40663e-05	Saccharomyces cerevisiae
M438DRAFT_347413_deviation	M438DRAFT_347413	4.40278e-05	Aureobasidium pullulans
VIT_00015278001_max	VIT_00015278001	4.39951e-05	Vitis vinifera
MWSF01000036.1_g2649_mean	MWSF01000036.1_g2649	4.39951e-05	Starmerella bacillaris
KLTH0G02222g_max	KLTH0G02222g	4.39509e-05	Lachancea thermotolerans
PEGC01000029.1_g5795_raw	PEGC01000029.1_g5795	4.39247e-05	Cladosporium sp. SL-16
LPNK01000013.1_g2315_deviation	LPNK01000013.1_g2315	4.38218e-05	Metschnikowia sp. AWRI3582
YLR175W_deviation	YLR175W	4.37832e-05	Saccharomyces cerevisiae
VIT_00029731001_max	VIT_00029731001	4.37582e-05	Vitis vinifera
D499_0N00840_max	D499_0N00840	4.37372e-05	Hanseniaspora uvarum
VIT_00024705001_mean	VIT_00024705001	4.36769e-05	Vitis vinifera
YLR453C_deviation	YLR453C	4.36594e-05	Saccharomyces cerevisiae
D499_0F00110_max	D499_0F00110	4.36309e-05	Hanseniaspora uvarum
YNL006W_raw	YNL006W	4.36188e-05	Saccharomyces cerevisiae
KLTH0C07172g_max	KLTH0C07172g	4.36069e-05	Lachancea thermotolerans
VIT_00009951001_mean	VIT_00009951001	4.35533e-05	Vitis vinifera
VIT_00009863001_min	VIT_00009863001	4.35492e-05	Vitis vinifera
YBR122C_deviation	YBR122C	4.35201e-05	Saccharomyces cerevisiae
M438DRAFT_340940_raw	M438DRAFT_340940	4.35048e-05	Aureobasidium pullulans
PEGC01000019.1_g3372_max	PEGC01000019.1_g3372	4.34972e-05	Cladosporium sp. SL-16
M438DRAFT_345626_raw	M438DRAFT_345626	4.34939e-05	Aureobasidium pullulans
M438DRAFT_328414_deviation	M438DRAFT_328414	4.34325e-05	Aureobasidium pullulans
M438DRAFT_376307_raw	M438DRAFT_376307	4.33584e-05	Aureobasidium pullulans
KLTH0H14498g_max	KLTH0H14498g	4.33385e-05	Lachancea thermotolerans
YIL106W_max	YIL106W	4.33385e-05	Saccharomyces cerevisiae
CU098_006275_raw	CU098_006275	4.33041e-05	Rhizopus stolonifer
M438DRAFT_347322_max	M438DRAFT_347322	4.32551e-05	Aureobasidium pullulans
YBR005W_raw	YBR005W	4.31273e-05	Saccharomyces cerevisiae
VIT_00010168001_raw	VIT_00010168001	4.30941e-05	Vitis vinifera
D6D18_05193_max	D6D18_05193	4.30768e-05	Aureobasidium pullulans
VIT_00035337001_mean	VIT_00035337001	4.3066e-05	Vitis vinifera
VIT_00008169001_mean	VIT_00008169001	4.30427e-05	Vitis vinifera
YBR139W_min	YBR139W	4.30012e-05	Saccharomyces cerevisiae
VIT_00032581001_raw	VIT_00032581001	4.29896e-05	Vitis vinifera
LPNK01000034.1_g1713_mean	LPNK01000034.1_g1713	4.29761e-05	Metschnikowia sp. AWRI3582
VIT_00021429001_deviation	VIT_00021429001	4.28863e-05	Vitis vinifera
VIT_00009822001_mean	VIT_00009822001	4.28716e-05	Vitis vinifera
MWSF01000011.1_g526_raw	MWSF01000011.1_g526	4.28372e-05	Starmerella bacillaris
CU098_000733_deviation	CU098_000733	4.28372e-05	Rhizopus stolonifer
YHR018C_deviation	YHR018C	4.28216e-05	Saccharomyces cerevisiae
D6D18_03598_raw	D6D18_03598	4.27792e-05	Aureobasidium pullulans
YIL136W_raw	YIL136W	4.2734e-05	Saccharomyces cerevisiae
M438DRAFT_315011_mean	M438DRAFT_315011	4.27316e-05	Aureobasidium pullulans
VIT_00031320001_mean	VIT_00031320001	4.25869e-05	Vitis vinifera
VIT_00022074001_mean	VIT_00022074001	4.25396e-05	Vitis vinifera
M438DRAFT_28326_mean	M438DRAFT_28326	4.25365e-05	Aureobasidium pullulans
snR85_deviation	snR85	4.24708e-05	Saccharomyces cerevisiae
YLR340W_raw	YLR340W	4.24405e-05	Saccharomyces cerevisiae
M438DRAFT_358368_raw	M438DRAFT_358368	4.24247e-05	Aureobasidium pullulans
metfru2_scaffold_201_gene_1813_raw	metfru2_scaffold_201_gene_1813	4.24043e-05	Metschnikowia fructicola
VIT_00022197001_raw	VIT_00022197001	4.23996e-05	Vitis vinifera
LPNK01000054.1_g4468_mean	LPNK01000054.1_g4468	4.23945e-05	Metschnikowia sp. AWRI3582
D6D18_01931_max	D6D18_01931	4.2373e-05	Aureobasidium pullulans
M438DRAFT_271022_raw	M438DRAFT_271022	4.23704e-05	Aureobasidium pullulans
YNL117W_mean	YNL117W	4.23518e-05	Saccharomyces cerevisiae
snR19_max	snR19	4.22933e-05	Saccharomyces cerevisiae
M438DRAFT_20977_max	M438DRAFT_20977	4.22625e-05	Aureobasidium pullulans
CU098_008023_raw	CU098_008023	4.22421e-05	Rhizopus stolonifer
YIL137C_min	YIL137C	4.22371e-05	Saccharomyces cerevisiae
VIT_00034936001_raw	VIT_00034936001	4.21662e-05	Vitis vinifera
YNL160W_deviation	YNL160W	4.21533e-05	Saccharomyces cerevisiae
M438DRAFT_400016_mean	M438DRAFT_400016	4.21402e-05	Aureobasidium pullulans
LPNK01000056.1_g1907_raw	LPNK01000056.1_g1907	4.21032e-05	Metschnikowia sp. AWRI3582
D499_0R00160_deviation	D499_0R00160	4.20978e-05	Hanseniaspora uvarum
D499_0AM00200_max	D499_0AM00200	4.20964e-05	Hanseniaspora uvarum
LPNK01000041.1_g3330_max	LPNK01000041.1_g3330	4.20915e-05	Metschnikowia sp. AWRI3582
VIT_00033821001_max	VIT_00033821001	4.20425e-05	Vitis vinifera
LPNK01000054.1_g4472_mean	LPNK01000054.1_g4472	4.20357e-05	Metschnikowia sp. AWRI3582
YMR197C_mean	YMR197C	4.20308e-05	Saccharomyces cerevisiae
YDR408C_max	YDR408C	4.19893e-05	Saccharomyces cerevisiae
KLTH0B08074g_deviation	KLTH0B08074g	4.19783e-05	Lachancea thermotolerans
VIT_00030611001_raw	VIT_00030611001	4.19591e-05	Vitis vinifera
PEGC01000004.1_g8838_mean	PEGC01000004.1_g8838	4.19451e-05	Cladosporium sp. SL-16
VIT_00007878001_max	VIT_00007878001	4.19365e-05	Vitis vinifera
YHR050W_deviation	YHR050W	4.19256e-05	Saccharomyces cerevisiae
VIT_00023118001_raw	VIT_00023118001	4.18709e-05	Vitis vinifera
D6D18_03229_deviation	D6D18_03229	4.18394e-05	Aureobasidium pullulans
D6D18_10114_raw	D6D18_10114	4.18264e-05	Aureobasidium pullulans
LPNK01000041.1_g3249_raw	LPNK01000041.1_g3249	4.18242e-05	Metschnikowia sp. AWRI3582
M438DRAFT_312748_max	M438DRAFT_312748	4.18137e-05	Aureobasidium pullulans
YNL097C_max	YNL097C	4.18014e-05	Saccharomyces cerevisiae
MWSF01000017.1_g1167_deviation	MWSF01000017.1_g1167	4.17804e-05	Starmerella bacillaris
KLTH0A04796g_deviation	KLTH0A04796g	4.17695e-05	Lachancea thermotolerans
YMR120C_min	YMR120C	4.17635e-05	Saccharomyces cerevisiae
YOL002C_max	YOL002C	4.17548e-05	Saccharomyces cerevisiae
YPR083W_deviation	YPR083W	4.1746e-05	Saccharomyces cerevisiae
YGL203C_mean	YGL203C	4.17132e-05	Saccharomyces cerevisiae
M438DRAFT_342107_max	M438DRAFT_342107	4.17122e-05	Aureobasidium pullulans
M438DRAFT_336101_deviation	M438DRAFT_336101	4.16655e-05	Aureobasidium pullulans
KLTH0A01650g_mean	KLTH0A01650g	4.16374e-05	Lachancea thermotolerans
KLTH0G18832g_mean	KLTH0G18832g	4.16374e-05	Lachancea thermotolerans
VIT_00014344001_raw	VIT_00014344001	4.15918e-05	Vitis vinifera
YNR058W_raw	YNR058W	4.15569e-05	Saccharomyces cerevisiae
M438DRAFT_346472_max	M438DRAFT_346472	4.15476e-05	Aureobasidium pullulans
YGR209C_mean	YGR209C	4.15097e-05	Saccharomyces cerevisiae
VIT_00019034001_raw	VIT_00019034001	4.14787e-05	Vitis vinifera
VIT_00035379001_max	VIT_00035379001	4.14764e-05	Vitis vinifera
snR82_raw	snR82	4.14566e-05	Saccharomyces cerevisiae
metfru2_scaffold_360_gene_3859_raw	metfru2_scaffold_360_gene_3859	4.14379e-05	Metschnikowia fructicola
YML056C_max	YML056C	4.13993e-05	Saccharomyces cerevisiae
YHR123W_deviation	YHR123W	4.13873e-05	Saccharomyces cerevisiae
LPNK01000050.1_g2552_raw	LPNK01000050.1_g2552	4.12885e-05	Metschnikowia sp. AWRI3582
YNL178W_max	YNL178W	4.12735e-05	Saccharomyces cerevisiae
M438DRAFT_370112_raw	M438DRAFT_370112	4.12622e-05	Aureobasidium pullulans
VIT_00000027001_mean	VIT_00000027001	4.12582e-05	Vitis vinifera
KLTH0D14498g_max	KLTH0D14498g	4.12436e-05	Lachancea thermotolerans
LPNK01000005.1_g4684_mean	LPNK01000005.1_g4684	4.1205e-05	Metschnikowia sp. AWRI3582
VIT_00038617001_mean	VIT_00038617001	4.11863e-05	Vitis vinifera
VIT_00032839001_mean	VIT_00032839001	4.11362e-05	Vitis vinifera
VIT_00025681001_mean	VIT_00025681001	4.11316e-05	Vitis vinifera
VIT_00013529001_min	VIT_00013529001	4.11288e-05	Vitis vinifera
YHR203C_max	YHR203C	4.10819e-05	Saccharomyces cerevisiae
PEGC01000029.1_g5862_raw	PEGC01000029.1_g5862	4.10582e-05	Cladosporium sp. SL-16
YLR058C_max	YLR058C	4.10264e-05	Saccharomyces cerevisiae
M438DRAFT_346096_raw	M438DRAFT_346096	4.10025e-05	Aureobasidium pullulans
M438DRAFT_349870_deviation	M438DRAFT_349870	4.08593e-05	Aureobasidium pullulans
MWSF01000039.1_g2751_deviation	MWSF01000039.1_g2751	4.0852e-05	Starmerella bacillaris
D6D18_00694_raw	D6D18_00694	4.0838e-05	Aureobasidium pullulans
M438DRAFT_348979_max	M438DRAFT_348979	4.07948e-05	Aureobasidium pullulans
metfru2_scaffold_837_gene_7056_raw	metfru2_scaffold_837_gene_7056	4.07266e-05	Metschnikowia fructicola
VIT_00008718001_raw	VIT_00008718001	4.07037e-05	Vitis vinifera
YBR175W_deviation	YBR175W	4.07e-05	Saccharomyces cerevisiae
VIT_00028017001_deviation	VIT_00028017001	4.06775e-05	Vitis vinifera
LPNK01000080.1_g4126_max	LPNK01000080.1_g4126	4.06693e-05	Metschnikowia sp. AWRI3582
YLR025W_deviation	YLR025W	4.06323e-05	Saccharomyces cerevisiae
VIT_00017942001_raw	VIT_00017942001	4.06006e-05	Vitis vinifera
M438DRAFT_297371_max	M438DRAFT_297371	4.06005e-05	Aureobasidium pullulans
YJR144W_raw	YJR144W	4.05981e-05	Saccharomyces cerevisiae
MWSF01000015.1_g945_mean	MWSF01000015.1_g945	4.05858e-05	Starmerella bacillaris
MWSF01000037.1_g2687_mean	MWSF01000037.1_g2687	4.05764e-05	Starmerella bacillaris
VIT_00006458001_deviation	VIT_00006458001	4.05738e-05	Vitis vinifera
metfru2_scaffold_4225_gene_4483_mean	metfru2_scaffold_4225_gene_4483	4.05573e-05	Metschnikowia fructicola
VIT_00010749001_mean	VIT_00010749001	4.05106e-05	Vitis vinifera
D499_0A03960_max	D499_0A03960	4.04842e-05	Hanseniaspora uvarum
M438DRAFT_348301_deviation	M438DRAFT_348301	4.04453e-05	Aureobasidium pullulans
YFL059W_max	YFL059W	4.037e-05	Saccharomyces cerevisiae
VIT_00033781001_max	VIT_00033781001	4.0335e-05	Vitis vinifera
metfru2_scaffold_134_gene_731_raw	metfru2_scaffold_134_gene_731	4.03257e-05	Metschnikowia fructicola
D6D18_08638_mean	D6D18_08638	4.03133e-05	Aureobasidium pullulans
M438DRAFT_409431_max	M438DRAFT_409431	4.03122e-05	Aureobasidium pullulans
M438DRAFT_344870_mean	M438DRAFT_344870	4.02882e-05	Aureobasidium pullulans
VIT_00017973001_deviation	VIT_00017973001	4.02432e-05	Vitis vinifera
D499_0E00780_max	D499_0E00780	4.02009e-05	Hanseniaspora uvarum
VIT_00018853001_raw	VIT_00018853001	4.01838e-05	Vitis vinifera
VIT_00009644001_mean	VIT_00009644001	4.01826e-05	Vitis vinifera
YLR221C_deviation	YLR221C	4.01796e-05	Saccharomyces cerevisiae
VIT_00028346001_raw	VIT_00028346001	4.01774e-05	Vitis vinifera
D6D18_03038_deviation	D6D18_03038	4.01658e-05	Aureobasidium pullulans
metfru2_scaffold_1069_gene_233_raw	metfru2_scaffold_1069_gene_233	4.01295e-05	Metschnikowia fructicola
metfru2_scaffold_2206_gene_2081_max	metfru2_scaffold_2206_gene_2081	4.0119e-05	Metschnikowia fructicola
YNR024W_deviation	YNR024W	4.00864e-05	Saccharomyces cerevisiae
D6D18_06828_deviation	D6D18_06828	4.00639e-05	Aureobasidium pullulans
VIT_00030474001_raw	VIT_00030474001	3.99789e-05	Vitis vinifera
MWSF01000007.1_g3685_max	MWSF01000007.1_g3685	3.99679e-05	Starmerella bacillaris
VIT_00026090001_min	VIT_00026090001	3.9955e-05	Vitis vinifera
metfru2_scaffold_360_gene_3860_mean	metfru2_scaffold_360_gene_3860	3.99405e-05	Metschnikowia fructicola
VIT_00022322001_mean	VIT_00022322001	3.99213e-05	Vitis vinifera
D6D18_00969_raw	D6D18_00969	3.99037e-05	Aureobasidium pullulans
M438DRAFT_276887_max	M438DRAFT_276887	3.98914e-05	Aureobasidium pullulans
M438DRAFT_347629_max	M438DRAFT_347629	3.98828e-05	Aureobasidium pullulans
YBL075C_deviation	YBL075C	3.98706e-05	Saccharomyces cerevisiae
YDL189W_max	YDL189W	3.98371e-05	Saccharomyces cerevisiae
LPNK01000104.1_g2374_max	LPNK01000104.1_g2374	3.98319e-05	Metschnikowia sp. AWRI3582
VIT_00022561001_raw	VIT_00022561001	3.98203e-05	Vitis vinifera
VIT_00033741001_raw	VIT_00033741001	3.98143e-05	Vitis vinifera
VIT_00029411001_mean	VIT_00029411001	3.97835e-05	Vitis vinifera
YFL056C_deviation	YFL056C	3.97334e-05	Saccharomyces cerevisiae
VIT_00028846001_mean	VIT_00028846001	3.96653e-05	Vitis vinifera
D6D18_05730_mean	D6D18_05730	3.96574e-05	Aureobasidium pullulans
M438DRAFT_408134_mean	M438DRAFT_408134	3.96335e-05	Aureobasidium pullulans
VIT_00028980001_mean	VIT_00028980001	3.96113e-05	Vitis vinifera
KLTH0D14828r_max	KLTH0D14828r	3.96032e-05	Lachancea thermotolerans
MWSF01000003.1_g2276_max	MWSF01000003.1_g2276	3.95945e-05	Starmerella bacillaris
KLTH0G02332g_mean	KLTH0G02332g	3.95478e-05	Lachancea thermotolerans
YER090W_mean	YER090W	3.95425e-05	Saccharomyces cerevisiae
YBR298C_raw	YBR298C	3.95268e-05	Saccharomyces cerevisiae
VIT_00016426001_min	VIT_00016426001	3.9484e-05	Vitis vinifera
YGR255C_max	YGR255C	3.94526e-05	Saccharomyces cerevisiae
MWSF01000040.1_g2947_max	MWSF01000040.1_g2947	3.94526e-05	Starmerella bacillaris
M438DRAFT_357515_mean	M438DRAFT_357515	3.94496e-05	Aureobasidium pullulans
M438DRAFT_363048_max	M438DRAFT_363048	3.94496e-05	Aureobasidium pullulans
M438DRAFT_346376_mean	M438DRAFT_346376	3.94403e-05	Aureobasidium pullulans
YIL133C_min	YIL133C	3.94298e-05	Saccharomyces cerevisiae
M438DRAFT_344350_max	M438DRAFT_344350	3.94263e-05	Aureobasidium pullulans
YBR070C_deviation	YBR070C	3.93901e-05	Saccharomyces cerevisiae
PEGC01000063.1_g11574_raw	PEGC01000063.1_g11574	3.93808e-05	Cladosporium sp. SL-16
YBL075C_max	YBL075C	3.93791e-05	Saccharomyces cerevisiae
YOR375C_max	YOR375C	3.93546e-05	Saccharomyces cerevisiae
YHR010W_min	YHR010W	3.93271e-05	Saccharomyces cerevisiae
YLR225C_raw	YLR225C	3.93074e-05	Saccharomyces cerevisiae
YDL207W_max	YDL207W	3.92857e-05	Saccharomyces cerevisiae
metfru2_scaffold_2894_gene_3031_deviation	metfru2_scaffold_2894_gene_3031	3.92845e-05	Metschnikowia fructicola
YOR202W_raw	YOR202W	3.92617e-05	Saccharomyces cerevisiae
PEGC01000026.1_g5118_raw	PEGC01000026.1_g5118	3.92514e-05	Cladosporium sp. SL-16
VIT_00035059001_raw	VIT_00035059001	3.92171e-05	Vitis vinifera
YCL043C_deviation	YCL043C	3.91876e-05	Saccharomyces cerevisiae
M438DRAFT_311705_mean	M438DRAFT_311705	3.9186e-05	Aureobasidium pullulans
metfru2_scaffold_1_gene_98_deviation	metfru2_scaffold_1_gene_98	3.9152e-05	Metschnikowia fructicola
VIT_00021425001_raw	VIT_00021425001	3.9127e-05	Vitis vinifera
VIT_00017723001_min	VIT_00017723001	3.91268e-05	Vitis vinifera
VIT_00011384001_raw	VIT_00011384001	3.91258e-05	Vitis vinifera
BCIN_09g00860_mean	BCIN_09g00860	3.91071e-05	Botrytis cinerea
VIT_00019096001_mean	VIT_00019096001	3.90329e-05	Vitis vinifera
M438DRAFT_332325_raw	M438DRAFT_332325	3.90097e-05	Aureobasidium pullulans
D6D18_06596_raw	D6D18_06596	3.89985e-05	Aureobasidium pullulans
YDL169C_min	YDL169C	3.89985e-05	Saccharomyces cerevisiae
KLTH0H00858g_mean	KLTH0H00858g	3.89577e-05	Lachancea thermotolerans
VIT_00035590001_mean	VIT_00035590001	3.89297e-05	Vitis vinifera
LPNK01000049.1_g3057_mean	LPNK01000049.1_g3057	3.89233e-05	Metschnikowia sp. AWRI3582
MWSF01000019.1_g1297_raw	MWSF01000019.1_g1297	3.89233e-05	Starmerella bacillaris
YDL054C_min	YDL054C	3.88996e-05	Saccharomyces cerevisiae
metfru2_scaffold_185_gene_1574_raw	metfru2_scaffold_185_gene_1574	3.88889e-05	Metschnikowia fructicola
YBR285W_deviation	YBR285W	3.88743e-05	Saccharomyces cerevisiae
CU098_011559_mean	CU098_011559	3.8869e-05	Rhizopus stolonifer
MWSF01000012.1_g659_mean	MWSF01000012.1_g659	3.88648e-05	Starmerella bacillaris
LPNK01000154.1_g831_raw	LPNK01000154.1_g831	3.88648e-05	Metschnikowia sp. AWRI3582
KLTH0C10428g_mean	KLTH0C10428g	3.88469e-05	Lachancea thermotolerans
YIR028W_deviation	YIR028W	3.88346e-05	Saccharomyces cerevisiae
YER085C_deviation	YER085C	3.88334e-05	Saccharomyces cerevisiae
KLTH0D04246g_deviation	KLTH0D04246g	3.88176e-05	Lachancea thermotolerans
VIT_00014776001_max	VIT_00014776001	3.87897e-05	Vitis vinifera
YIL057C_raw	YIL057C	3.87604e-05	Saccharomyces cerevisiae
D6D18_04277_mean	D6D18_04277	3.87582e-05	Aureobasidium pullulans
VIT_00009700001_mean	VIT_00009700001	3.87354e-05	Vitis vinifera
D6D18_02284_raw	D6D18_02284	3.87144e-05	Aureobasidium pullulans
MWSF01000010.1_g415_mean	MWSF01000010.1_g415	3.86601e-05	Starmerella bacillaris
YIR032C_max	YIR032C	3.86373e-05	Saccharomyces cerevisiae
KLTH0B09878g_raw	KLTH0B09878g	3.86216e-05	Lachancea thermotolerans
metfru2_scaffold_4412_gene_4655_deviation	metfru2_scaffold_4412_gene_4655	3.85965e-05	Metschnikowia fructicola
M438DRAFT_345688_deviation	M438DRAFT_345688	3.85609e-05	Aureobasidium pullulans
LPNK01000179.1_g3545_raw	LPNK01000179.1_g3545	3.8508e-05	Metschnikowia sp. AWRI3582
YNL252C_max	YNL252C	3.84908e-05	Saccharomyces cerevisiae
YNL220W_deviation	YNL220W	3.84676e-05	Saccharomyces cerevisiae
CU098_010062_mean	CU098_010062	3.83793e-05	Rhizopus stolonifer
LPNK01000022.1_g1336_raw	LPNK01000022.1_g1336	3.83677e-05	Metschnikowia sp. AWRI3582
MWSF01000011.1_g574_mean	MWSF01000011.1_g574	3.83677e-05	Starmerella bacillaris
YFL020C_raw	YFL020C	3.83333e-05	Saccharomyces cerevisiae
D6D18_03038_max	D6D18_03038	3.83267e-05	Aureobasidium pullulans
M438DRAFT_349757_mean	M438DRAFT_349757	3.83228e-05	Aureobasidium pullulans
metfru2_scaffold_299_gene_3130_max	metfru2_scaffold_299_gene_3130	3.83134e-05	Metschnikowia fructicola
M438DRAFT_346231_mean	M438DRAFT_346231	3.82918e-05	Aureobasidium pullulans
M438DRAFT_317695_max	M438DRAFT_317695	3.82895e-05	Aureobasidium pullulans
VIT_00028649001_max	VIT_00028649001	3.82741e-05	Vitis vinifera
VIT_00037877001_min	VIT_00037877001	3.82435e-05	Vitis vinifera
YBR295W_deviation	YBR295W	3.82405e-05	Saccharomyces cerevisiae
YMR217W_deviation	YMR217W	3.82149e-05	Saccharomyces cerevisiae
VIT_00016431001_mean	VIT_00016431001	3.82056e-05	Vitis vinifera
MWSF01000019.1_g1326_deviation	MWSF01000019.1_g1326	3.81734e-05	Starmerella bacillaris
YHR050W_max	YHR050W	3.81296e-05	Saccharomyces cerevisiae
VIT_00008499001_min	VIT_00008499001	3.80923e-05	Vitis vinifera
D499_0AE00200_max	D499_0AE00200	3.80749e-05	Hanseniaspora uvarum
VIT_00002543001_mean	VIT_00002543001	3.80618e-05	Vitis vinifera
KLTH0D10648g_mean	KLTH0D10648g	3.80409e-05	Lachancea thermotolerans
VIT_00018163001_mean	VIT_00018163001	3.79884e-05	Vitis vinifera
KLTH0B01958g_mean	KLTH0B01958g	3.79511e-05	Lachancea thermotolerans
VIT_00012087001_mean	VIT_00012087001	3.79462e-05	Vitis vinifera
PEGC01000004.1_g8919_max	PEGC01000004.1_g8919	3.78968e-05	Cladosporium sp. SL-16
M438DRAFT_341940_raw	M438DRAFT_341940	3.78758e-05	Aureobasidium pullulans
M438DRAFT_326222_max	M438DRAFT_326222	3.78623e-05	Aureobasidium pullulans
D499_0L00220_raw	D499_0L00220	3.78582e-05	Hanseniaspora uvarum
YCR098C_raw	YCR098C	3.78331e-05	Saccharomyces cerevisiae
metfru2_scaffold_3638_gene_3913_max	metfru2_scaffold_3638_gene_3913	3.78151e-05	Metschnikowia fructicola
MWSF01000071.1_g3775_raw	MWSF01000071.1_g3775	3.78122e-05	Starmerella bacillaris
M438DRAFT_360676_raw	M438DRAFT_360676	3.78059e-05	Aureobasidium pullulans
YFR032C_mean	YFR032C	3.78001e-05	Saccharomyces cerevisiae
KLTH0E13134g_raw	KLTH0E13134g	3.77907e-05	Lachancea thermotolerans
MWSF01000063.1_g3615_max	MWSF01000063.1_g3615	3.77829e-05	Starmerella bacillaris
M438DRAFT_342786_min	M438DRAFT_342786	3.77814e-05	Aureobasidium pullulans
D499_0Q00590_mean	D499_0Q00590	3.77604e-05	Hanseniaspora uvarum
YER100W_max	YER100W	3.77579e-05	Saccharomyces cerevisiae
VIT_00014246001_raw	VIT_00014246001	3.77537e-05	Vitis vinifera
BCIN_02g04920_raw	BCIN_02g04920	3.77485e-05	Botrytis cinerea
YJR150C_min	YJR150C	3.77369e-05	Saccharomyces cerevisiae
LPNK01000167.1_g3938_raw	LPNK01000167.1_g3938	3.76751e-05	Metschnikowia sp. AWRI3582
D499_0B01550_max	D499_0B01550	3.76201e-05	Hanseniaspora uvarum
VIT_00015991001_max	VIT_00015991001	3.76085e-05	Vitis vinifera
VIT_00028856001_mean	VIT_00028856001	3.75976e-05	Vitis vinifera
MWSF01000023.1_g1814_deviation	MWSF01000023.1_g1814	3.75567e-05	Starmerella bacillaris
metfru2_scaffold_908_gene_7215_raw	metfru2_scaffold_908_gene_7215	3.75385e-05	Metschnikowia fructicola
YLR461W_raw	YLR461W	3.75175e-05	Saccharomyces cerevisiae
KLTH0G17094g_mean	KLTH0G17094g	3.74854e-05	Lachancea thermotolerans
D499_0D00490_deviation	D499_0D00490	3.74812e-05	Hanseniaspora uvarum
D6D18_05294_max	D6D18_05294	3.74405e-05	Aureobasidium pullulans
M438DRAFT_343954_deviation	M438DRAFT_343954	3.74269e-05	Aureobasidium pullulans
VIT_00010513001_mean	VIT_00010513001	3.74269e-05	Vitis vinifera
VIT_00015066001_raw	VIT_00015066001	3.74165e-05	Vitis vinifera
M438DRAFT_347928_mean	M438DRAFT_347928	3.73985e-05	Aureobasidium pullulans
YJL112W_mean	YJL112W	3.73601e-05	Saccharomyces cerevisiae
MWSF01000005.1_g3265_raw	MWSF01000005.1_g3265	3.73569e-05	Starmerella bacillaris
YCL002C_deviation	YCL002C	3.73543e-05	Saccharomyces cerevisiae
YML042W_min	YML042W	3.73453e-05	Saccharomyces cerevisiae
metfru2_scaffold_6506_gene_6103_min	metfru2_scaffold_6506_gene_6103	3.73413e-05	Metschnikowia fructicola
MWSF01000025.1_g1959_deviation	MWSF01000025.1_g1959	3.7336e-05	Starmerella bacillaris
YJR144W_mean	YJR144W	3.7333e-05	Saccharomyces cerevisiae
VIT_00035451001_mean	VIT_00035451001	3.73109e-05	Vitis vinifera
YNR017W_max	YNR017W	3.7291e-05	Saccharomyces cerevisiae
VIT_00018799001_mean	VIT_00018799001	3.72483e-05	Vitis vinifera
M438DRAFT_324492_min	M438DRAFT_324492	3.72431e-05	Aureobasidium pullulans
M438DRAFT_280398_mean	M438DRAFT_280398	3.72222e-05	Aureobasidium pullulans
M438DRAFT_344663_max	M438DRAFT_344663	3.72198e-05	Aureobasidium pullulans
M438DRAFT_351454_max	M438DRAFT_351454	3.7218e-05	Aureobasidium pullulans
metfru2_scaffold_2587_gene_2592_raw	metfru2_scaffold_2587_gene_2592	3.7218e-05	Metschnikowia fructicola
YJR048W_min	YJR048W	3.71971e-05	Saccharomyces cerevisiae
M438DRAFT_349871_min	M438DRAFT_349871	3.71944e-05	Aureobasidium pullulans
YOR002W_deviation	YOR002W	3.71907e-05	Saccharomyces cerevisiae
M438DRAFT_345135_deviation	M438DRAFT_345135	3.71814e-05	Aureobasidium pullulans
VIT_00011728001_max	VIT_00011728001	3.716e-05	Vitis vinifera
VIT_00028106001_mean	VIT_00028106001	3.716e-05	Vitis vinifera
M438DRAFT_270438_max	M438DRAFT_270438	3.71574e-05	Aureobasidium pullulans
D499_0A02400_max	D499_0A02400	3.71345e-05	Hanseniaspora uvarum
VIT_00026580001_deviation	VIT_00026580001	3.7127e-05	Vitis vinifera
YGR149W_raw	YGR149W	3.71195e-05	Saccharomyces cerevisiae
MWSF01000004.1_g2776_max	MWSF01000004.1_g2776	3.70979e-05	Starmerella bacillaris
KLTH0H13640g_min	KLTH0H13640g	3.70635e-05	Lachancea thermotolerans
KLTH0A05434g_max	KLTH0A05434g	3.70559e-05	Lachancea thermotolerans
M438DRAFT_270438_deviation	M438DRAFT_270438	3.70341e-05	Aureobasidium pullulans
VIT_00033627001_deviation	VIT_00033627001	3.70185e-05	Vitis vinifera
PEGC01000058.1_g10884_mean	PEGC01000058.1_g10884	3.70127e-05	Cladosporium sp. SL-16
LPNK01000049.1_g3138_mean	LPNK01000049.1_g3138	3.69893e-05	Metschnikowia sp. AWRI3582
PEGC01000057.1_g10775_mean	PEGC01000057.1_g10775	3.69759e-05	Cladosporium sp. SL-16
M438DRAFT_58728_deviation	M438DRAFT_58728	3.69549e-05	Aureobasidium pullulans
YOL013C_max	YOL013C	3.69444e-05	Saccharomyces cerevisiae
KLTH0H00858g_raw	KLTH0H00858g	3.6935e-05	Lachancea thermotolerans
VIT_00025392001_mean	VIT_00025392001	3.69006e-05	Vitis vinifera
YDR089W_max	YDR089W	3.68365e-05	Saccharomyces cerevisiae
M438DRAFT_344367_raw	M438DRAFT_344367	3.68148e-05	Aureobasidium pullulans
MWSF01000004.1_g2812_max	MWSF01000004.1_g2812	3.6804e-05	Starmerella bacillaris
VIT_00008587001_deviation	VIT_00008587001	3.66625e-05	Vitis vinifera
VIT_00024750001_raw	VIT_00024750001	3.66374e-05	Vitis vinifera
M438DRAFT_347629_raw	M438DRAFT_347629	3.66281e-05	Aureobasidium pullulans
M438DRAFT_337668_mean	M438DRAFT_337668	3.65763e-05	Aureobasidium pullulans
KLTH0E05632g_max	KLTH0E05632g	3.65675e-05	Lachancea thermotolerans
metfru2_scaffold_789_gene_6821_raw	metfru2_scaffold_789_gene_6821	3.65408e-05	Metschnikowia fructicola
M438DRAFT_299773_deviation	M438DRAFT_299773	3.64869e-05	Aureobasidium pullulans
M438DRAFT_297067_max	M438DRAFT_297067	3.6452e-05	Aureobasidium pullulans
CU098_010527_raw	CU098_010527	3.6446e-05	Rhizopus stolonifer
VIT_00031558001_raw	VIT_00031558001	3.64344e-05	Vitis vinifera
YAL068C_raw	YAL068C	3.64011e-05	Saccharomyces cerevisiae
D6D18_02945_deviation	D6D18_02945	3.6351e-05	Aureobasidium pullulans
VIT_00026890001_raw	VIT_00026890001	3.63475e-05	Vitis vinifera
VIT_00008386001_raw	VIT_00008386001	3.63371e-05	Vitis vinifera
LPNK01000153.1_g4294_mean	LPNK01000153.1_g4294	3.63304e-05	Metschnikowia sp. AWRI3582
VIT_00009258001_mean	VIT_00009258001	3.63151e-05	Vitis vinifera
VIT_00033828001_raw	VIT_00033828001	3.63001e-05	Vitis vinifera
M438DRAFT_376307_mean	M438DRAFT_376307	3.62941e-05	Aureobasidium pullulans
MWSF01000043.1_g3014_mean	MWSF01000043.1_g3014	3.62885e-05	Starmerella bacillaris
snR45_deviation	snR45	3.62885e-05	Saccharomyces cerevisiae
YGL017W_deviation	YGL017W	3.62802e-05	Saccharomyces cerevisiae
VIT_00018921001_deviation	VIT_00018921001	3.62777e-05	Vitis vinifera
PEGC01000003.1_g6959_mean	PEGC01000003.1_g6959	3.62753e-05	Cladosporium sp. SL-16
YJL082W_deviation	YJL082W	3.62406e-05	Saccharomyces cerevisiae
M438DRAFT_203784_max	M438DRAFT_203784	3.62197e-05	Aureobasidium pullulans
KLTH0D01650g_raw	KLTH0D01650g	3.62173e-05	Lachancea thermotolerans
M438DRAFT_295437_deviation	M438DRAFT_295437	3.61905e-05	Aureobasidium pullulans
YGR055W_raw	YGR055W	3.61548e-05	Saccharomyces cerevisiae
PEGC01000034.1_g7729_max	PEGC01000034.1_g7729	3.61485e-05	Cladosporium sp. SL-16
YHR018C_max	YHR018C	3.61413e-05	Saccharomyces cerevisiae
PEGC01000035.1_g7843_max	PEGC01000035.1_g7843	3.6138e-05	Cladosporium sp. SL-16
VIT_00016615001_max	VIT_00016615001	3.61188e-05	Vitis vinifera
PEGC01000026.1_g5299_max	PEGC01000026.1_g5299	3.60965e-05	Cladosporium sp. SL-16
M438DRAFT_274440_max	M438DRAFT_274440	3.60853e-05	Aureobasidium pullulans
M438DRAFT_347886_deviation	M438DRAFT_347886	3.6074e-05	Aureobasidium pullulans
D6D18_09818_max	D6D18_09818	3.60475e-05	Aureobasidium pullulans
metfru2_scaffold_4880_gene_5028_max	metfru2_scaffold_4880_gene_5028	3.60399e-05	Metschnikowia fructicola
D6D18_08042_max	D6D18_08042	3.60396e-05	Aureobasidium pullulans
LPNK01000040.1_g4359_max	LPNK01000040.1_g4359	3.59638e-05	Metschnikowia sp. AWRI3582
VIT_00000731001_mean	VIT_00000731001	3.59575e-05	Vitis vinifera
metfru2_scaffold_1240_gene_555_deviation	metfru2_scaffold_1240_gene_555	3.59471e-05	Metschnikowia fructicola
VIT_00012182001_max	VIT_00012182001	3.59328e-05	Vitis vinifera
MWSF01000004.1_g2863_mean	MWSF01000004.1_g2863	3.5901e-05	Starmerella bacillaris
VIT_00034427001_max	VIT_00034427001	3.58966e-05	Vitis vinifera
PEGC01000006.1_g11170_mean	PEGC01000006.1_g11170	3.5894e-05	Cladosporium sp. SL-16
YBL102W_deviation	YBL102W	3.5873e-05	Saccharomyces cerevisiae
M438DRAFT_347166_mean	M438DRAFT_347166	3.58688e-05	Aureobasidium pullulans
YBR139W_deviation	YBR139W	3.58688e-05	Saccharomyces cerevisiae
D499_0B02290_mean	D499_0B02290	3.58396e-05	Hanseniaspora uvarum
VIT_00001931001_raw	VIT_00001931001	3.58018e-05	Vitis vinifera
YBL068W_min	YBL068W	3.57924e-05	Saccharomyces cerevisiae
VIT_00013682001_mean	VIT_00013682001	3.56834e-05	Vitis vinifera
PEGC01000042.1_g9368_deviation	PEGC01000042.1_g9368	3.56772e-05	Cladosporium sp. SL-16
YBR070C_min	YBR070C	3.56636e-05	Saccharomyces cerevisiae
YJR110W_max	YJR110W	3.56431e-05	Saccharomyces cerevisiae
LPNK01000137.1_g3716_max	LPNK01000137.1_g3716	3.56244e-05	Metschnikowia sp. AWRI3582
metfru2_scaffold_200_gene_1801_min	metfru2_scaffold_200_gene_1801	3.56075e-05	Metschnikowia fructicola
metfru2_scaffold_2020_gene_1832_raw	metfru2_scaffold_2020_gene_1832	3.56057e-05	Metschnikowia fructicola
VIT_00018801001_raw	VIT_00018801001	3.55926e-05	Vitis vinifera
VIT_00027185001_max	VIT_00027185001	3.55496e-05	Vitis vinifera
YDR047W_mean	YDR047W	3.55383e-05	Saccharomyces cerevisiae
YKR007W_max	YKR007W	3.54933e-05	Saccharomyces cerevisiae
SCR1_max	SCR1	3.54315e-05	Saccharomyces cerevisiae
VIT_00018665001_raw	VIT_00018665001	3.54149e-05	Vitis vinifera
VIT_00012395001_min	VIT_00012395001	3.54143e-05	Vitis vinifera
M438DRAFT_296747_max	M438DRAFT_296747	3.53898e-05	Aureobasidium pullulans
D499_0O00290_mean	D499_0O00290	3.53863e-05	Hanseniaspora uvarum
M438DRAFT_403957_raw	M438DRAFT_403957	3.53308e-05	Aureobasidium pullulans
M438DRAFT_362110_deviation	M438DRAFT_362110	3.532e-05	Aureobasidium pullulans
LPNK01000058.1_g995_mean	LPNK01000058.1_g995	3.53133e-05	Metschnikowia sp. AWRI3582
D6D18_05346_min	D6D18_05346	3.52976e-05	Aureobasidium pullulans
MWSF01000007.1_g3665_raw	MWSF01000007.1_g3665	3.52941e-05	Starmerella bacillaris
D6D18_01737_raw	D6D18_01737	3.52882e-05	Aureobasidium pullulans
KLTH0D15224g_deviation	KLTH0D15224g	3.52766e-05	Lachancea thermotolerans
YMR241W_mean	YMR241W	3.52039e-05	Saccharomyces cerevisiae
M438DRAFT_341016_raw	M438DRAFT_341016	3.51931e-05	Aureobasidium pullulans
YIR035C_raw	YIR035C	3.51822e-05	Saccharomyces cerevisiae
M438DRAFT_324492_mean	M438DRAFT_324492	3.51669e-05	Aureobasidium pullulans
metfru2_scaffold_1640_gene_1241_max	metfru2_scaffold_1640_gene_1241	3.5144e-05	Metschnikowia fructicola
D6D18_05546_raw	D6D18_05546	3.51389e-05	Aureobasidium pullulans
M438DRAFT_403535_mean	M438DRAFT_403535	3.51243e-05	Aureobasidium pullulans
M438DRAFT_346482_max	M438DRAFT_346482	3.50459e-05	Aureobasidium pullulans
VIT_00019000001_mean	VIT_00019000001	3.50187e-05	Vitis vinifera
YEL049W_max	YEL049W	3.50082e-05	Saccharomyces cerevisiae
M438DRAFT_346482_deviation	M438DRAFT_346482	3.5e-05	Aureobasidium pullulans
YML014W_mean	YML014W	3.49707e-05	Saccharomyces cerevisiae
M438DRAFT_318292_deviation	M438DRAFT_318292	3.49522e-05	Aureobasidium pullulans
M438DRAFT_48869_deviation	M438DRAFT_48869	3.49243e-05	Aureobasidium pullulans
YGR239C_mean	YGR239C	3.49131e-05	Saccharomyces cerevisiae
VIT_00016615001_raw	VIT_00016615001	3.49101e-05	Vitis vinifera
PEGC01000059.1_g10974_max	PEGC01000059.1_g10974	3.48978e-05	Cladosporium sp. SL-16
MWSF01000023.1_g1828_deviation	MWSF01000023.1_g1828	3.4888e-05	Starmerella bacillaris
VIT_00017050001_mean	VIT_00017050001	3.48721e-05	Vitis vinifera
YML087C_min	YML087C	3.48413e-05	Saccharomyces cerevisiae
CU098_011602_max	CU098_011602	3.48086e-05	Rhizopus stolonifer
LPNK01000041.1_g3264_deviation	LPNK01000041.1_g3264	3.48056e-05	Metschnikowia sp. AWRI3582
MWSF01000004.1_g2858_mean	MWSF01000004.1_g2858	3.4794e-05	Starmerella bacillaris
VIT_00009384001_raw	VIT_00009384001	3.47933e-05	Vitis vinifera
M438DRAFT_296840_mean	M438DRAFT_296840	3.4791e-05	Aureobasidium pullulans
YKR034W_deviation	YKR034W	3.47502e-05	Saccharomyces cerevisiae
MWSF01000001.1_g280_deviation	MWSF01000001.1_g280	3.47483e-05	Starmerella bacillaris
YFR050C_raw	YFR050C	3.4742e-05	Saccharomyces cerevisiae
YGL203C_max	YGL203C	3.4739e-05	Saccharomyces cerevisiae
metfru2_scaffold_819_gene_6973_max	metfru2_scaffold_819_gene_6973	3.46907e-05	Metschnikowia fructicola
VIT_00028012001_raw	VIT_00028012001	3.46814e-05	Vitis vinifera
VIT_00033069001_mean	VIT_00033069001	3.46814e-05	Vitis vinifera
YOR096W_max	YOR096W	3.46814e-05	Saccharomyces cerevisiae
YPR138C_mean	YPR138C	3.46814e-05	Saccharomyces cerevisiae
PEGC01000019.1_g3383_max	PEGC01000019.1_g3383	3.46154e-05	Cladosporium sp. SL-16
VIT_00011824001_max	VIT_00011824001	3.45833e-05	Vitis vinifera
YER030W_deviation	YER030W	3.45769e-05	Saccharomyces cerevisiae
VIT_00011049001_raw	VIT_00011049001	3.45687e-05	Vitis vinifera
MWSF01000005.1_g3209_raw	MWSF01000005.1_g3209	3.45395e-05	Starmerella bacillaris
KLTH0D17512g_deviation	KLTH0D17512g	3.45279e-05	Lachancea thermotolerans
PEGC01000059.1_g10974_raw	PEGC01000059.1_g10974	3.44663e-05	Cladosporium sp. SL-16
KLTH0F03872g_deviation	KLTH0F03872g	3.44526e-05	Lachancea thermotolerans
MWSF01000038.1_g2716_max	MWSF01000038.1_g2716	3.44444e-05	Starmerella bacillaris
VIT_00033620001_raw	VIT_00033620001	3.44152e-05	Vitis vinifera
metfru2_scaffold_3638_gene_3913_mean	metfru2_scaffold_3638_gene_3913	3.4386e-05	Metschnikowia fructicola
M438DRAFT_409123_mean	M438DRAFT_409123	3.43751e-05	Aureobasidium pullulans
metfru2_scaffold_1_gene_70_max	metfru2_scaffold_1_gene_70	3.43651e-05	Metschnikowia fructicola
VIT_00018604001_max	VIT_00018604001	3.43578e-05	Vitis vinifera
VIT_00018114001_mean	VIT_00018114001	3.43253e-05	Vitis vinifera
M438DRAFT_286396_max	M438DRAFT_286396	3.43137e-05	Aureobasidium pullulans
M438DRAFT_318457_max	M438DRAFT_318457	3.42905e-05	Aureobasidium pullulans
M438DRAFT_342301_deviation	M438DRAFT_342301	3.42717e-05	Aureobasidium pullulans
LPNK01000044.1_g476_max	LPNK01000044.1_g476	3.42659e-05	Metschnikowia sp. AWRI3582
YDL088C_deviation	YDL088C	3.42594e-05	Saccharomyces cerevisiae
PEGC01000062.1_g11425_min	PEGC01000062.1_g11425	3.42407e-05	Cladosporium sp. SL-16
M438DRAFT_343833_deviation	M438DRAFT_343833	3.42395e-05	Aureobasidium pullulans
VIT_00016697001_mean	VIT_00016697001	3.42157e-05	Vitis vinifera
metfru2_scaffold_165_gene_1251_mean	metfru2_scaffold_165_gene_1251	3.42052e-05	Metschnikowia fructicola
YPR085C_deviation	YPR085C	3.42011e-05	Saccharomyces cerevisiae
YGR220C_raw	YGR220C	3.41562e-05	Saccharomyces cerevisiae
PEGC01000021.1_g4085_max	PEGC01000021.1_g4085	3.41415e-05	Cladosporium sp. SL-16
KLTH0B09328g_mean	KLTH0B09328g	3.40973e-05	Lachancea thermotolerans
VIT_00027169001_mean	VIT_00027169001	3.40884e-05	Vitis vinifera
VIT_00035913001_raw	VIT_00035913001	3.40867e-05	Vitis vinifera
KLTH0H15642g_mean	KLTH0H15642g	3.40419e-05	Lachancea thermotolerans
YDR432W_max	YDR432W	3.40382e-05	Saccharomyces cerevisiae
YOR209C_max	YOR209C	3.40191e-05	Saccharomyces cerevisiae
VIT_00015819001_max	VIT_00015819001	3.4015e-05	Vitis vinifera
VIT_00021096001_max	VIT_00021096001	3.40078e-05	Vitis vinifera
CU098_012307_max	CU098_012307	3.39869e-05	Rhizopus stolonifer
VIT_00034067001_raw	VIT_00034067001	3.39105e-05	Vitis vinifera
VIT_00031568001_min	VIT_00031568001	3.38993e-05	Vitis vinifera
D6D18_02155_raw	D6D18_02155	3.38772e-05	Aureobasidium pullulans
YGR268C_deviation	YGR268C	3.38743e-05	Saccharomyces cerevisiae
BCIN_02g00160_max	BCIN_02g00160	3.38334e-05	Botrytis cinerea
MWSF01000017.1_g1092_deviation	MWSF01000017.1_g1092	3.38095e-05	Starmerella bacillaris
metfru2_scaffold_2576_gene_2573_raw	metfru2_scaffold_2576_gene_2573	3.3796e-05	Metschnikowia fructicola
YKR038C_deviation	YKR038C	3.37698e-05	Saccharomyces cerevisiae
VIT_00004908001_raw	VIT_00004908001	3.37683e-05	Vitis vinifera
YDL078C_min	YDL078C	3.37459e-05	Saccharomyces cerevisiae
D6D18_02950_mean	D6D18_02950	3.37405e-05	Aureobasidium pullulans
YLR453C_max	YLR453C	3.37354e-05	Saccharomyces cerevisiae
D499_0C00800_raw	D499_0C00800	3.37031e-05	Hanseniaspora uvarum
VIT_00019928001_max	VIT_00019928001	3.37019e-05	Vitis vinifera
CU098_013007_max	CU098_013007	3.36945e-05	Rhizopus stolonifer
PEGC01000010.1_g98_max	PEGC01000010.1_g98	3.35942e-05	Cladosporium sp. SL-16
VIT_00035396001_max	VIT_00035396001	3.35781e-05	Vitis vinifera
VIT_00015524001_raw	VIT_00015524001	3.35703e-05	Vitis vinifera
VIT_00026456001_mean	VIT_00026456001	3.35609e-05	Vitis vinifera
MWSF01000031.1_g2462_mean	MWSF01000031.1_g2462	3.35526e-05	Starmerella bacillaris
MWSF01000003.1_g2241_mean	MWSF01000003.1_g2241	3.3474e-05	Starmerella bacillaris
VIT_00003693001_max	VIT_00003693001	3.34658e-05	Vitis vinifera
MWSF01000015.1_g970_mean	MWSF01000015.1_g970	3.3443e-05	Starmerella bacillaris
CU098_011633_mean	CU098_011633	3.34425e-05	Rhizopus stolonifer
KLTH0H03432g_mean	KLTH0H03432g	3.34314e-05	Lachancea thermotolerans
YLR301W_raw	YLR301W	3.34021e-05	Saccharomyces cerevisiae
YMR292W_raw	YMR292W	3.34021e-05	Saccharomyces cerevisiae
D499_0G01500_max	D499_0G01500	3.33835e-05	Hanseniaspora uvarum
M438DRAFT_283884_mean	M438DRAFT_283884	3.33824e-05	Aureobasidium pullulans
YKL096W_max	YKL096W	3.33677e-05	Saccharomyces cerevisiae
YBR204C_min	YBR204C	3.33584e-05	Saccharomyces cerevisiae
YGL112C_deviation	YGL112C	3.33152e-05	Saccharomyces cerevisiae
LPNK01000045.1_g4209_deviation	LPNK01000045.1_g4209	3.3298e-05	Metschnikowia sp. AWRI3582
VIT_00000654001_raw	VIT_00000654001	3.32737e-05	Vitis vinifera
M438DRAFT_322498_max	M438DRAFT_322498	3.32551e-05	Aureobasidium pullulans
VIT_00020208001_mean	VIT_00020208001	3.32288e-05	Vitis vinifera
KLTH0B05632g_min	KLTH0B05632g	3.32026e-05	Lachancea thermotolerans
metfru2_scaffold_228_gene_2186_mean	metfru2_scaffold_228_gene_2186	3.31933e-05	Metschnikowia fructicola
MWSF01000019.1_g1265_max	MWSF01000019.1_g1265	3.31933e-05	Starmerella bacillaris
KLTH0D15224g_raw	KLTH0D15224g	3.31798e-05	Lachancea thermotolerans
metfru2_scaffold_7496_gene_6644_deviation	metfru2_scaffold_7496_gene_6644	3.31745e-05	Metschnikowia fructicola
metfru2_scaffold_2211_gene_2089_deviation	metfru2_scaffold_2211_gene_2089	3.31729e-05	Metschnikowia fructicola
MWSF01000001.1_g230_mean	MWSF01000001.1_g230	3.31506e-05	Starmerella bacillaris
YHR211W_mean	YHR211W	3.31365e-05	Saccharomyces cerevisiae
VIT_00031278001_max	VIT_00031278001	3.31298e-05	Vitis vinifera
VIT_00016208001_raw	VIT_00016208001	3.31046e-05	Vitis vinifera
VIT_00023017001_mean	VIT_00023017001	3.30847e-05	Vitis vinifera
MWSF01000003.1_g2184_max	MWSF01000003.1_g2184	3.3066e-05	Starmerella bacillaris
metfru2_scaffold_4503_gene_4733_raw	metfru2_scaffold_4503_gene_4733	3.3054e-05	Metschnikowia fructicola
MWSF01000029.1_g2164_deviation	MWSF01000029.1_g2164	3.30263e-05	Starmerella bacillaris
metfru2_scaffold_361_gene_3875_max	metfru2_scaffold_361_gene_3875	3.29773e-05	Metschnikowia fructicola
VIT_00021139001_max	VIT_00021139001	3.29768e-05	Vitis vinifera
VIT_00016204001_deviation	VIT_00016204001	3.29627e-05	Vitis vinifera
KLTH0C07194g_deviation	KLTH0C07194g	3.29417e-05	Lachancea thermotolerans
CU098_012259_max	CU098_012259	3.29353e-05	Rhizopus stolonifer
PEGC01000016.1_g3049_raw	PEGC01000016.1_g3049	3.29218e-05	Cladosporium sp. SL-16
YNL107W_mean	YNL107W	3.29009e-05	Saccharomyces cerevisiae
VIT_00026406001_mean	VIT_00026406001	3.29009e-05	Vitis vinifera
KLTH0H03432g_deviation	KLTH0H03432g	3.28728e-05	Lachancea thermotolerans
M438DRAFT_358368_deviation	M438DRAFT_358368	3.28665e-05	Aureobasidium pullulans
CU098_007128_mean	CU098_007128	3.28582e-05	Rhizopus stolonifer
M438DRAFT_308192_mean	M438DRAFT_308192	3.28372e-05	Aureobasidium pullulans
MWSF01000034.1_g2578_max	MWSF01000034.1_g2578	3.28122e-05	Starmerella bacillaris
MWSF01000060.1_g3584_raw	MWSF01000060.1_g3584	3.28122e-05	Starmerella bacillaris
KLTH0D16698g_mean	KLTH0D16698g	3.28028e-05	Lachancea thermotolerans
MWSF01000003.1_g2360_max	MWSF01000003.1_g2360	3.27882e-05	Starmerella bacillaris
VIT_00000174001_raw	VIT_00000174001	3.27871e-05	Vitis vinifera
LPNK01000002.1_g2866_deviation	LPNK01000002.1_g2866	3.27829e-05	Metschnikowia sp. AWRI3582
YFL022C_raw	YFL022C	3.27829e-05	Saccharomyces cerevisiae
YLR413W_raw	YLR413W	3.27766e-05	Saccharomyces cerevisiae
VIT_00003193001_max	VIT_00003193001	3.27485e-05	Vitis vinifera
VIT_00023339001_raw	VIT_00023339001	3.27485e-05	Vitis vinifera
CU098_002276_deviation	CU098_002276	3.27481e-05	Rhizopus stolonifer
VIT_00016697001_min	VIT_00016697001	3.27459e-05	Vitis vinifera
CU098_000123_raw	CU098_000123	3.27433e-05	Rhizopus stolonifer
YHR068W_deviation	YHR068W	3.27433e-05	Saccharomyces cerevisiae
YLR303W_min	YLR303W	3.27422e-05	Saccharomyces cerevisiae
VIT_00021096001_deviation	VIT_00021096001	3.27073e-05	Vitis vinifera
LPNK01000090.1_g4284_raw	LPNK01000090.1_g4284	3.26942e-05	Metschnikowia sp. AWRI3582
VIT_00019941001_mean	VIT_00019941001	3.26844e-05	Vitis vinifera
YDR418W_deviation	YDR418W	3.26844e-05	Saccharomyces cerevisiae
LPNK01000006.1_g132_mean	LPNK01000006.1_g132	3.26587e-05	Metschnikowia sp. AWRI3582
C5L36_0A12480_max	C5L36_0A12480	3.26587e-05	Pichia kudriavzevii
M438DRAFT_342985_max	M438DRAFT_342985	3.26546e-05	Aureobasidium pullulans
PEGC01000026.1_g5299_deviation	PEGC01000026.1_g5299	3.26546e-05	Cladosporium sp. SL-16
M438DRAFT_297021_mean	M438DRAFT_297021	3.26335e-05	Aureobasidium pullulans
KLTH0B09350g_raw	KLTH0B09350g	3.26243e-05	Lachancea thermotolerans
MWSF01000001.1_g330_mean	MWSF01000001.1_g330	3.26085e-05	Starmerella bacillaris
VIT_00007007001_raw	VIT_00007007001	3.26022e-05	Vitis vinifera
VIT_00027631001_raw	VIT_00027631001	3.2595e-05	Vitis vinifera
metfru2_scaffold_7727_gene_6755_raw	metfru2_scaffold_7727_gene_6755	3.2595e-05	Metschnikowia fructicola
D6D18_01079_raw	D6D18_01079	3.25834e-05	Aureobasidium pullulans
VIT_00012008001_deviation	VIT_00012008001	3.25834e-05	Vitis vinifera
YGR188C_max	YGR188C	3.25759e-05	Saccharomyces cerevisiae
PEGC01000011.1_g1197_raw	PEGC01000011.1_g1197	3.25741e-05	Cladosporium sp. SL-16
MWSF01000055.1_g3386_max	MWSF01000055.1_g3386	3.25741e-05	Starmerella bacillaris
YGL106W_deviation	YGL106W	3.25718e-05	Saccharomyces cerevisiae
CU098_008899_mean	CU098_008899	3.25627e-05	Rhizopus stolonifer
M438DRAFT_316726_max	M438DRAFT_316726	3.25542e-05	Aureobasidium pullulans
YEL018W_mean	YEL018W	3.25501e-05	Saccharomyces cerevisiae
YLR167W_deviation	YLR167W	3.25397e-05	Saccharomyces cerevisiae
KLTH0E04114g_max	KLTH0E04114g	3.25397e-05	Lachancea thermotolerans
VIT_00012212001_mean	VIT_00012212001	3.25198e-05	Vitis vinifera
VIT_00019518001_raw	VIT_00019518001	3.25104e-05	Vitis vinifera
VIT_00024780001_deviation	VIT_00024780001	3.25e-05	Vitis vinifera
VIT_00006259001_max	VIT_00006259001	3.24854e-05	Vitis vinifera
MWSF01000006.1_g3505_deviation	MWSF01000006.1_g3505	3.24621e-05	Starmerella bacillaris
VIT_00026869001_raw	VIT_00026869001	3.23996e-05	Vitis vinifera
MWSF01000005.1_g3291_max	MWSF01000005.1_g3291	3.2395e-05	Starmerella bacillaris
VIT_00022098001_raw	VIT_00022098001	3.2392e-05	Vitis vinifera
VIT_00025296001_raw	VIT_00025296001	3.23869e-05	Vitis vinifera
VIT_00007908001_raw	VIT_00007908001	3.23685e-05	Vitis vinifera
D6D18_03425_raw	D6D18_03425	3.23464e-05	Aureobasidium pullulans
LPNK01000053.1_g4778_max	LPNK01000053.1_g4778	3.23453e-05	Metschnikowia sp. AWRI3582
VIT_00019922001_mean	VIT_00019922001	3.23161e-05	Vitis vinifera
VIT_00024978001_mean	VIT_00024978001	3.23026e-05	Vitis vinifera
VIT_00021082001_mean	VIT_00021082001	3.2294e-05	Vitis vinifera
VIT_00022215001_deviation	VIT_00022215001	3.22817e-05	Vitis vinifera
D499_0AA00150_max	D499_0AA00150	3.22566e-05	Hanseniaspora uvarum
LPNK01000082.1_g1095_deviation	LPNK01000082.1_g1095	3.22566e-05	Metschnikowia sp. AWRI3582
VIT_00012649001_deviation	VIT_00012649001	3.22473e-05	Vitis vinifera
VIT_00033079001_max	VIT_00033079001	3.22281e-05	Vitis vinifera
VIT_00007847001_deviation	VIT_00007847001	3.22274e-05	Vitis vinifera
LPNK01000041.1_g3298_deviation	LPNK01000041.1_g3298	3.22274e-05	Metschnikowia sp. AWRI3582
LPNK01000110.1_g356_raw	LPNK01000110.1_g356	3.22222e-05	Metschnikowia sp. AWRI3582
D6D18_05362_max	D6D18_05362	3.21981e-05	Aureobasidium pullulans
KLTH0G15972g_mean	KLTH0G15972g	3.21981e-05	Lachancea thermotolerans
MWSF01000001.1_g88_mean	MWSF01000001.1_g88	3.21981e-05	Starmerella bacillaris
VIT_00009189001_mean	VIT_00009189001	3.2193e-05	Vitis vinifera
KLTH0G09218g_deviation	KLTH0G09218g	3.2193e-05	Lachancea thermotolerans
M438DRAFT_217792_deviation	M438DRAFT_217792	3.2193e-05	Aureobasidium pullulans
MWSF01000029.1_g2153_raw	MWSF01000029.1_g2153	3.2172e-05	Starmerella bacillaris
CU098_007280_max	CU098_007280	3.21637e-05	Rhizopus stolonifer
YGR277C_max	YGR277C	3.21318e-05	Saccharomyces cerevisiae
MWSF01000033.1_g2534_mean	MWSF01000033.1_g2534	3.2123e-05	Starmerella bacillaris
BCIN_08g02080_raw	BCIN_08g02080	3.20857e-05	Botrytis cinerea
D499_0I01290_deviation	D499_0I01290	3.20559e-05	Hanseniaspora uvarum
M438DRAFT_303277_mean	M438DRAFT_303277	3.20529e-05	Aureobasidium pullulans
VIT_00000649001_max	VIT_00000649001	3.2042e-05	Vitis vinifera
YDR414C_mean	YDR414C	3.20326e-05	Saccharomyces cerevisiae
YJL038C_max	YJL038C	3.20279e-05	Saccharomyces cerevisiae
MWSF01000016.1_g1025_raw	MWSF01000016.1_g1025	3.20279e-05	Starmerella bacillaris
LPNK01000170.1_g3844_raw	LPNK01000170.1_g3844	3.20279e-05	Metschnikowia sp. AWRI3582
LPNK01000011.1_g2108_deviation	LPNK01000011.1_g2108	3.19841e-05	Metschnikowia sp. AWRI3582
YDL189W_min	YDL189W	3.19591e-05	Saccharomyces cerevisiae
M438DRAFT_398892_deviation	M438DRAFT_398892	3.19298e-05	Aureobasidium pullulans
M438DRAFT_58728_raw	M438DRAFT_58728	3.19066e-05	Aureobasidium pullulans
VIT_00031376001_raw	VIT_00031376001	3.19031e-05	Vitis vinifera
LPNK01000052.1_g975_raw	LPNK01000052.1_g975	3.19006e-05	Metschnikowia sp. AWRI3582
VIT_00022771001_raw	VIT_00022771001	3.19006e-05	Vitis vinifera
YHR171W_raw	YHR171W	3.19001e-05	Saccharomyces cerevisiae
VIT_00005970001_deviation	VIT_00005970001	3.18943e-05	Vitis vinifera
YLR048W_raw	YLR048W	3.18849e-05	Saccharomyces cerevisiae
YGR234W_min	YGR234W	3.18814e-05	Saccharomyces cerevisiae
YGL255W_raw	YGL255W	3.18774e-05	Saccharomyces cerevisiae
LPNK01000081.1_g577_max	LPNK01000081.1_g577	3.18662e-05	Metschnikowia sp. AWRI3582
VIT_00022284001_deviation	VIT_00022284001	3.18441e-05	Vitis vinifera
VIT_00030794001_raw	VIT_00030794001	3.18425e-05	Vitis vinifera
VIT_00025862001_raw	VIT_00025862001	3.18389e-05	Vitis vinifera
YBR024W_deviation	YBR024W	3.18347e-05	Saccharomyces cerevisiae
metfru2_scaffold_4226_gene_4484_max	metfru2_scaffold_4226_gene_4484	3.17927e-05	Metschnikowia fructicola
VIT_00016302001_deviation	VIT_00016302001	3.17647e-05	Vitis vinifera
VIT_00025623001_raw	VIT_00025623001	3.17501e-05	Vitis vinifera
YFL056C_mean	YFL056C	3.17496e-05	Saccharomyces cerevisiae
LPNK01000023.1_g2661_deviation	LPNK01000023.1_g2661	3.1746e-05	Metschnikowia sp. AWRI3582
MWSF01000018.1_g1181_max	MWSF01000018.1_g1181	3.16917e-05	Starmerella bacillaris
M438DRAFT_320980_max	M438DRAFT_320980	3.16917e-05	Aureobasidium pullulans
LPNK01000050.1_g2492_mean	LPNK01000050.1_g2492	3.16718e-05	Metschnikowia sp. AWRI3582
M438DRAFT_333475_deviation	M438DRAFT_333475	3.16681e-05	Aureobasidium pullulans
PEGC01000014.1_g2049_max	PEGC01000014.1_g2049	3.16667e-05	Cladosporium sp. SL-16
YOL071W_raw	YOL071W	3.16625e-05	Saccharomyces cerevisiae
YNL209W_max	YNL209W	3.16515e-05	Saccharomyces cerevisiae
VIT_00032500001_mean	VIT_00032500001	3.16416e-05	Vitis vinifera
YNR057C_max	YNR057C	3.16363e-05	Saccharomyces cerevisiae
D6D18_02155_max	D6D18_02155	3.161e-05	Aureobasidium pullulans
metfru2_scaffold_3502_gene_3742_mean	metfru2_scaffold_3502_gene_3742	3.16082e-05	Metschnikowia fructicola
VIT_00012573001_raw	VIT_00012573001	3.16082e-05	Vitis vinifera
YJL203W_deviation	YJL203W	3.15756e-05	Saccharomyces cerevisiae
M438DRAFT_346032_max	M438DRAFT_346032	3.1564e-05	Aureobasidium pullulans
YIL088C_mean	YIL088C	3.15494e-05	Saccharomyces cerevisiae
VIT_00020208001_raw	VIT_00020208001	3.15389e-05	Vitis vinifera
YHL020C_raw	YHL020C	3.1531e-05	Saccharomyces cerevisiae
CU098_006277_max	CU098_006277	3.15132e-05	Rhizopus stolonifer
VIT_00033925001_mean	VIT_00033925001	3.15132e-05	Vitis vinifera
M438DRAFT_350069_mean	M438DRAFT_350069	3.14804e-05	Aureobasidium pullulans
VIT_00013471001_raw	VIT_00013471001	3.14802e-05	Vitis vinifera
M438DRAFT_341216_mean	M438DRAFT_341216	3.14753e-05	Aureobasidium pullulans
VIT_00037723001_mean	VIT_00037723001	3.14536e-05	Vitis vinifera
M438DRAFT_349323_raw	M438DRAFT_349323	3.1446e-05	Aureobasidium pullulans
YBR072W_raw	YBR072W	3.14397e-05	Saccharomyces cerevisiae
YHR123W_mean	YHR123W	3.14304e-05	Saccharomyces cerevisiae
MWSF01000035.1_g2625_deviation	MWSF01000035.1_g2625	3.14286e-05	Starmerella bacillaris
MWSF01000001.1_g201_raw	MWSF01000001.1_g201	3.14087e-05	Starmerella bacillaris
YGR101W_raw	YGR101W	3.13664e-05	Saccharomyces cerevisiae
M438DRAFT_350157_max	M438DRAFT_350157	3.13664e-05	Aureobasidium pullulans
MWSF01000031.1_g2461_max	MWSF01000031.1_g2461	3.1345e-05	Starmerella bacillaris
YKR097W_deviation	YKR097W	3.13275e-05	Saccharomyces cerevisiae
metfru2_scaffold_2457_gene_2418_max	metfru2_scaffold_2457_gene_2418	3.12885e-05	Metschnikowia fructicola
MWSF01000025.1_g1936_raw	MWSF01000025.1_g1936	3.12885e-05	Starmerella bacillaris
LPNK01000145.1_g1231_deviation	LPNK01000145.1_g1231	3.12814e-05	Metschnikowia sp. AWRI3582
KLTH0C06050g_raw	KLTH0C06050g	3.12671e-05	Lachancea thermotolerans
VIT_00016232001_raw	VIT_00016232001	3.12484e-05	Vitis vinifera
D499_0Z00270_raw	D499_0Z00270	3.12252e-05	Hanseniaspora uvarum
BCIN_02g04620_max	BCIN_02g04620	3.12249e-05	Botrytis cinerea
D499_0D00380_raw	D499_0D00380	3.12155e-05	Hanseniaspora uvarum
M438DRAFT_20977_deviation	M438DRAFT_20977	3.12121e-05	Aureobasidium pullulans
YBL039C_deviation	YBL039C	3.12016e-05	Saccharomyces cerevisiae
MWSF01000004.1_g2861_deviation	MWSF01000004.1_g2861	3.11706e-05	Starmerella bacillaris
M438DRAFT_80450_mean	M438DRAFT_80450	3.11596e-05	Aureobasidium pullulans
KLTH0C01672g_max	KLTH0C01672g	3.11455e-05	Lachancea thermotolerans
MWSF01000012.1_g682_max	MWSF01000012.1_g682	3.11362e-05	Starmerella bacillaris
MWSF01000057.1_g3408_raw	MWSF01000057.1_g3408	3.10965e-05	Starmerella bacillaris
VIT_00013776001_raw	VIT_00013776001	3.10897e-05	Vitis vinifera
D499_0S00540_mean	D499_0S00540	3.10777e-05	Hanseniaspora uvarum
KLTH0H10010g_raw	KLTH0H10010g	3.10767e-05	Lachancea thermotolerans
M438DRAFT_303277_raw	M438DRAFT_303277	3.10568e-05	Aureobasidium pullulans
M438DRAFT_203784_deviation	M438DRAFT_203784	3.10526e-05	Aureobasidium pullulans
MWSF01000027.1_g2063_deviation	MWSF01000027.1_g2063	3.10526e-05	Starmerella bacillaris
M438DRAFT_320980_mean	M438DRAFT_320980	3.1037e-05	Aureobasidium pullulans
VIT_00010491001_max	VIT_00010491001	3.10234e-05	Vitis vinifera
YLR083C_mean	YLR083C	3.10084e-05	Saccharomyces cerevisiae
YDR027C_deviation	YDR027C	3.09867e-05	Saccharomyces cerevisiae
LPNK01000080.1_g4089_deviation	LPNK01000080.1_g4089	3.09774e-05	Metschnikowia sp. AWRI3582
YLR355C_mean	YLR355C	3.09722e-05	Saccharomyces cerevisiae
MWSF01000024.1_g1854_max	MWSF01000024.1_g1854	3.09325e-05	Starmerella bacillaris
VIT_00036470001_max	VIT_00036470001	3.09325e-05	Vitis vinifera
M438DRAFT_297021_max	M438DRAFT_297021	3.09197e-05	Aureobasidium pullulans
LPNK01000023.1_g2647_raw	LPNK01000023.1_g2647	3.09155e-05	Metschnikowia sp. AWRI3582
KLTH0E05852g_mean	KLTH0E05852g	3.08981e-05	Lachancea thermotolerans
VIT_00035593001_max	VIT_00035593001	3.08824e-05	Vitis vinifera
MWSF01000011.1_g611_mean	MWSF01000011.1_g611	3.08824e-05	Starmerella bacillaris
YMR170C_mean	YMR170C	3.08635e-05	Saccharomyces cerevisiae
CU098_007491_max	CU098_007491	3.08463e-05	Rhizopus stolonifer
VIT_00027008001_raw	VIT_00027008001	3.0834e-05	Vitis vinifera
VIT_00023319001_mean	VIT_00023319001	3.08145e-05	Vitis vinifera
YPR188C_min	YPR188C	3.0792e-05	Saccharomyces cerevisiae
LPNK01000011.1_g2129_mean	LPNK01000011.1_g2129	3.07895e-05	Metschnikowia sp. AWRI3582
VIT_00033455001_raw	VIT_00033455001	3.07686e-05	Vitis vinifera
YGL100W_mean	YGL100W	3.07565e-05	Saccharomyces cerevisiae
YJR139C_mean	YJR139C	3.07528e-05	Saccharomyces cerevisiae
YBR072W_min	YBR072W	3.07521e-05	Saccharomyces cerevisiae
MWSF01000004.1_g2891_raw	MWSF01000004.1_g2891	3.07359e-05	Starmerella bacillaris
VIT_00008681001_max	VIT_00008681001	3.0716e-05	Vitis vinifera
M438DRAFT_348965_mean	M438DRAFT_348965	3.06635e-05	Aureobasidium pullulans
KLTH0B01188g_deviation	KLTH0B01188g	3.06443e-05	Lachancea thermotolerans
VIT_00003255001_raw	VIT_00003255001	3.06434e-05	Vitis vinifera
PEGC01000077.1_g12694_max	PEGC01000077.1_g12694	3.06273e-05	Cladosporium sp. SL-16
VIT_00022915001_raw	VIT_00022915001	3.06057e-05	Vitis vinifera
KLTH0D14828r_min	KLTH0D14828r	3.05978e-05	Lachancea thermotolerans
VIT_00009714001_mean	VIT_00009714001	3.05713e-05	Vitis vinifera
YOR229W_mean	YOR229W	3.05685e-05	Saccharomyces cerevisiae
snR42_raw	snR42	3.05209e-05	Saccharomyces cerevisiae
MWSF01000025.1_g1963_mean	MWSF01000025.1_g1963	3.05147e-05	Starmerella bacillaris
YMR260C_deviation	YMR260C	3.05117e-05	Saccharomyces cerevisiae
VIT_00025825001_max	VIT_00025825001	3.04996e-05	Vitis vinifera
MWSF01000042.1_g3007_mean	MWSF01000042.1_g3007	3.04978e-05	Starmerella bacillaris
KLTH0C05874g_max	KLTH0C05874g	3.04924e-05	Lachancea thermotolerans
VIT_00020855001_raw	VIT_00020855001	3.04829e-05	Vitis vinifera
VIT_00026974001_max	VIT_00026974001	3.04563e-05	Vitis vinifera
M438DRAFT_393448_mean	M438DRAFT_393448	3.04278e-05	Aureobasidium pullulans
VIT_00035669001_mean	VIT_00035669001	3.04271e-05	Vitis vinifera
VIT_00025296001_mean	VIT_00025296001	3.04236e-05	Vitis vinifera
LPNK01000025.1_g4898_max	LPNK01000025.1_g4898	3.03982e-05	Metschnikowia sp. AWRI3582
MWSF01000013.1_g732_deviation	MWSF01000013.1_g732	3.03968e-05	Starmerella bacillaris
VIT_00002637001_max	VIT_00002637001	3.03892e-05	Vitis vinifera
CU098_011776_max	CU098_011776	3.03735e-05	Rhizopus stolonifer
VIT_00026431001_max	VIT_00026431001	3.03665e-05	Vitis vinifera
MWSF01000029.1_g2142_mean	MWSF01000029.1_g2142	3.03455e-05	Starmerella bacillaris
YDL229W_min	YDL229W	3.03349e-05	Saccharomyces cerevisiae
VIT_00035593001_deviation	VIT_00035593001	3.03175e-05	Vitis vinifera
VIT_00035342001_raw	VIT_00035342001	3.02958e-05	Vitis vinifera
VIT_00007621001_min	VIT_00007621001	3.02778e-05	Vitis vinifera
LPNK01000088.1_g1537_mean	LPNK01000088.1_g1537	3.02552e-05	Metschnikowia sp. AWRI3582
M438DRAFT_368515_mean	M438DRAFT_368515	3.02369e-05	Aureobasidium pullulans
VIT_00033036001_raw	VIT_00033036001	3.02313e-05	Vitis vinifera
YNL015W_min	YNL015W	3.02208e-05	Saccharomyces cerevisiae
YGL253W_raw	YGL253W	3.0202e-05	Saccharomyces cerevisiae
VIT_00011414001_mean	VIT_00011414001	3.01973e-05	Vitis vinifera
MWSF01000009.1_g4010_deviation	MWSF01000009.1_g4010	3.01916e-05	Starmerella bacillaris
M438DRAFT_343350_mean	M438DRAFT_343350	3.01354e-05	Aureobasidium pullulans
KLTH0C05874g_deviation	KLTH0C05874g	3.01054e-05	Lachancea thermotolerans
PEGC01000036.1_g7904_max	PEGC01000036.1_g7904	3.01044e-05	Cladosporium sp. SL-16
M438DRAFT_287925_mean	M438DRAFT_287925	3.0095e-05	Aureobasidium pullulans
VIT_00026970001_deviation	VIT_00026970001	3.00752e-05	Vitis vinifera
MWSF01000001.1_g31_deviation	MWSF01000001.1_g31	3.00501e-05	Starmerella bacillaris
M438DRAFT_283884_max	M438DRAFT_283884	3.00344e-05	Aureobasidium pullulans
MWSF01000034.1_g2580_max	MWSF01000034.1_g2580	3.00251e-05	Starmerella bacillaris
YPL237W_deviation	YPL237W	2.99802e-05	Saccharomyces cerevisiae
VIT_00018096001_deviation	VIT_00018096001	2.99614e-05	Vitis vinifera
YHR181W_raw	YHR181W	2.99474e-05	Saccharomyces cerevisiae
D499_0A04520_deviation	D499_0A04520	2.99101e-05	Hanseniaspora uvarum
YPL131W_min	YPL131W	2.99049e-05	Saccharomyces cerevisiae
CU098_002503_raw	CU098_002503	2.98903e-05	Rhizopus stolonifer
M438DRAFT_406487_mean	M438DRAFT_406487	2.9846e-05	Aureobasidium pullulans
VIT_00025566001_max	VIT_00025566001	2.98086e-05	Vitis vinifera
metfru2_scaffold_1591_gene_1156_deviation	metfru2_scaffold_1591_gene_1156	2.97954e-05	Metschnikowia fructicola
metfru2_scaffold_1404_gene_854_max	metfru2_scaffold_1404_gene_854	2.97794e-05	Metschnikowia fructicola
KLTH0D05258g_deviation	KLTH0D05258g	2.97603e-05	Lachancea thermotolerans
LPNK01000104.1_g2412_raw	LPNK01000104.1_g2412	2.97371e-05	Metschnikowia sp. AWRI3582
YKL096W_mean	YKL096W	2.9718e-05	Saccharomyces cerevisiae
LPNK01000053.1_g4742_max	LPNK01000053.1_g4742	2.97076e-05	Metschnikowia sp. AWRI3582
KLTH0D00792g_max	KLTH0D00792g	2.96814e-05	Lachancea thermotolerans
VIT_00020596001_mean	VIT_00020596001	2.96074e-05	Vitis vinifera
KLTH0G19118g_mean	KLTH0G19118g	2.95956e-05	Lachancea thermotolerans
LPNK01000104.1_g2376_max	LPNK01000104.1_g2376	2.95956e-05	Metschnikowia sp. AWRI3582
VIT_00031615001_max	VIT_00031615001	2.95945e-05	Vitis vinifera
VIT_00017864001_raw	VIT_00017864001	2.95927e-05	Vitis vinifera
VIT_00035791001_raw	VIT_00035791001	2.95859e-05	Vitis vinifera
MWSF01000009.1_g4004_mean	MWSF01000009.1_g4004	2.95769e-05	Starmerella bacillaris
YAL068C_mean	YAL068C	2.95739e-05	Saccharomyces cerevisiae
VIT_00023975001_mean	VIT_00023975001	2.95375e-05	Vitis vinifera
YMR208W_raw	YMR208W	2.9529e-05	Saccharomyces cerevisiae
D6D18_07939_mean	D6D18_07939	2.95187e-05	Aureobasidium pullulans
M438DRAFT_341881_mean	M438DRAFT_341881	2.94987e-05	Aureobasidium pullulans
YNR057C_raw	YNR057C	2.94855e-05	Saccharomyces cerevisiae
VIT_00009725001_mean	VIT_00009725001	2.94788e-05	Vitis vinifera
VIT_00035055001_raw	VIT_00035055001	2.94665e-05	Vitis vinifera
M438DRAFT_342673_raw	M438DRAFT_342673	2.94591e-05	Aureobasidium pullulans
metfru2_scaffold_1265_gene_606_mean	metfru2_scaffold_1265_gene_606	2.94526e-05	Metschnikowia fructicola
PEGC01000054.1_g10508_raw	PEGC01000054.1_g10508	2.94526e-05	Cladosporium sp. SL-16
LPNK01000049.1_g3187_deviation	LPNK01000049.1_g3187	2.94444e-05	Metschnikowia sp. AWRI3582
LPNK01000087.1_g757_deviation	LPNK01000087.1_g757	2.94444e-05	Metschnikowia sp. AWRI3582
VIT_00008858001_max	VIT_00008858001	2.94334e-05	Vitis vinifera
YKR045C_deviation	YKR045C	2.94298e-05	Saccharomyces cerevisiae
KLTH0D13640g_max	KLTH0D13640g	2.94118e-05	Lachancea thermotolerans
VIT_00017362001_max	VIT_00017362001	2.94084e-05	Vitis vinifera
VIT_00012212001_min	VIT_00012212001	2.94036e-05	Vitis vinifera
LPNK01000020.1_g1756_deviation	LPNK01000020.1_g1756	2.93347e-05	Metschnikowia sp. AWRI3582
VIT_00030418001_raw	VIT_00030418001	2.93306e-05	Vitis vinifera
KLTH0G17094g_max	KLTH0G17094g	2.93253e-05	Lachancea thermotolerans
M438DRAFT_393182_max	M438DRAFT_393182	2.93253e-05	Aureobasidium pullulans
PEGC01000004.1_g8725_mean	PEGC01000004.1_g8725	2.9313e-05	Cladosporium sp. SL-16
VIT_00035923001_deviation	VIT_00035923001	2.93118e-05	Vitis vinifera
M438DRAFT_316903_max	M438DRAFT_316903	2.93074e-05	Aureobasidium pullulans
YDR353W_mean	YDR353W	2.92805e-05	Saccharomyces cerevisiae
VIT_00037209001_raw	VIT_00037209001	2.92763e-05	Vitis vinifera
VIT_00023134001_max	VIT_00023134001	2.92647e-05	Vitis vinifera
MWSF01000014.1_g894_raw	MWSF01000014.1_g894	2.92538e-05	Starmerella bacillaris
MWSF01000007.1_g3768_mean	MWSF01000007.1_g3768	2.9247e-05	Starmerella bacillaris
VIT_00002735001_raw	VIT_00002735001	2.9234e-05	Vitis vinifera
YMR217W_max	YMR217W	2.92293e-05	Saccharomyces cerevisiae
D499_0A03010_raw	D499_0A03010	2.92011e-05	Hanseniaspora uvarum
VIT_00037729001_min	VIT_00037729001	2.91919e-05	Vitis vinifera
D6D18_01482_deviation	D6D18_01482	2.91883e-05	Aureobasidium pullulans
MWSF01000017.1_g1121_mean	MWSF01000017.1_g1121	2.91883e-05	Starmerella bacillaris
metfru2_scaffold_3136_gene_3281_max	metfru2_scaffold_3136_gene_3281	2.91258e-05	Metschnikowia fructicola
VIT_00000779001_max	VIT_00000779001	2.91258e-05	Vitis vinifera
MWSF01000009.1_g4040_raw	MWSF01000009.1_g4040	2.91258e-05	Starmerella bacillaris
D6D18_09388_raw	D6D18_09388	2.90977e-05	Aureobasidium pullulans
D6D18_01139_max	D6D18_01139	2.9085e-05	Aureobasidium pullulans
M438DRAFT_299547_mean	M438DRAFT_299547	2.9085e-05	Aureobasidium pullulans
PEGC01000021.1_g4176_deviation	PEGC01000021.1_g4176	2.90675e-05	Cladosporium sp. SL-16
metfru2_scaffold_2511_gene_2491_max	metfru2_scaffold_2511_gene_2491	2.90424e-05	Metschnikowia fructicola
metfru2_scaffold_8_gene_6880_deviation	metfru2_scaffold_8_gene_6880	2.90348e-05	Metschnikowia fructicola
YEL042W_deviation	YEL042W	2.90278e-05	Saccharomyces cerevisiae
VIT_00027049001_deviation	VIT_00027049001	2.90278e-05	Vitis vinifera
metfru2_scaffold_3183_gene_3338_raw	metfru2_scaffold_3183_gene_3338	2.90266e-05	Metschnikowia fructicola
YDR461W_raw	YDR461W	2.90266e-05	Saccharomyces cerevisiae
D499_0A04050_max	D499_0A04050	2.90243e-05	Hanseniaspora uvarum
VIT_00010318001_raw	VIT_00010318001	2.90199e-05	Vitis vinifera
PEGC01000046.1_g9727_raw	PEGC01000046.1_g9727	2.90005e-05	Cladosporium sp. SL-16
YOR279C_raw	YOR279C	2.89514e-05	Saccharomyces cerevisiae
KLTH0H13992g_deviation	KLTH0H13992g	2.89233e-05	Lachancea thermotolerans
KLTH0G11880g_deviation	KLTH0G11880g	2.89233e-05	Lachancea thermotolerans
VIT_00038653001_raw	VIT_00038653001	2.8911e-05	Vitis vinifera
M438DRAFT_409123_raw	M438DRAFT_409123	2.89107e-05	Aureobasidium pullulans
YGR034W_max	YGR034W	2.89098e-05	Saccharomyces cerevisiae
LPNK01000126.1_g4663_deviation	LPNK01000126.1_g4663	2.88889e-05	Metschnikowia sp. AWRI3582
D499_0AD00120_deviation	D499_0AD00120	2.88743e-05	Hanseniaspora uvarum
MWSF01000019.1_g1282_max	MWSF01000019.1_g1282	2.88743e-05	Starmerella bacillaris
KLTH0E14102g_min	KLTH0E14102g	2.88716e-05	Lachancea thermotolerans
VIT_00008730001_max	VIT_00008730001	2.88528e-05	Vitis vinifera
M438DRAFT_273959_raw	M438DRAFT_273959	2.88412e-05	Aureobasidium pullulans
VIT_00027573001_max	VIT_00027573001	2.88369e-05	Vitis vinifera
VIT_00029107001_deviation	VIT_00029107001	2.88334e-05	Vitis vinifera
VIT_00021041001_max	VIT_00021041001	2.8799e-05	Vitis vinifera
VIT_00021389001_raw	VIT_00021389001	2.87897e-05	Vitis vinifera
M438DRAFT_361883_min	M438DRAFT_361883	2.87582e-05	Aureobasidium pullulans
MWSF01000011.1_g505_deviation	MWSF01000011.1_g505	2.87582e-05	Starmerella bacillaris
MWSF01000018.1_g1213_mean	MWSF01000018.1_g1213	2.87582e-05	Starmerella bacillaris
VIT_00009149001_max	VIT_00009149001	2.87488e-05	Vitis vinifera
YHL021C_raw	YHL021C	2.87342e-05	Saccharomyces cerevisiae
VIT_00000754001_max	VIT_00000754001	2.87289e-05	Vitis vinifera
VIT_00021142001_max	VIT_00021142001	2.87289e-05	Vitis vinifera
LPNK01000137.1_g3716_raw	LPNK01000137.1_g3716	2.86748e-05	Metschnikowia sp. AWRI3582
MWSF01000007.1_g3701_mean	MWSF01000007.1_g3701	2.8623e-05	Starmerella bacillaris
MWSF01000004.1_g2863_min	MWSF01000004.1_g2863	2.86216e-05	Starmerella bacillaris
MWSF01000004.1_g2804_raw	MWSF01000004.1_g2804	2.86111e-05	Starmerella bacillaris
VIT_00011747001_deviation	VIT_00011747001	2.86076e-05	Vitis vinifera
VIT_00018044001_raw	VIT_00018044001	2.8607e-05	Vitis vinifera
RPR1_max	RPR1	2.85965e-05	Saccharomyces cerevisiae
D6D18_01139_mean	D6D18_01139	2.85819e-05	Aureobasidium pullulans
MWSF01000011.1_g522_deviation	MWSF01000011.1_g522	2.85819e-05	Starmerella bacillaris
YLL013C_raw	YLL013C	2.85808e-05	Saccharomyces cerevisiae
YBR166C_mean	YBR166C	2.85731e-05	Saccharomyces cerevisiae
VIT_00009282001_max	VIT_00009282001	2.85609e-05	Vitis vinifera
VIT_00038353001_raw	VIT_00038353001	2.85568e-05	Vitis vinifera
LPNK01000123.1_g1611_mean	LPNK01000123.1_g1611	2.85361e-05	Metschnikowia sp. AWRI3582
VIT_00029758001_max	VIT_00029758001	2.85201e-05	Vitis vinifera
metfru2_scaffold_997_gene_7358_max	metfru2_scaffold_997_gene_7358	2.85066e-05	Metschnikowia fructicola
D499_0A03110_deviation	D499_0A03110	2.85066e-05	Hanseniaspora uvarum
VIT_00032440001_raw	VIT_00032440001	2.84921e-05	Vitis vinifera
metfru2_scaffold_1579_gene_1134_mean	metfru2_scaffold_1579_gene_1134	2.84722e-05	Metschnikowia fructicola
M438DRAFT_341369_deviation	M438DRAFT_341369	2.84722e-05	Aureobasidium pullulans
YPL234C_raw	YPL234C	2.8443e-05	Saccharomyces cerevisiae
YNL321W_deviation	YNL321W	2.84429e-05	Saccharomyces cerevisiae
LPNK01000066.1_g3792_deviation	LPNK01000066.1_g3792	2.84314e-05	Metschnikowia sp. AWRI3582
VIT_00036653001_max	VIT_00036653001	2.8412e-05	Vitis vinifera
LPNK01000045.1_g4219_raw	LPNK01000045.1_g4219	2.84074e-05	Metschnikowia sp. AWRI3582
MWSF01000003.1_g2268_raw	MWSF01000003.1_g2268	2.83894e-05	Starmerella bacillaris
metfru2_scaffold_3633_gene_3909_max	metfru2_scaffold_3633_gene_3909	2.83824e-05	Metschnikowia fructicola
D499_0G01080_min	D499_0G01080	2.8373e-05	Hanseniaspora uvarum
D499_0R00960_raw	D499_0R00960	2.83688e-05	Hanseniaspora uvarum
YER024W_min	YER024W	2.83677e-05	Saccharomyces cerevisiae
KLTH0D10648g_deviation	KLTH0D10648g	2.8355e-05	Lachancea thermotolerans
M438DRAFT_307896_raw	M438DRAFT_307896	2.83385e-05	Aureobasidium pullulans
YNL332W_max	YNL332W	2.83071e-05	Saccharomyces cerevisiae
KLTH0G15950g_deviation	KLTH0G15950g	2.83066e-05	Lachancea thermotolerans
YJR066W_deviation	YJR066W	2.82884e-05	Saccharomyces cerevisiae
MWSF01000013.1_g784_mean	MWSF01000013.1_g784	2.82884e-05	Starmerella bacillaris
VIT_00035869001_max	VIT_00035869001	2.82831e-05	Vitis vinifera
YJR139C_deviation	YJR139C	2.82779e-05	Saccharomyces cerevisiae
YOR210W_raw	YOR210W	2.82738e-05	Saccharomyces cerevisiae
MWSF01000005.1_g3252_deviation	MWSF01000005.1_g3252	2.82476e-05	Starmerella bacillaris
VIT_00009719001_raw	VIT_00009719001	2.82056e-05	Vitis vinifera
VIT_00001479001_mean	VIT_00001479001	2.82026e-05	Vitis vinifera
KLTH0G08118g_max	KLTH0G08118g	2.82026e-05	Lachancea thermotolerans
VIT_00014344001_deviation	VIT_00014344001	2.82026e-05	Vitis vinifera
metfru2_scaffold_5496_gene_5512_raw	metfru2_scaffold_5496_gene_5512	2.81734e-05	Metschnikowia fructicola
KLTH0E11946g_mean	KLTH0E11946g	2.81734e-05	Lachancea thermotolerans
VIT_00021867001_max	VIT_00021867001	2.81559e-05	Vitis vinifera
VIT_00012092001_raw	VIT_00012092001	2.81443e-05	Vitis vinifera
VIT_00012463001_raw	VIT_00012463001	2.81296e-05	Vitis vinifera
VIT_00021425001_max	VIT_00021425001	2.81097e-05	Vitis vinifera
YOR187W_raw	YOR187W	2.80981e-05	Saccharomyces cerevisiae
BcDW1_6156_max	BcDW1_6156	2.80952e-05	Botrytis cinerea
M438DRAFT_361456_mean	M438DRAFT_361456	2.80952e-05	Aureobasidium pullulans
M438DRAFT_316129_max	M438DRAFT_316129	2.80753e-05	Aureobasidium pullulans
MWSF01000005.1_g3193_max	MWSF01000005.1_g3193	2.80749e-05	Starmerella bacillaris
M438DRAFT_340982_raw	M438DRAFT_340982	2.80556e-05	Aureobasidium pullulans
M438DRAFT_349871_raw	M438DRAFT_349871	2.80159e-05	Aureobasidium pullulans
KLTH0G05962g_mean	KLTH0G05962g	2.80147e-05	Lachancea thermotolerans
MWSF01000004.1_g2902_raw	MWSF01000004.1_g2902	2.80117e-05	Starmerella bacillaris
metfru2_scaffold_1369_gene_779_raw	metfru2_scaffold_1369_gene_779	2.79803e-05	Metschnikowia fructicola
VIT_00015819001_mean	VIT_00015819001	2.79768e-05	Vitis vinifera
PEGC01000004.1_g8819_max	PEGC01000004.1_g8819	2.79645e-05	Cladosporium sp. SL-16
M438DRAFT_326222_deviation	M438DRAFT_326222	2.79552e-05	Aureobasidium pullulans
MWSF01000050.1_g3308_raw	MWSF01000050.1_g3308	2.79511e-05	Starmerella bacillaris
metfru2_scaffold_134_gene_732_deviation	metfru2_scaffold_134_gene_732	2.79417e-05	Metschnikowia fructicola
metfru2_scaffold_1122_gene_352_max	metfru2_scaffold_1122_gene_352	2.79167e-05	Metschnikowia fructicola
M438DRAFT_400096_mean	M438DRAFT_400096	2.79132e-05	Aureobasidium pullulans
D499_0AD00210_mean	D499_0AD00210	2.79062e-05	Hanseniaspora uvarum
VIT_00011360001_raw	VIT_00011360001	2.78874e-05	Vitis vinifera
YER066W_deviation	YER066W	2.78758e-05	Saccharomyces cerevisiae
KLTH0C11044g_raw	KLTH0C11044g	2.78665e-05	Lachancea thermotolerans
VIT_00026431001_deviation	VIT_00026431001	2.78466e-05	Vitis vinifera
VIT_00035557001_raw	VIT_00035557001	2.78466e-05	Vitis vinifera
VIT_00016168001_deviation	VIT_00016168001	2.78427e-05	Vitis vinifera
PEGC01000003.1_g7115_deviation	PEGC01000003.1_g7115	2.78372e-05	Cladosporium sp. SL-16
D6D18_04213_raw	D6D18_04213	2.78304e-05	Aureobasidium pullulans
VIT_00008380001_raw	VIT_00008380001	2.78122e-05	Vitis vinifera
KLTH0D02684g_raw	KLTH0D02684g	2.78122e-05	Lachancea thermotolerans
MWSF01000008.1_g3846_raw	MWSF01000008.1_g3846	2.78122e-05	Starmerella bacillaris
YGR043C_deviation	YGR043C	2.78001e-05	Saccharomyces cerevisiae
VIT_00003188001_min	VIT_00003188001	2.77932e-05	Vitis vinifera
metfru2_scaffold_2682_gene_2734_mean	metfru2_scaffold_2682_gene_2734	2.77882e-05	Metschnikowia fructicola
MWSF01000001.1_g177_raw	MWSF01000001.1_g177	2.77632e-05	Starmerella bacillaris
metfru2_scaffold_1333_gene_724_raw	metfru2_scaffold_1333_gene_724	2.77632e-05	Metschnikowia fructicola
metfru2_scaffold_179_gene_1476_max	metfru2_scaffold_179_gene_1476	2.77549e-05	Metschnikowia fructicola
YDL195W_raw	YDL195W	2.77485e-05	Saccharomyces cerevisiae
D6D18_05200_max	D6D18_05200	2.77485e-05	Aureobasidium pullulans
VIT_00013055001_max	VIT_00013055001	2.77369e-05	Vitis vinifera
VIT_00017248001_raw	VIT_00017248001	2.77188e-05	Vitis vinifera
M438DRAFT_341600_max	M438DRAFT_341600	2.7713e-05	Aureobasidium pullulans
KLTH0C06556g_raw	KLTH0C06556g	2.77014e-05	Lachancea thermotolerans
metfru2_scaffold_1541_gene_1071_raw	metfru2_scaffold_1541_gene_1071	2.76879e-05	Metschnikowia fructicola
VIT_00001437001_deviation	VIT_00001437001	2.76721e-05	Vitis vinifera
VIT_00027717001_max	VIT_00027717001	2.76721e-05	Vitis vinifera
MWSF01000001.1_g112_deviation	MWSF01000001.1_g112	2.76721e-05	Starmerella bacillaris
PEGC01000004.1_g8725_deviation	PEGC01000004.1_g8725	2.76721e-05	Cladosporium sp. SL-16
MWSF01000018.1_g1190_deviation	MWSF01000018.1_g1190	2.76587e-05	Starmerella bacillaris
MWSF01000011.1_g611_max	MWSF01000011.1_g611	2.76587e-05	Starmerella bacillaris
YBR258C_mean	YBR258C	2.76471e-05	Saccharomyces cerevisiae
MWSF01000018.1_g1211_deviation	MWSF01000018.1_g1211	2.76471e-05	Starmerella bacillaris
VIT_00038267001_mean	VIT_00038267001	2.76471e-05	Vitis vinifera
YER067W_deviation	YER067W	2.76257e-05	Saccharomyces cerevisiae
M438DRAFT_406555_raw	M438DRAFT_406555	2.76243e-05	Aureobasidium pullulans
VIT_00027506001_mean	VIT_00027506001	2.76208e-05	Vitis vinifera
YMR217W_mean	YMR217W	2.76055e-05	Saccharomyces cerevisiae
VIT_00023708001_mean	VIT_00023708001	2.7595e-05	Vitis vinifera
YER187W_max	YER187W	2.7595e-05	Saccharomyces cerevisiae
M438DRAFT_341658_deviation	M438DRAFT_341658	2.75845e-05	Aureobasidium pullulans
VIT_00015386001_deviation	VIT_00015386001	2.75834e-05	Vitis vinifera
CU098_010289_raw	CU098_010289	2.75834e-05	Rhizopus stolonifer
M438DRAFT_345804_deviation	M438DRAFT_345804	2.75542e-05	Aureobasidium pullulans
MWSF01000024.1_g1902_deviation	MWSF01000024.1_g1902	2.75542e-05	Starmerella bacillaris
YGL231C_deviation	YGL231C	2.75542e-05	Saccharomyces cerevisiae
LPNK01000018.1_g32_deviation	LPNK01000018.1_g32	2.75542e-05	Metschnikowia sp. AWRI3582
YMR038C_max	YMR038C	2.7549e-05	Saccharomyces cerevisiae
M438DRAFT_43084_max	M438DRAFT_43084	2.75385e-05	Aureobasidium pullulans
LPNK01000100.1_g3635_mean	LPNK01000100.1_g3635	2.75198e-05	Metschnikowia sp. AWRI3582
PEGC01000009.1_g13149_mean	PEGC01000009.1_g13149	2.75198e-05	Cladosporium sp. SL-16
YDL210W_max	YDL210W	2.75198e-05	Saccharomyces cerevisiae
BCIN_04g03960_mean	BCIN_04g03960	2.75198e-05	Botrytis cinerea
VIT_00022196001_raw	VIT_00022196001	2.74835e-05	Vitis vinifera
MWSF01000025.1_g1947_mean	MWSF01000025.1_g1947	2.74603e-05	Starmerella bacillaris
MWSF01000004.1_g2821_deviation	MWSF01000004.1_g2821	2.74603e-05	Starmerella bacillaris
M438DRAFT_290249_min	M438DRAFT_290249	2.74445e-05	Aureobasidium pullulans
D499_0A00760_mean	D499_0A00760	2.74404e-05	Hanseniaspora uvarum
VIT_00025135001_raw	VIT_00025135001	2.74337e-05	Vitis vinifera
VIT_00021311001_mean	VIT_00021311001	2.73862e-05	Vitis vinifera
YJL210W_raw	YJL210W	2.73862e-05	Saccharomyces cerevisiae
VIT_00024398001_mean	VIT_00024398001	2.73839e-05	Vitis vinifera
LPNK01000153.1_g4305_raw	LPNK01000153.1_g4305	2.73779e-05	Metschnikowia sp. AWRI3582
YJL158C_mean	YJL158C	2.73731e-05	Saccharomyces cerevisiae
LPNK01000049.1_g3077_raw	LPNK01000049.1_g3077	2.73611e-05	Metschnikowia sp. AWRI3582
VIT_00022462001_raw	VIT_00022462001	2.73453e-05	Vitis vinifera
VIT_00029202001_max	VIT_00029202001	2.73319e-05	Vitis vinifera
KLTH0E02882g_max	KLTH0E02882g	2.73232e-05	Lachancea thermotolerans
MWSF01000032.1_g2510_mean	MWSF01000032.1_g2510	2.73203e-05	Starmerella bacillaris
YBR276C_mean	YBR276C	2.73203e-05	Saccharomyces cerevisiae
YML024W_deviation	YML024W	2.73203e-05	Saccharomyces cerevisiae
VIT_00009347001_deviation	VIT_00009347001	2.73162e-05	Vitis vinifera
RPR1_deviation	RPR1	2.73161e-05	Saccharomyces cerevisiae
PEGC01000010.1_g203_mean	PEGC01000010.1_g203	2.73109e-05	Cladosporium sp. SL-16
YOL120C_max	YOL120C	2.73068e-05	Saccharomyces cerevisiae
MWSF01000001.1_g269_deviation	MWSF01000001.1_g269	2.7294e-05	Starmerella bacillaris
VIT_00019815001_deviation	VIT_00019815001	2.7291e-05	Vitis vinifera
VIT_00031352001_mean	VIT_00031352001	2.7287e-05	Vitis vinifera
VIT_00014424001_deviation	VIT_00014424001	2.72765e-05	Vitis vinifera
YOR167C_mean	YOR167C	2.72566e-05	Saccharomyces cerevisiae
metfru2_scaffold_2866_gene_3000_mean	metfru2_scaffold_2866_gene_3000	2.72566e-05	Metschnikowia fructicola
YHR059W_max	YHR059W	2.72274e-05	Saccharomyces cerevisiae
YDL146W_min	YDL146W	2.72274e-05	Saccharomyces cerevisiae
VIT_00019523001_mean	VIT_00019523001	2.72274e-05	Vitis vinifera
AWRI3578_g42_deviation	AWRI3578_g42	2.72236e-05	Hanseniaspora opuntiae
VIT_00014098001_mean	VIT_00014098001	2.72222e-05	Vitis vinifera
MWSF01000009.1_g4054_mean	MWSF01000009.1_g4054	2.72076e-05	Starmerella bacillaris
LPNK01000074.1_g2894_max	LPNK01000074.1_g2894	2.7193e-05	Metschnikowia sp. AWRI3582
VIT_00027182001_mean	VIT_00027182001	2.7193e-05	Vitis vinifera
MWSF01000011.1_g559_max	MWSF01000011.1_g559	2.7193e-05	Starmerella bacillaris
M438DRAFT_43084_mean	M438DRAFT_43084	2.71867e-05	Aureobasidium pullulans
VIT_00000081001_raw	VIT_00000081001	2.71865e-05	Vitis vinifera
PEGC01000004.1_g8978_raw	PEGC01000004.1_g8978	2.71709e-05	Cladosporium sp. SL-16
VIT_00034470001_raw	VIT_00034470001	2.71574e-05	Vitis vinifera
VIT_00016466001_mean	VIT_00016466001	2.7123e-05	Vitis vinifera
LPNK01000084.1_g2749_mean	LPNK01000084.1_g2749	2.71072e-05	Metschnikowia sp. AWRI3582
YBL087C_deviation	YBL087C	2.71072e-05	Saccharomyces cerevisiae
YJL036W_mean	YJL036W	2.7098e-05	Saccharomyces cerevisiae
LPNK01000006.1_g230_deviation	LPNK01000006.1_g230	2.70822e-05	Metschnikowia sp. AWRI3582
D6D18_10103_max	D6D18_10103	2.70728e-05	Aureobasidium pullulans
PEGC01000042.1_g9368_mean	PEGC01000042.1_g9368	2.70687e-05	Cladosporium sp. SL-16
VIT_00015633001_max	VIT_00015633001	2.70571e-05	Vitis vinifera
LPNK01000026.1_g5362_deviation	LPNK01000026.1_g5362	2.70529e-05	Metschnikowia sp. AWRI3582
LPNK01000155.1_g4556_max	LPNK01000155.1_g4556	2.70529e-05	Metschnikowia sp. AWRI3582
VIT_00013271001_mean	VIT_00013271001	2.70425e-05	Vitis vinifera
MWSF01000015.1_g935_mean	MWSF01000015.1_g935	2.70395e-05	Starmerella bacillaris
D6D18_06564_min	D6D18_06564	2.70308e-05	Aureobasidium pullulans
M438DRAFT_351320_min	M438DRAFT_351320	2.70279e-05	Aureobasidium pullulans
YHR062C_mean	YHR062C	2.70271e-05	Saccharomyces cerevisiae
YGR201C_max	YGR201C	2.70144e-05	Saccharomyces cerevisiae
KLTH0F14124g_raw	KLTH0F14124g	2.70102e-05	Lachancea thermotolerans
M438DRAFT_287090_raw	M438DRAFT_287090	2.69935e-05	Aureobasidium pullulans
MWSF01000007.1_g3703_raw	MWSF01000007.1_g3703	2.69935e-05	Starmerella bacillaris
YOR237W_min	YOR237W	2.69935e-05	Saccharomyces cerevisiae
LPNK01000101.1_g2459_deviation	LPNK01000101.1_g2459	2.69935e-05	Metschnikowia sp. AWRI3582
M438DRAFT_347197_deviation	M438DRAFT_347197	2.69841e-05	Aureobasidium pullulans
M438DRAFT_351325_deviation	M438DRAFT_351325	2.69697e-05	Aureobasidium pullulans
M438DRAFT_358845_deviation	M438DRAFT_358845	2.69642e-05	Aureobasidium pullulans
D6D18_07448_raw	D6D18_07448	2.69642e-05	Aureobasidium pullulans
D6D18_09229_max	D6D18_09229	2.69642e-05	Aureobasidium pullulans
LPNK01000150.1_g3869_mean	LPNK01000150.1_g3869	2.69642e-05	Metschnikowia sp. AWRI3582
VIT_00019061001_deviation	VIT_00019061001	2.69591e-05	Vitis vinifera
VIT_00032958001_mean	VIT_00032958001	2.69591e-05	Vitis vinifera
VIT_00019058001_raw	VIT_00019058001	2.69432e-05	Vitis vinifera
LPNK01000091.1_g1133_mean	LPNK01000091.1_g1133	2.6935e-05	Metschnikowia sp. AWRI3582
VIT_00034221001_raw	VIT_00034221001	2.6935e-05	Vitis vinifera
PEGC01000025.1_g5006_raw	PEGC01000025.1_g5006	2.69298e-05	Cladosporium sp. SL-16
VIT_00029411001_deviation	VIT_00029411001	2.69214e-05	Vitis vinifera
M438DRAFT_312733_mean	M438DRAFT_312733	2.69193e-05	Aureobasidium pullulans
metfru2_scaffold_519_gene_5277_raw	metfru2_scaffold_519_gene_5277	2.69193e-05	Metschnikowia fructicola
VIT_00010508001_mean	VIT_00010508001	2.69175e-05	Vitis vinifera
M438DRAFT_345177_max	M438DRAFT_345177	2.69066e-05	Aureobasidium pullulans
VIT_00027968001_raw	VIT_00027968001	2.69066e-05	Vitis vinifera
KLTH0B01496g_mean	KLTH0B01496g	2.69006e-05	Lachancea thermotolerans
metfru2_scaffold_561_gene_5596_raw	metfru2_scaffold_561_gene_5596	2.69006e-05	Metschnikowia fructicola
MWSF01000015.1_g920_deviation	MWSF01000015.1_g920	2.69006e-05	Starmerella bacillaris
metfru2_scaffold_1645_gene_1245_raw	metfru2_scaffold_1645_gene_1245	2.69001e-05	Metschnikowia fructicola
D6D18_05879_mean	D6D18_05879	2.68557e-05	Aureobasidium pullulans
VIT_00028844001_mean	VIT_00028844001	2.68505e-05	Vitis vinifera
YIR028W_max	YIR028W	2.68441e-05	Saccharomyces cerevisiae
YNR055C_mean	YNR055C	2.68365e-05	Saccharomyces cerevisiae
M438DRAFT_317212_mean	M438DRAFT_317212	2.68365e-05	Aureobasidium pullulans
YMR155W_mean	YMR155W	2.68318e-05	Saccharomyces cerevisiae
M438DRAFT_345439_raw	M438DRAFT_345439	2.68306e-05	Aureobasidium pullulans
YBL092W_mean	YBL092W	2.68306e-05	Saccharomyces cerevisiae
YPL095C_mean	YPL095C	2.68288e-05	Saccharomyces cerevisiae
VIT_00020540001_mean	VIT_00020540001	2.68248e-05	Vitis vinifera
YIL143C_raw	YIL143C	2.68227e-05	Saccharomyces cerevisiae
D6D18_08114_deviation	D6D18_08114	2.68056e-05	Aureobasidium pullulans
VIT_00018065001_max	VIT_00018065001	2.68056e-05	Vitis vinifera
VIT_00029980001_min	VIT_00029980001	2.67996e-05	Vitis vinifera
MWSF01000001.1_g316_mean	MWSF01000001.1_g316	2.67898e-05	Starmerella bacillaris
M438DRAFT_280398_min	M438DRAFT_280398	2.67898e-05	Aureobasidium pullulans
YLR185W_min	YLR185W	2.67857e-05	Saccharomyces cerevisiae
VIT_00030575001_deviation	VIT_00030575001	2.67763e-05	Vitis vinifera
MWSF01000001.1_g67_min	MWSF01000001.1_g67	2.67647e-05	Starmerella bacillaris
metfru2_scaffold_452_gene_4745_max	metfru2_scaffold_452_gene_4745	2.67647e-05	Metschnikowia fructicola
D6D18_08883_max	D6D18_08883	2.67601e-05	Aureobasidium pullulans
KLTH0D16698g_raw	KLTH0D16698g	2.67556e-05	Lachancea thermotolerans
VIT_00004919001_max	VIT_00004919001	2.67554e-05	Vitis vinifera
VIT_00012160001_max	VIT_00012160001	2.67554e-05	Vitis vinifera
YAL009W_raw	YAL009W	2.67513e-05	Saccharomyces cerevisiae
VIT_00037631001_mean	VIT_00037631001	2.67384e-05	Vitis vinifera
metfru2_scaffold_170_gene_1342_deviation	metfru2_scaffold_170_gene_1342	2.6738e-05	Metschnikowia fructicola
MWSF01000004.1_g2917_max	MWSF01000004.1_g2917	2.6738e-05	Starmerella bacillaris
MWSF01000013.1_g807_mean	MWSF01000013.1_g807	2.67355e-05	Starmerella bacillaris
M438DRAFT_322487_mean	M438DRAFT_322487	2.6734e-05	Aureobasidium pullulans
YHR087W_mean	YHR087W	2.67261e-05	Saccharomyces cerevisiae
D499_0G00820_mean	D499_0G00820	2.67261e-05	Hanseniaspora uvarum
metfru2_scaffold_6900_gene_6319_mean	metfru2_scaffold_6900_gene_6319	2.67261e-05	Metschnikowia fructicola
LPNK01000013.1_g2292_mean	LPNK01000013.1_g2292	2.67168e-05	Metschnikowia sp. AWRI3582
MWSF01000014.1_g872_min	MWSF01000014.1_g872	2.67157e-05	Starmerella bacillaris
KLTH0G02728g_raw	KLTH0G02728g	2.67089e-05	Lachancea thermotolerans
VIT_00011930001_mean	VIT_00011930001	2.67011e-05	Vitis vinifera
YOR157C_max	YOR157C	2.67011e-05	Saccharomyces cerevisiae
LPNK01000090.1_g4282_deviation	LPNK01000090.1_g4282	2.67011e-05	Metschnikowia sp. AWRI3582
D6D18_09599_deviation	D6D18_09599	2.66917e-05	Aureobasidium pullulans
VIT_00018853001_max	VIT_00018853001	2.66801e-05	Vitis vinifera
D499_0M00180_mean	D499_0M00180	2.66718e-05	Hanseniaspora uvarum
VIT_00035357001_mean	VIT_00035357001	2.66718e-05	Vitis vinifera
YLL052C_raw	YLL052C	2.66718e-05	Saccharomyces cerevisiae
VIT_00015093001_raw	VIT_00015093001	2.66667e-05	Vitis vinifera
VIT_00011593001_deviation	VIT_00011593001	2.66183e-05	Vitis vinifera
KLTH0F00682g_raw	KLTH0F00682g	2.66082e-05	Lachancea thermotolerans
LPNK01000084.1_g2687_mean	LPNK01000084.1_g2687	2.66082e-05	Metschnikowia sp. AWRI3582
LPNK01000050.1_g2569_raw	LPNK01000050.1_g2569	2.65733e-05	Metschnikowia sp. AWRI3582
MWSF01000006.1_g3554_raw	MWSF01000006.1_g3554	2.65693e-05	Starmerella bacillaris
KLTH0A03454g_raw	KLTH0A03454g	2.65517e-05	Lachancea thermotolerans
M438DRAFT_345185_mean	M438DRAFT_345185	2.65389e-05	Aureobasidium pullulans
LPNK01000040.1_g4359_raw	LPNK01000040.1_g4359	2.65266e-05	Metschnikowia sp. AWRI3582
M438DRAFT_275967_max	M438DRAFT_275967	2.65243e-05	Aureobasidium pullulans
D499_0AH00460_mean	D499_0AH00460	2.65173e-05	Hanseniaspora uvarum
YOR253W_min	YOR253W	2.65027e-05	Saccharomyces cerevisiae
KLTH0G05830g_raw	KLTH0G05830g	2.6463e-05	Lachancea thermotolerans
CU098_009786_deviation	CU098_009786	2.6452e-05	Rhizopus stolonifer
M438DRAFT_364079_raw	M438DRAFT_364079	2.64379e-05	Aureobasidium pullulans
snR10_raw	snR10	2.64379e-05	Saccharomyces cerevisiae
LPNK01000049.1_g3104_max	LPNK01000049.1_g3104	2.64379e-05	Metschnikowia sp. AWRI3582
YER091C_max	YER091C	2.64181e-05	Saccharomyces cerevisiae
metfru2_scaffold_369_gene_3964_raw	metfru2_scaffold_369_gene_3964	2.64087e-05	Metschnikowia fructicola
LPNK01000006.1_g132_deviation	LPNK01000006.1_g132	2.63993e-05	Metschnikowia sp. AWRI3582
YPL213W_deviation	YPL213W	2.63993e-05	Saccharomyces cerevisiae
YJL036W_raw	YJL036W	2.63993e-05	Saccharomyces cerevisiae
VIT_00017719001_mean	VIT_00017719001	2.6388e-05	Vitis vinifera
D6D18_04218_max	D6D18_04218	2.63743e-05	Aureobasidium pullulans
MWSF01000013.1_g730_mean	MWSF01000013.1_g730	2.63743e-05	Starmerella bacillaris
MWSF01000013.1_g803_mean	MWSF01000013.1_g803	2.63743e-05	Starmerella bacillaris
YMR307W_raw	YMR307W	2.6345e-05	Saccharomyces cerevisiae
MWSF01000004.1_g2851_max	MWSF01000004.1_g2851	2.6345e-05	Starmerella bacillaris
YLR461W_max	YLR461W	2.63413e-05	Saccharomyces cerevisiae
VIT_00019051001_raw	VIT_00019051001	2.63218e-05	Vitis vinifera
M438DRAFT_408134_deviation	M438DRAFT_408134	2.63218e-05	Aureobasidium pullulans
M438DRAFT_264911_max	M438DRAFT_264911	2.63001e-05	Aureobasidium pullulans
MWSF01000049.1_g3146_mean	MWSF01000049.1_g3146	2.62814e-05	Starmerella bacillaris
CU098_006259_max	CU098_006259	2.62777e-05	Rhizopus stolonifer
MWSF01000024.1_g1885_deviation	MWSF01000024.1_g1885	2.625e-05	Starmerella bacillaris
VIT_00005380001_mean	VIT_00005380001	2.625e-05	Vitis vinifera
YKL006W_max	YKL006W	2.62302e-05	Saccharomyces cerevisiae
LPNK01000123.1_g1586_raw	LPNK01000123.1_g1586	2.62249e-05	Metschnikowia sp. AWRI3582
M438DRAFT_337668_raw	M438DRAFT_337668	2.62233e-05	Aureobasidium pullulans
LPNK01000084.1_g2664_deviation	LPNK01000084.1_g2664	2.62091e-05	Metschnikowia sp. AWRI3582
YJL063C_mean	YJL063C	2.61829e-05	Saccharomyces cerevisiae
metfru2_scaffold_3770_gene_4043_max	metfru2_scaffold_3770_gene_4043	2.61706e-05	Metschnikowia fructicola
MWSF01000003.1_g2273_max	MWSF01000003.1_g2273	2.61706e-05	Starmerella bacillaris
VIT_00011824001_raw	VIT_00011824001	2.61683e-05	Vitis vinifera
metfru2_scaffold_134_gene_731_deviation	metfru2_scaffold_134_gene_731	2.61549e-05	Metschnikowia fructicola
M438DRAFT_365816_raw	M438DRAFT_365816	2.61455e-05	Aureobasidium pullulans
VIT_00008288001_mean	VIT_00008288001	2.61455e-05	Vitis vinifera
YGR028W_deviation	YGR028W	2.61455e-05	Saccharomyces cerevisiae
YOL064C_min	YOL064C	2.61189e-05	Saccharomyces cerevisiae
VIT_00019078001_max	VIT_00019078001	2.61188e-05	Vitis vinifera
MWSF01000009.1_g4002_raw	MWSF01000009.1_g4002	2.61111e-05	Starmerella bacillaris
M438DRAFT_206802_max	M438DRAFT_206802	2.61069e-05	Aureobasidium pullulans
LPNK01000133.1_g1552_deviation	LPNK01000133.1_g1552	2.60965e-05	Metschnikowia sp. AWRI3582
YOR192C_deviation	YOR192C	2.60913e-05	Saccharomyces cerevisiae
VIT_00001003001_deviation	VIT_00001003001	2.60703e-05	Vitis vinifera
VIT_00003679001_deviation	VIT_00003679001	2.60526e-05	Vitis vinifera
LPNK01000074.1_g2905_raw	LPNK01000074.1_g2905	2.60526e-05	Metschnikowia sp. AWRI3582
KLTH0B02090g_mean	KLTH0B02090g	2.60504e-05	Lachancea thermotolerans
YMR035W_mean	YMR035W	2.60475e-05	Saccharomyces cerevisiae
VIT_00028143001_deviation	VIT_00028143001	2.60463e-05	Vitis vinifera
LPNK01000179.1_g3561_raw	LPNK01000179.1_g3561	2.6037e-05	Metschnikowia sp. AWRI3582
D499_0H01290_max	D499_0H01290	2.60025e-05	Hanseniaspora uvarum
VIT_00029743001_max	VIT_00029743001	2.59991e-05	Vitis vinifera
YBR061C_deviation	YBR061C	2.5989e-05	Saccharomyces cerevisiae
KLTH0H10010g_mean	KLTH0H10010g	2.5989e-05	Lachancea thermotolerans
VIT_00022139001_max	VIT_00022139001	2.59834e-05	Vitis vinifera
M438DRAFT_401009_max	M438DRAFT_401009	2.59834e-05	Aureobasidium pullulans
VIT_00024945001_deviation	VIT_00024945001	2.59541e-05	Vitis vinifera
VIT_00036939001_mean	VIT_00036939001	2.5946e-05	Vitis vinifera
KLTH0E11946g_deviation	KLTH0E11946g	2.59325e-05	Lachancea thermotolerans
VIT_00018942001_max	VIT_00018942001	2.59197e-05	Vitis vinifera
CU098_008096_mean	CU098_008096	2.59074e-05	Rhizopus stolonifer
LPNK01000150.1_g3862_max	LPNK01000150.1_g3862	2.59074e-05	Metschnikowia sp. AWRI3582
YBR145W_mean	YBR145W	2.59074e-05	Saccharomyces cerevisiae
CU098_007150_max	CU098_007150	2.58981e-05	Rhizopus stolonifer
PEGC01000009.1_g13371_max	PEGC01000009.1_g13371	2.58905e-05	Cladosporium sp. SL-16
YLR301W_min	YLR301W	2.58905e-05	Saccharomyces cerevisiae
LPNK01000155.1_g4553_mean	LPNK01000155.1_g4553	2.58824e-05	Metschnikowia sp. AWRI3582
VIT_00009521001_mean	VIT_00009521001	2.5873e-05	Vitis vinifera
MWSF01000042.1_g2999_deviation	MWSF01000042.1_g2999	2.5873e-05	Starmerella bacillaris
VIT_00023878001_max	VIT_00023878001	2.58584e-05	Vitis vinifera
YIL047C_deviation	YIL047C	2.58438e-05	Saccharomyces cerevisiae
MWSF01000026.1_g1995_max	MWSF01000026.1_g1995	2.58438e-05	Starmerella bacillaris
D499_0E00890_deviation	D499_0E00890	2.5834e-05	Hanseniaspora uvarum
VIT_00016881001_max	VIT_00016881001	2.58239e-05	Vitis vinifera
M438DRAFT_316845_max	M438DRAFT_316845	2.58145e-05	Aureobasidium pullulans
D499_0AT00160_min	D499_0AT00160	2.58145e-05	Hanseniaspora uvarum
MWSF01000023.1_g1830_mean	MWSF01000023.1_g1830	2.58145e-05	Starmerella bacillaris
VIT_00038733001_min	VIT_00038733001	2.58145e-05	Vitis vinifera
LPNK01000108.1_g674_raw	LPNK01000108.1_g674	2.57895e-05	Metschnikowia sp. AWRI3582
D499_0B00280_deviation	D499_0B00280	2.57576e-05	Hanseniaspora uvarum
M438DRAFT_341737_max	M438DRAFT_341737	2.57565e-05	Aureobasidium pullulans
M438DRAFT_290752_min	M438DRAFT_290752	2.57393e-05	Aureobasidium pullulans
YIL137C_raw	YIL137C	2.57221e-05	Saccharomyces cerevisiae
VIT_00033661001_min	VIT_00033661001	2.57049e-05	Vitis vinifera
LPNK01000179.1_g3566_raw	LPNK01000179.1_g3566	2.56693e-05	Metschnikowia sp. AWRI3582
KLTH0E10934g_deviation	KLTH0E10934g	2.5658e-05	Lachancea thermotolerans
YDR092W_max	YDR092W	2.56515e-05	Saccharomyces cerevisiae
M438DRAFT_344190_mean	M438DRAFT_344190	2.56443e-05	Aureobasidium pullulans
D499_0F00360_mean	D499_0F00360	2.56349e-05	Hanseniaspora uvarum
YOR143C_deviation	YOR143C	2.56229e-05	Saccharomyces cerevisiae
YPL048W_deviation	YPL048W	2.56191e-05	Saccharomyces cerevisiae
MWSF01000032.1_g2496_raw	MWSF01000032.1_g2496	2.55978e-05	Starmerella bacillaris
VIT_00003658001_max	VIT_00003658001	2.55821e-05	Vitis vinifera
KLTH0E02200g_raw	KLTH0E02200g	2.55764e-05	Lachancea thermotolerans
YMR038C_mean	YMR038C	2.55648e-05	Saccharomyces cerevisiae
D499_0M00940_max	D499_0M00940	2.55556e-05	Hanseniaspora uvarum
D499_0E01130_deviation	D499_0E01130	2.55556e-05	Hanseniaspora uvarum
metfru2_scaffold_5441_gene_5464_deviation	metfru2_scaffold_5441_gene_5464	2.55556e-05	Metschnikowia fructicola
VIT_00033326001_mean	VIT_00033326001	2.55375e-05	Vitis vinifera
YER050C_max	YER050C	2.55357e-05	Saccharomyces cerevisiae
KLTH0A05060g_max	KLTH0A05060g	2.55263e-05	Lachancea thermotolerans
VIT_00014199001_mean	VIT_00014199001	2.55263e-05	Vitis vinifera
VIT_00032727001_mean	VIT_00032727001	2.55263e-05	Vitis vinifera
VIT_00032551001_max	VIT_00032551001	2.55252e-05	Vitis vinifera
YGR275W_deviation	YGR275W	2.55047e-05	Saccharomyces cerevisiae
MWSF01000003.1_g2220_deviation	MWSF01000003.1_g2220	2.5472e-05	Starmerella bacillaris
CU098_012651_max	CU098_012651	2.54657e-05	Rhizopus stolonifer
YJL081C_raw	YJL081C	2.54652e-05	Saccharomyces cerevisiae
snR81_mean	snR81	2.54589e-05	Saccharomyces cerevisiae
YOR071C_mean	YOR071C	2.54313e-05	Saccharomyces cerevisiae
VIT_00034665001_raw	VIT_00034665001	2.54312e-05	Vitis vinifera
VIT_00023996001_mean	VIT_00023996001	2.54297e-05	Vitis vinifera
PEGC01000006.1_g11088_max	PEGC01000006.1_g11088	2.54278e-05	Cladosporium sp. SL-16
metfru2_scaffold_6920_gene_6325_mean	metfru2_scaffold_6920_gene_6325	2.54167e-05	Metschnikowia fructicola
YGR131W_deviation	YGR131W	2.54125e-05	Saccharomyces cerevisiae
MWSF01000004.1_g2827_raw	MWSF01000004.1_g2827	2.54011e-05	Starmerella bacillaris
YDL124W_min	YDL124W	2.53874e-05	Saccharomyces cerevisiae
M438DRAFT_296747_mean	M438DRAFT_296747	2.53829e-05	Aureobasidium pullulans
D6D18_06828_raw	D6D18_06828	2.53642e-05	Aureobasidium pullulans
MWSF01000010.1_g400_raw	MWSF01000010.1_g400	2.53623e-05	Starmerella bacillaris
VIT_00024558001_raw	VIT_00024558001	2.53623e-05	Vitis vinifera
YGL106W_max	YGL106W	2.53455e-05	Saccharomyces cerevisiae
YML116W_deviation	YML116W	2.53425e-05	Saccharomyces cerevisiae
D499_0D00680_mean	D499_0D00680	2.53238e-05	Hanseniaspora uvarum
MWSF01000006.1_g3453_max	MWSF01000006.1_g3453	2.53175e-05	Starmerella bacillaris
M438DRAFT_310786_max	M438DRAFT_310786	2.53005e-05	Aureobasidium pullulans
[truncated: 7,127 more rows]

## Sheet: RNA-Seq varimp_rna_train17_ava
identifier	gene	permutation_variable_importance	organism
[truncated: 8,423 more rows]

[truncated: 15 more sheets: RNA-Seq varimp_rna_train19_ava, RNA-Seq varimp_rna_train70_ava, Legend for tab 10-21, varimp_bac_site_train1617, varimp_bac_site_train1619, varimp_bac_site_train1719, varimp_bac_ava_train1617, varimp_bac_ava_train1619, varimp_bac_ava_train1719, varimp_fungi_site_train1617, varimp_fungi_site_train1619, varimp_fungi_site_train1719, varimp_fungi_ava_train1617, varimp_fungi_ava_train1619, varimp_fungi_ava_train1719]
