# Supplementary material for: Transcriptomics Provides a Genetic Signature of Vineyard Site and Offers Insight into Vintage-Independent Inoculated Fermentation Outcomes
Source: mSystems. 2021 Apr 13;6(2):e00033-21. doi: 10.1128/mSystems.00033-21 (PMC8546962; doi:10.1128/mSystems.00033-21)
Supplement: DATA SET S3 [file msystems.00033-21-sd003.xlsx]

## Sheet: Flavor genes
S. cerevisiae genes that may impact flavor outcomes in wine
Gene	ORF	Category	Note
ATF1	YOR377W	ethyl_ester_acetate_ester	overexpression leads to significant increase in esters
ATF2	YGR177C	ethyl_ester_acetate_ester	overexpression leads to minor increase in esters
EHT1	YBR177C	ethyl_ester_acetate_ester	overexpression minor effect. Octanoic acid induces expression. EHT1 encodes for an ethanol hexanoyl transferase, which plays a minor role in MCFA ethyl ester biosynthesis
EEB1	YPL095C	ethyl_ester_acetate_ester	overexpression minor effect. Octanoic acid induces expression. ethanol acyltransferase responsible for the synthesis of the majority of MCFA ethyl esters during fermentation
IAH1	YOR126C	ethyl_ester_acetate_ester	overexpression leads to significant decrease in concentration of many esters
YMR210w	YMR210w	ethyl_ester_acetate_ester	native expression levels correlate positively with ethyl acetate, ethyl octanoate and isoamyl acetate
BAT1	YHR208W	higher_alcohols_and_volatile_fatty_acids	transamination step of the Ehrlich pathway. overexpression of BAT1 increased the concentration of isoamyl alcohol, its acetate ester, as well as isobutanol
BAT1	YLL048C	higher_alcohols_and_volatile_fatty_acids	transamination step of the Ehrlich pathway. overexpression of BAT1 increased the concentration of isoamyl alcohol, its acetate ester, as well as isobutanol
BAT2	YJR148W	higher_alcohols_and_volatile_fatty_acids	transamination step of the Ehrlich pathway. overexpression of BAT2 resulted in a substantial increase in the formation of isobutanol and isobutyric acid
ARO8	YGL202W	higher_alcohols_and_volatile_fatty_acids	transamination step of the Ehrlich pathway
ARO9	YHR137W	higher_alcohols_and_volatile_fatty_acids	transamination step of the Ehrlich pathway
PDC1	YLR044C	higher_alcohols_and_volatile_fatty_acids	alpha keto decarboxylation
PDC5	YLR134W	higher_alcohols_and_volatile_fatty_acids	alpha keto decarboxylation
PDC6	YGR087C	higher_alcohols_and_volatile_fatty_acids	alpha keto decarboxylation
ARO10	YDR380W	higher_alcohols_and_volatile_fatty_acids	alpha keto decarboxylation
THI3	YDL080C	higher_alcohols_and_volatile_fatty_acids	alpha keto decarboxylation
ADH1	YOL086C	higher_alcohols_and_volatile_fatty_acids	Final step Ehrlich pathway either reduction or oxidation of the fusel aldehydes to form fusel alcohols or fusel acids, respectively
ADH7	YCR105W	higher_alcohols_and_volatile_fatty_acids	Final step Ehrlich pathway either reduction or oxidation of the fusel aldehydes to form fusel alcohols or fusel acids, respectively
SFA1	YDL168W	higher_alcohols_and_volatile_fatty_acids	Final step Ehrlich pathway either reduction or oxidation of the fusel aldehydes to form fusel alcohols or fusel acids, respectively
GRE2	YOL151W	higher_alcohols_and_volatile_fatty_acids	Final step Ehrlich pathway either reduction or oxidation of the fusel aldehydes to form fusel alcohols or fusel acids, respectively
YPR1	YDR368W	higher_alcohols_and_volatile_fatty_acids	Final step Ehrlich pathway either reduction or oxidation of the fusel aldehydes to form fusel alcohols or fusel acids, respectively
AAD6	YFL056C	higher_alcohols_and_volatile_fatty_acids	Final step Ehrlich pathway either reduction or oxidation of the fusel aldehydes to form fusel alcohols or fusel acids, respectively
PAD1	YDR538W	higher_alcohols_and_volatile_fatty_acids	NA
SPE1	YKL184W	higher_alcohols_and_volatile_fatty_acids	NA
OYE2	YHR179W	higher_alcohols_and_volatile_fatty_acids	NA
HOM2	YDR158W	higher_alcohols_and_volatile_fatty_acids	NA
EXG1	YLR300W	monoterpenoids	depends more on grapes
MET25	YLR303W	volatile_sulfur	overexpression lowers H2S in brewing yeast and some wine yeasts
CYS4	YGR155W	volatile_sulfur	overexpression lowers H2S
MET10	YFR030W	volatile_sulfur	inactivate led to increased sulfite production and no H2S. Alpha subunit of sulfite reductase
MET5	YJR137C	volatile_sulfur	beta subunit of sulfite reductase
ATF1	YOR377W	volatile_sulfur	overexpression leads to increase in 3MHA
IAH1	YOR126C	volatile_sulfur	overexpression leads to decrease in 3MHA
IRC7	YFR055W	volatile_sulfur	beta-lyase enzyme key determinant in 4MMP release, contributes to 3MH release
STR3	YGL184C	volatile_sulfur	cystathionine beta lyase. Increases 3MH by 30%
OPT1	YJL212C	volatile_sulfur	high affinity glutathione transporter. Deletion results in 2 fold decrease in formation of 3MH in grape must.
URE2	YNL229C	volatile_sulfur	regulates nitrogen catabolite repression. Deleting transcriptional regulator URE2 results in increase in the release of 3MH and 4MMP. Likely mediated by IRC7.
BNA3	YJL060W	volatile_sulfur	source: https://doi.org/10.1007/978-1-4939-9782-4_2
GLO1	YML004C	volatile_sulfur	source: https://doi.org/10.1007/978-1-4939-9782-4_2
CYS3	YAL012W	volatile_sulfur	source: https://doi.org/10.1007/978-1-4939-9782-4_2
DUG1	YFR044C	volatile_sulfur	3-MH can be formed from the glutathionylated pre-cursor and the cysteine conjugate is also required in this process; source: https://doi.org/10.1007/978-1-4939-9782-4_2
DUG2	YBR281C	volatile_sulfur	3-MH can be formed from the glutathionylated pre-cursor and the cysteine conjugate is also required in this process; source: https://doi.org/10.1007/978-1-4939-9782-4_2
DUG3	YNL191W	volatile_sulfur	3-MH can be formed from the glutathionylated pre-cursor and the cysteine conjugate is also required in this process; source: https://doi.org/10.1007/978-1-4939-9782-4_2
PRC1	YMR297W	volatile_sulfur	3-MH can be formed from the glutathionylated pre-cursor and the cysteine conjugate is also required in this process; source: https://doi.org/10.1007/978-1-4939-9782-4_2
ECM38	YLR299W	volatile_sulfur	Mainly induced by nitrogen starvation. 3-MH can be formed from the glutathionylated pre-cursor and the cysteine conjugate is also required in this process; source: https://doi.org/10.1007/978-1-4939-9782-4_2
GAP1	YKR039W	volatile_sulfur	General amino acid permease; involved in uptake of all L-amino acids, some D-amino acids, related compounds, toxic analogs and polyamines; regulated by nitrogen source; targeted to vacuole for degradation under preferential nitrogen source. 3-MH can be formed from the glutathionylated pre-cursor and the cysteine conjugate is also required in this process; source: https://doi.org/10.1007/978-1-493…

## Sheet: Com2 regulon genes
S. cerevisiae genes in the Com2 regulon as identified by Lage et al. 2019 (see references)
Gene	ORF	Function
CYS3	YAL012W	Cystathionine gamma-lyase, catalyzes one of the two reactions involved in the transsulfuration pathway that yields cysteine from homocysteine with the intermediary formation of cystathionine
NTG1	YAL015C	DNA N-glycosylase and apurinic/apyrimidinic (AP) lyase involved in base excision repair; acts in both nucleus and mitochondrion; creates a double-strand break at mtDNA origins that stimulates replication in response to oxidative stress
GIP4	YAL031C	Cytoplasmic Glc7-interacting protein whose overexpression relocalizes Glc7p from the nucleus and prevents chromosome segregation; potential Cdc28p substrate
GEM1	YAL048C	Outer mitochondrial membrane GTPase, subunit of the ERMES complex; potential regulatory subunit of the ERMES complex that links the ER to mitochondria and may promote inter-organellar calcium and phospholipid exchange as well as coordinating mitochondrial DNA replication and growth; cells lacking Gem1p contain collapsed, globular, or grape-like mitochondria; ortholog of metazoan Miro GTPases
SEO1	YAL067C	Putative permease, member of the allantoate transporter subfamily of the major facilitator superfamily; mutation confers resistance to ethionine sulfoxide
DMA2	YNL116W	Ubiquitin-protein ligase (E3); controls septin dynamics and the spindle position checkpoint (SPOC) along with functionally redundant ligase Dma1p by regulating the recruitment of Elm1p to the bud neck; regulates levels of the translation initiation factor eIF2 subunit Gcd11p, as well as abundance, localization, and ubiquitination of Cdk inhibitory kinase Swe1p; ortholog of human RNF8 protein, wit…
KIN3	YAR018C	Nonessential serine/threonine protein kinase; possible role in DNA damage response
HTB2	YBL002W	Histone H2B, core histone protein required for chromatin assembly and chromosome function; nearly identical to HTB1; Rad6p-Bre1p-Lge1p mediated ubiquitination regulates transcriptional activation, meiotic DSB formation and H3 methylation
RIB1	YBL033C	GTP cyclohydrolase II; catalyzes the first step of the riboflavin biosynthesis pathway
SAS3	YBL052C	Histone acetyltransferase catalytic subunit of NuA3 complex that acetylates histone H3, involved in transcriptional silencing; homolog of the mammalian MOZ proto-oncogene; mutant has aneuploidy tolerance; sas3gcn5 double mutation is lethal
YEL1	YBL060W	Guanine nucleotide exchange factor specific for Arf3p; localized to the bud neck and tip; required for localization of Arf3p to the bud neck and tip
SKT5	YBL061C	Activator of Chs3p (chitin synthase III), recruits Chs3p to the bud neck via interaction with Bni4p; has similarity to Shc1p, which activates Chs3p during sporulation
KTI11	YBL071W-A	Zn-ribbon protein that co-purifies with Dph1 and Dph2 in a complex required for synthesis of diphthamide on translation factor eEF2 and with Elongator subunits Iki3p, Elp2p, and Elp3p involved in modification of wobble nucleosides in tRNAs
NA	YBL095W	YBL095W
RTG3	YBL103C	Basic helix-loop-helix-leucine zipper (bHLH/Zip) transcription factor that forms a complex with another bHLH/Zip protein, Rtg1p, to activate the retrograde (RTG) and TOR pathways
UGA2	YBR006W	Succinate semialdehyde dehydrogenase involved in the utilization of gamma-aminobutyrate (GABA) as a nitrogen source; part of the 4-aminobutyrate and glutamate degradation pathways; localized to the cytoplasm
DSF2	YBR007C	Deletion suppressor of mpt5 mutation
FLR1	YBR008C	Plasma membrane multidrug transporter of the major facilitator superfamily, involved in efflux of fluconazole, diazaborine, benomyl, methotrexate, and other drugs; expression induced in cells treated with the mycotoxin patulin
RKM3	YBR030W	Ribosomal lysine methyltransferase specific for monomethylation of Rpl42ap and Rpl42bp (lysine 40); nuclear SET domain containing protein
CHS2	YBR038W	Chitin synthase II; catalyzes transfer of N-acetylglucosamine (GlcNAc) to chitin upon activation of zymogenic form; required for chitin synthesis in the primary septum during cytokinesis; localization regulated by Cdk1p during mitosis
QDR3	YBR043C	Multidrug transporter of the major facilitator superfamily, has a role in polyamine homeostasis; expression is upregulated under polyamine stress; required for resistance to quinidine, barban, cisplatin, and bleomycin
TCM62	YBR044C	Protein involved in the assembly of the mitochondrial succinate dehydrogenase complex; putative chaperone
ZTA1	YBR046C	NADPH-dependent quinone reductase, GFP-tagged protein localizes to the cytoplasm and nucleus; has similarity to E, coli quinone oxidoreductase and to human zeta-crystallin
TEC1	YBR083W	Transcription factor targeting filamentation genes and Ty1 expression; Ste12p activation of most filamentation gene promoters depends on Tec1p and Tec1p transcriptional activity is dependent on its association with Ste12p; binds to TCS elements upstream of filamentation genes, which are regulated by Tec1p/Ste12p/Dig1p complex; competes with Dig2p for binding to Ste12p/Dig1p; positive regulator of…
ARG3	YJL088W	Ornithine carbamoyltransferase (carbamoylphosphate:L-ornithine carbamoyltransferase), catalyzes the sixth step in the biosynthesis of the arginine precursor ornithine
SIF2	YBR103W	WD40 repeat-containing subunit of the Set3C histone deacetylase complex, which represses early/middle sporulation genes; antagonizes telomeric silencing; binds specifically to the Sir4p N-terminus
YMC2	YBR104W	Mitochondrial protein, putative inner membrane transporter with a role in oleate metabolism and glutamate biosynthesis; member of the mitochondrial carrier (MCF) family; has similarity with Ymc1p
LYS2	YBR115C	Alpha aminoadipate reductase, catalyzes the reduction of alpha-aminoadipate to alpha-aminoadipate 6-semialdehyde, which is the fifth step in biosynthesis of lysine; activation requires posttranslational phosphopantetheinylation by Lys5p
HSL7	YBR133C	Protein arginine N-methyltransferase that exhibits septin and Hsl1p-dependent bud neck localization and periodic Hsl1p-dependent phosphorylation; required along with Hsl1p for bud neck recruitment, phosphorylation, and degradation of Swe1p
NA	YBR138C	YBR138C
ADH5	YBR145W	Alcohol dehydrogenase isoenzyme V; involved in ethanol production
MET8	YBR213W	Bifunctional dehydrogenase and ferrochelatase, involved in the biosynthesis of siroheme, a prosthetic group used by sulfite reductase; required for sulfate assimilation and methionine biosynthesis
YSW1	YBR148W	Protein required for normal prospore membrane formation; interacts with Gip1p, which is the meiosis-specific regulatory subunit of the Glc7p protein phosphatase; expressed specifically in spores and localizes to the prospore membrane
RIB7	YBR153W	Diaminohydroxyphoshoribosylaminopyrimidine deaminase; catalyzes the second step of the riboflavin biosynthesis pathway
SLI15	YBR156C	Subunit of the conserved chromosomal passenger complex (CPC; Ipl1p-Sli15p-Bir1p-Nbl1p), which regulates kinetochore-microtubule attachments, activation of the spindle tension checkpoint, and mitotic spindle disassembly
UBS1	YBR165W	Ubiquitin-conjugating enzyme suppressor that functions as a general positive regulator of Cdc34p activity; nuclear protein that may represent a link between nucleocytoplasmic transport and ubiquitin ligase activity
EEB1	YPL095C	Acyl-coenzymeA:ethanol O-acyltransferase responsible for the major part of medium-chain fatty acid ethyl ester biosynthesis during fermentation; possesses short-chain esterase activity; may be involved in lipid metabolism and detoxification
MOG1	YJR074W	Conserved nuclear protein that interacts with GTP-Gsp1p, which is a Ran homolog of the Ras GTPase family, and stimulates nucleotide release, involved in nuclear protein import, nucleotide release is inhibited by Yrb1p
EHT1	YBR177C	Acyl-coenzymeA:ethanol O-acyltransferase that plays a minor role in medium-chain fatty acid ethyl ester biosynthesis; possesses short-chain esterase activity; localizes to lipid particles and the mitochondrial outer membrane
POS5	YPL188W	Mitochondrial NADH kinase, phosphorylates NADH; also phosphorylates NAD(+) with lower specificity; required for the response to oxidative stress
RIB5	YBR256C	Riboflavin synthase; catalyzes the last step of the riboflavin biosynthesis pathway
CTP1	YBR291C	Mitochondrial inner membrane citrate transporter, member of the mitochondrial carrier family
VBA2	YBR293W	Permease of basic amino acids in the vacuolar membrane
SUL1	YBR294W	High affinity sulfate permease of the SulP anion transporter family; sulfate uptake is mediated by specific sulfate transporters Sul1p and Sul2p, which control the concentration of endogenous activated sulfate intermediates
DBF20	YPR111W	Ser/Thr kinase involved in late nuclear division, one of the mitotic exit network (MEN) proteins; necessary for the execution of cytokinesis; also plays a role in regulating the stability of SWI5 and CLB2 mRNAs
SGF29	YCL010C	Component of the HAT/Core module of the SAGA, SLIK, and ADA complexes; HAT/Core module also contains Gcn5p, Ngg1p, and Ada2p; binds methylated histone H3K4; involved in transcriptional regulation through SAGA and TBP recruitment to target promoters and H3 acetylation
FUS1	YCL027W	Membrane protein localized to the shmoo tip, required for cell fusion; expression regulated by mating pheromone; proposed to coordinate signaling, fusion, and polarization events required for fusion; potential Cdc28p substrate
ZAP1	YJL056C	Zinc-regulated transcription factor; binds to zinc-responsive promoters to induce transcription of certain genes in presence of zinc, represses other genes in low zinc; regulates its own transcription; contains seven zinc-finger domains
CHA1	YCL064C	Catabolic L-serine (L-threonine) deaminase, catalyzes the degradation of both L-serine and L-threonine; required to use serine or threonine as the sole nitrogen source, transcriptionally induced by serine and threonine
NA	YCR023C	YCR023C
HCM1	YCR065W	Forkhead transcription factor that drives S-phase specific expression of genes involved in chromosome segregation, spindle dynamics, and budding; suppressor of calmodulin mutants with specific SPB assembly defects; telomere maintenance role
SSK22	YCR073C	MAP kinase kinase kinase of the HOG1 mitogen-activated signaling pathway; functionally redundant with, and homologous to, Ssk2p; interacts with and is activated by Ssk1p; phosphorylates Pbs2p
ERS1	YCR075C	Protein with similarity to human cystinosin, which is a H(+)-driven transporter involved in L-cystine export from lysosomes and implicated in the disease cystinosis; contains seven transmembrane domains
FIG2	YCR089W	Cell wall adhesin, expressed specifically during mating; may be involved in maintenance of cell wall integrity during mating
NA	YCR099C	YCR099C
NA	YCR100C	YCR100C
NA	YCR101C	YCR101C
RDS1	YCR106W	Putative zinc cluster transcription factor; involved in conferring resistance to cycloheximide
AAD3	YCR107W	Putative aryl-alcohol dehydrogenase; similar to P, chrysosporium aryl-alcohol dehydrogenase; mutational analysis has not yet revealed a physiological role
AAD15	YCR107W	Putative aryl-alcohol dehydrogenase; similar to P, chrysosporium aryl-alcohol dehydrogenase; mutational analysis has not yet revealed a physiological role /// Putative aryl-alcohol dehydrogenase; similar to P, chrysosporium aryl-alcohol dehydrogenase; mutational analysis has not yet revealed a physiological role
AAD3	YCR107W	Putative aryl-alcohol dehydrogenase; similar to P, chrysosporium aryl-alcohol dehydrogenase; mutational analysis has not yet revealed a physiological role
MCH1	YDL054C	Protein with similarity to mammalian monocarboxylate permeases, which are involved in transport of monocarboxylic acids across the plasma membrane; mutant is not deficient in monocarboxylate transport
RAD59	YDL059C	Protein involved in the repair of double-strand breaks in DNA during vegetative growth via recombination and single-strand annealing; anneals complementary single-stranded DNA; homologous to Rad52p
IDP1	YDL066W	Mitochondrial NADP-specific isocitrate dehydrogenase, catalyzes the oxidation of isocitrate to alpha-ketoglutarate; not required for mitochondrial respiration and may function to divert alpha-ketoglutarate to biosynthetic processes
THI3	YDL080C	Probable alpha-ketoisocaproate decarboxylase, may have a role in catabolism of amino acids to long-chain and complex alcohols; required for expression of enzymes involved in thiamine biosynthesis
NA	YER039C-A	YER039C-A
LYS21	YDL131W	Homocitrate synthase isozyme, catalyzes the condensation of acetyl-CoA and alpha-ketoglutarate to form homocitrate, which is the first step in the lysine biosynthesis pathway; highly similar to the other isozyme, Lys20p
BPL1	YDL141W	Biotin:apoprotein ligase, covalently modifies proteins with the addition of biotin, required for acetyl-CoA carboxylase (Acc1p) holoenzyme formation
CRD1	YDL142C	Cardiolipin synthase; produces cardiolipin, which is a phospholipid of the mitochondrial inner membrane that is required for normal mitochondrial membrane potential and function; also required for normal vacuolar ion homeostasis
LYS20	YDL182W	Homocitrate synthase isozyme, catalyzes the condensation of acetyl-CoA and alpha-ketoglutarate to form homocitrate, which is the first step in the lysine biosynthesis pathway; highly similar to the other isozyme, Lys21p
NRM1	YNR009W	Transcriptional co-repressor of MBF (MCB binding factor)-regulated gene expression; Nrm1p associates stably with promoters via MBF to repress transcription upon exit from G1 phase
GLE1	YDL207W	Cytoplasmic nucleoporin required for polyadenylated RNA export; not essential for protein import; contains a nuclear export signal; when bound to inositol hexakisphosphate (IP6), functions as an activator for the Dbp5p ATPase activity at the nuclear pore complex during mRNA export
WHI4	YDL224C	Putative RNA binding protein and partially redundant Whi3p homolog that regulates the cell size requirement for passage through Start and commitment to cell division
HO	YDL227C	Site-specific endonuclease required for gene conversion at the MAT locus (homothallic switching) through the generation of a ds DNA break; expression restricted to mother cells in late G1 as controlled by Swi4p-Swi6p, Swi5p and Ash1p
PTP1	YDL230W	Phosphotyrosine-specific protein phosphatase that dephosphorylates a broad range of substrates in vivo, including Fpr3p; localized to the cytoplasm and the mitochondria; proposed to be a negative regulator of filamentation
BRE4	YDL231C	Zinc finger protein containing five transmembrane domains; null mutant exhibits strongly fragmented vacuoles and sensitivity to brefeldin A, a drug which is known to affect intracellular transport
ADY3	YDL239C	Protein required for spore wall formation, thought to mediate assembly of a Don1p-containing structure at the leading edge of the prospore membrane via interaction with spindle pole body components; potentially phosphorylated by Cdc28p
RAD28	YDR030C	Protein involved in DNA repair, related to the human CSA protein that is involved in transcription-coupled repair nucleotide excision repair
LYS14	YDR034C	Transcriptional activator involved in regulation of genes of the lysine biosynthesis pathway; requires 2-aminoadipate semialdehyde as co-inducer
RAD55	YDR076W	Protein that stimulates strand exchange by stabilizing the binding of Rad51p to single-stranded DNA; involved in the recombinational repair of double-strand breaks in DNA during vegetative growth and meiosis; forms heterodimer with Rad57p
VAC17	YCL063W	Phosphoprotein involved in vacuole inheritance; degraded in late M phase of the cell cycle; acts as a vacuole-specific receptor for myosin Myo2p
TRS85	YDR108W	Subunit of TRAPPIII (transport protein particle), a multimeric guanine nucleotide-exchange factor for Ypt1p, required for membrane expansion during autophagy and the CVT pathway; directs Ypt1p to the PAS; late post-replication meiotic role
INO2	YDR123C	Component of the heteromeric Ino2p/Ino4p basic helix-loop-helix transcription activator that binds inositol/choline-responsive elements (ICREs), required for derepression of phospholipid biosynthetic genes in response to inositol depletion
NA	YDR124W	YDR124W
SWI5	YDR146C	Transcription factor that recruits the Mediator and Swi/Snf complexes; activates transcription of genes expressed at the M/G1 phase boundary and in G1 phase; required for expression of the HO gene controlling mating type switching; localization to the nucleus occurs during G1 and appears to be regulated by phosphorylation by Cdc28p kinase
EKI1	YDR147W	Ethanolamine kinase, primarily responsible for phosphatidylethanolamine synthesis via the CDP-ethanolamine pathway; exhibits some choline kinase activity, thus contributing to phosphatidylcholine synthesis via the CDP-choline pathway
NA	YDR179W-A	YDR179W-A
CRF1	YDR223W	Transcriptional corepressor involved in repression of ribosomal protein (RP) gene transcription via the TOR signaling pathway which promotes accumulation of Crf1p in the nucleus; role in repression of RP genes varies by strain
LYS4	YDR234W	Homoaconitase, catalyzes the conversion of homocitrate to homoisocitrate, which is a step in the lysine biosynthesis pathway
PEX5	YDR244W	Peroxisomal membrane signal receptor for the C-terminal tripeptide signal sequence (PTS1) of peroxisomal matrix proteins, required for peroxisomal matrix protein import; also proposed to have PTS1-receptor independent functions
NA	YDR249C	YDR249C
MET32	YDR253C	Zinc-finger DNA-binding protein, involved in transcriptional regulation of the methionine biosynthetic genes, similar to Met31p
CHL4	YDR254W	Outer kinetochore protein required for chromosome stability; involved in new kinetochore assembly and sister chromatid cohesion; peripheral component of the Ctf19 kinetochore subcomplex that interacts with Ctf19p, Ctf3p, Iml3p and Mif2p
GIC2	YDR309C	Redundant rho-like GTPase Cdc42p effector; homolog of Gic1p; involved in initiation of budding and cellular polarization; interacts with Cdc42p via the Cdc42/Rac-interactive binding (CRIB) domain and with PI(4,5)P2 via a polybasic region
TRP4	YDR354W	Anthranilate phosphoribosyl transferase of the tryptophan biosynthetic pathway, catalyzes the phosphoribosylation of anthranilate, subject to the general control system of amino acid biosynthesis
ARO10	YDR380W	Phenylpyruvate decarboxylase, catalyzes decarboxylation of phenylpyruvate to phenylacetaldehyde, which is the first specific step in the Ehrlich pathway
TRS120	YDR407C	One of 10 subunits of the transport protein particle (TRAPP) complex of the cis-Golgi which mediates vesicle docking and fusion; involved in endoplasmic reticulum (ER) to Golgi membrane traffic
YHP1	YDR451C	One of two homeobox transcriptional repressors (see also Yox1p), that bind to Mcm1p and to early cell cycle box (ECB) elements of cell cycle regulated genes, thereby restricting ECB-mediated transcription to the M/G1 interval
PFA5	YDR459C	Palmitoyltransferase with autoacylation activity; likely functions in pathway(s) outside Ras; member of a family of putative palmitoyltransferases containing an Asp-His-His-Cys-cysteine rich (DHHC-CRD) domain
DIG2	YDR480W	MAP kinase-responsive inhibitor of the Ste12p transcription factor, involved in the regulation of mating-specific genes and the invasive growth pathway; related regulators Dig1p and Dig2p bind to Ste12p
PHO8	YDR481C	Repressible vacuolar alkaline phosphatase; regulated by levels of Pi and by Pho4p, Pho9p, Pho80p, Pho81p and Pho85p; dephosphorylates phosphotyrosyl peptides; contributes to NAD+ metabolism by producing nicotinamide riboside from NMN
IZH1	YDR492W	Membrane protein involved in zinc ion homeostasis, member of the four-protein IZH family; transcription is regulated directly by Zap1p, expression induced by zinc deficiency and fatty acids; deletion increases sensitivity to elevated zinc
ITR1	YDR497C	Myo-inositol transporter with strong similarity to the minor myo-inositol transporter Itr2p, member of the sugar transporter superfamily; expression is repressed by inositol and choline via Opi1p and derepressed via Ino2p and Ino4p
SAM2	YDR502C	S-adenosylmethionine synthetase, catalyzes transfer of the adenosyl group of ATP to the sulfur atom of methionine; one of two differentially regulated isozymes (Sam1p and Sam2p)
RBA50	YDR527W	Protein involved in transcription; interacts with RNA polymerase II subunits Rpb2p, Rpb3, and Rpb11p; has similarity to human RPAP1
APA2	YDR530C	Diadenosine 5',5''-P1,P4-tetraphosphate phosphorylase II (AP4A phosphorylase), involved in catabolism of bis(5'-nucleosidyl) tetraphosphates; has similarity to Apa1p
FIT1	YDR534C	Mannoprotein that is incorporated into the cell wall via a glycosylphosphatidylinositol (GPI) anchor, involved in the retention of siderophore-iron in the cell wall
SHR5	YOL110W	Subunit of a palmitoyltransferase, composed of Shr5p and Erf2p, that adds a palmitoyl lipid moiety to heterolipidated substrates such as Ras1p and Ras2p through a thioester linkage; palmitoylation is required for Ras2p membrane localization
TCA17	YEL048C	Subunit of TRAPPII, a multimeric GEF involved in intra-Golgi and endosome-to-Golgi transport; promotes association of TRAPPII-specific subunits with the core complex; sedlin related; human Sedlin mutations cause SEDT, a skeletal disorder
CAN1	YEL063C	Plasma membrane arginine permease, requires phosphatidyl ethanolamine (PE) for localization, exclusively associated with lipid rafts; mutation confers canavanine resistance
RMD6	YEL072W	Protein required for sporulation
NA	YEL073C	YEL073C
ISC1	YER019W	Mitochondrial membrane localized inositol phosphosphingolipid phospholipase C, hydrolyzes complex sphingolipids to produce ceramide; activated by phosphatidylserine, cardiolipin, and phosphatidylglycerol; mediates Na+ and Li+ halotolerance
FIR1	YER032W	Protein involved in 3' mRNA processing, interacts with Ref2p; potential Cdc28p substrate
HVG1	YER039C	Protein of unknown function, has homology to Vrg4p
MET22	YOL064C	Bisphosphate-3'-nucleotidase, involved in salt tolerance and methionine biogenesis; dephosphorylates 3'-phosphoadenosine-5'-phosphate and 3'-phosphoadenosine-5'-phosphosulfate, intermediates of the sulfate assimilation pathway
GLN3	YER040W	Transcriptional activator of genes regulated by nitrogen catabolite repression (NCR), localization and activity regulated by quality of nitrogen source
MXR1	YER042W	Methionine-S-sulfoxide reductase, involved in the response to oxidative stress; protects iron-sulfur clusters from oxidative inactivation along with MXR2; involved in the regulation of lifespan
HOM3	YER052C	Aspartate kinase (L-aspartate 4-P-transferase); cytoplasmic enzyme that catalyzes the first step in the common pathway for methionine and threonine biosynthesis; expression regulated by Gcn4p and the general control of amino acid synthesis
MOT2	YER068W	Ubiquitin-protein ligase subunit of the CCR4-NOT complex; with Ubc4p, ubiquitinates nascent polypeptide-associated complex subunits and histone demethyase Jhd2p; CCR4-NOT has roles in transcription regulation, mRNA degradation, and post-transcriptional modifications
ARG5,6	YER069W	Acetylglutamate kinase and N-acetyl-gamma-glutamyl-phosphate reductase; N-acetyl-L-glutamate kinase (NAGK) catalyzes the 2nd and N-acetyl-gamma-glutamyl-phosphate reductase (NAGSA), the 3rd step in arginine biosynthesis; synthesized as a precursor which is processed in the mitochondrion to yield mature NAGK and NAGSA; enzymes form a metabolon complex with Arg2p; NAGK C-terminal domain stabilizes …
ALD5	YER073W	Mitochondrial aldehyde dehydrogenase, involved in regulation or biosynthesis of electron transport chain components and acetate formation; activated by K+; utilizes NADP+ as the preferred coenzyme; constitutively expressed
RTC2	YBR147W	Protein of unknown function; mutant produces large lipid droplets, is resistant to fluconazole, has decreased levels of rDNA transcription, growth defects on minimal media, and suppresses cdc13-1; detected in highly purified mitochondria; similar to a G-protein coupled receptor from S, pombe
NA	YER078W-A	YER078W-A
ILV1	YER086W	Threonine deaminase, catalyzes the first step in isoleucine biosynthesis; expression is under general amino acid control; ILV1 locus exhibits highly positioned nucleosomes whose organization is independent of known ILV1 regulation
MET6	YER091C	Cobalamin-independent methionine synthase, involved in methionine biosynthesis and regeneration; requires a minimum of two glutamates on the methyltetrahydrofolate substrate, similar to bacterial metE homologs
DSE1	YER124C	Daughter cell-specific protein, may regulate cross-talk between the mating and filamentation pathways; deletion affects cell separation after division and sensitivity to alpha-factor and drugs affecting the cell wall
VFA1	YER128W	Protein that interacts with Vps4p and has a role in vacuolar sorting; localizes to endosomes in a Vps4-dependent manner; overexpression causes canavanine sensitivity and confers a partial class D vacuole morphology
GRX4	YER174C	Hydroperoxide and superoxide-radical responsive glutathione-dependent oxidoreductase; monothiol glutaredoxin subfamily member along with Grx3p and Grx5p; protects cells from oxidative damage; mutant has increased aneuploidy tolerance; transcription is regulated by Yap5
ECM32	YER176W	DNA dependent ATPase/DNA helicase belonging to the Dna2p- and Nam7p-like family of helicases that is involved in modulating translation termination; interacts with the translation termination factors, localized to polysomes
NA	YER184C	YER184C
GYP8	YFL027C	GTPase-activating protein for yeast Rab family members; Ypt1p is the preferred in vitro substrate but also acts on Sec4p, Ypt31p and Ypt32p; involved in the regulation of ER to Golgi vesicle transport
CAF16	YFL028C	Part of evolutionarily-conserved CCR4-NOT regulatory complex; contains single ABC-type ATPase domain but no transmembrane domain; interacts with several subunits of Mediator
NA	YFL041W-A	YFL041W-A
FAB1	YFR019W	1-phosphatidylinositol-3-phosphate 5-kinase; vacuolar membrane kinase that generates phosphatidylinositol (3,5)P2, which is involved in vacuolar sorting and homeostasis
HIS2	YFR025C	Histidinolphosphatase, catalyzes the eighth step in histidine biosynthesis; mutations cause histidine auxotrophy and sensitivity to Cu, Co, and Ni salts; transcription is regulated by general amino acid control
CDC14	YFR028C	Protein phosphatase required for mitotic exit; located in the nucleolus until liberated by the FEAR and Mitotic Exit Network in anaphase, enabling it to act on key substrates to effect a decrease in CDK/B-cyclin activity and mitotic exit; required for meiosis I spindle disassembly; released from nucleolus upon entry into anaphase I of meiosis, resequestered in metaphase II, then released again up…
PTR3	YFR029W	Component of the SPS plasma membrane amino acid sensor system (Ssy1p-Ptr3p-Ssy5p), which senses external amino acid concentration and transmits intracellular signals that result in regulation of expression of amino acid permease genes
MET10	YFR030W	Subunit alpha of assimilatory sulfite reductase, which converts sulfite into sulfide
IRC5	YFR038W	Putative ATPase containing the DEAD/H helicase-related sequence motif; null mutant displays increased levels of spontaneous Rad52p foci
CNN1	YFR046C	Kinetochore protein of unknown function; associated with the essential kinetochore proteins Nnf1p and Spc24p; phosphorylated by both Clb5-Cdk1 and, to a lesser extent, Clb2-Cdk1,
LEU1	YGL009C	Isopropylmalate isomerase, catalyzes the second step in the leucine biosynthesis pathway
ALK1	YGL021W	Protein kinase; accumulation and phosphorylation are periodic during the cell cycle; phosphorylated in response to DNA damage; contains characteristic motifs for degradation via the APC pathway; similar to Alk2p and to mammalian haspins
AGA2	YGL032C	Adhesion subunit of a-agglutinin of a-cells, C-terminal sequence acts as a ligand for alpha-agglutinin (Sag1p) during agglutination, modified with O-linked oligomannosyl chains, linked to anchorage subunit Aga1p via two disulfide bonds
DST1	YGL043W	General transcription elongation factor TFIIS, enables RNA polymerase II to read through blocks to elongation by stimulating cleavage of nascent transcripts stalled at transcription arrest sites
SDS23	YGL056C	One of two S, cerevisiae homologs (Sds23p and Sds24p) of the S, pombe Sds23 protein, which is implicated in APC/cyclosome regulation; involved in cell separation during budding
PKP2	YGL059W	Mitochondrial protein kinase that negatively regulates activity of the pyruvate dehydrogenase complex by phosphorylating the ser-133 residue of the Pda1p subunit; acts in concert with kinase Pkp1p and phosphatases Ptc5p and Ptc6p
HNM1	YGL077C	Choline/ethanolamine transporter; involved in the uptake of nitrogen mustard and the uptake of glycine betaine during hypersaline stress; co-regulated with phospholipid biosynthetic genes and negatively regulated by choline and myo-inositol
NA	YGL114W	YGL114W
CDC20	YGL116W	Cell-cycle regulated activator of anaphase-promoting complex/cyclosome (APC/C), which is required for metaphase/anaphase transition; directs ubiquitination of mitotic cyclins, Pds1p, and other anaphase inhibitors; potential Cdc28p substrate
NA	YGL117W	YGL117W
MET13	YGL125W	Major isozyme of methylenetetrahydrofolate reductase, catalyzes the reduction of 5,10-methylenetetrahydrofolate to 5-methyltetrahydrofolate in the methionine biosynthesis pathway
LYS5	YGL154C	Phosphopantetheinyl transferase involved in lysine biosynthesis; converts inactive apo-form of Lys2p (alpha-aminoadipate reductase) into catalytically active holo-form by posttranslational addition of phosphopantetheine
ATG1	YGL180W	Protein ser/thr kinase required for vesicle formation in autophagy and the cytoplasm-to-vacuole targeting (Cvt) pathway; structurally required for phagophore assembly site formation; during autophagy forms a complex with Atg13p and Atg17p
MND1	YGL183C	Protein required for recombination and meiotic nuclear division; forms a complex with Hop2p, which is involved in chromosome pairing and repair of meiotic double-strand breaks
STR3	YGL184C	Peroxisomal cystathionine beta-lyase, converts cystathionine into homocysteine; may be redox regulated by Gto1p
HOS2	YGL194C	Histone deacetylase required for gene activation via specific deacetylation of lysines in H3 and H4 histone tails; subunit of the Set3 complex, a meiotic-specific repressor of sporulation specific genes that contains deacetylase activity
ARO8	YGL202W	Aromatic aminotransferase I, expression is regulated by general control of amino acid biosynthesis
KIP3	YGL216W	Kinesin-related motor protein involved in mitotic spindle positioning
IBA57	YJR122W	Mitochondrial matrix protein involved in the incorporation of iron-sulfur clusters into mitochondrial aconitase-type proteins; activates the radical-SAM family members Bio2p and Lip5p; interacts with Ccr4p in the two-hybrid system
SIM1	YIL123W	Protein of the SUN family (Sim1p, Uth1p, Nca3p, Sun4p) that may participate in DNA replication, promoter contains SCB regulation box at -300 bp indicating that expression may be cell cycle-regulated
SDT1	YGL224C	Pyrimidine nucleotidase; overexpression suppresses the 6-AU sensitivity of transcription elongation factor S-II, as well as resistance to other pyrimidine derivatives
HAP2	YGL237C	Subunit of the heme-activated, glucose-repressed Hap2p/3p/4p/5p CCAAT-binding complex, a transcriptional activator and global regulator of respiratory gene expression; contains sequences sufficient for both complex assembly and DNA binding
NA	YGR012W	YGR012W
NA	YGR035C	YGR035C
KSS1	YGR040W	Mitogen-activated protein kinase (MAPK) involved in signal transduction pathways that control filamentous growth and pheromone response; the KSS1 gene is nonfunctional in S288C strains and functional in W303 strains
VHT1	YGR065C	High-affinity plasma membrane H+-biotin (vitamin H) symporter; mutation results in fatty acid auxotrophy; 12 transmembrane domain containing major facilitator subfamily member; mRNA levels negatively regulated by iron deprivation and biotin
DBF2	YGR092W	Ser/Thr kinase involved in transcription and stress response; functions as part of a network of genes in exit from mitosis; localization is cell cycle regulated; activated by Cdc15p during the exit from mitosis; also plays a role in regulating the stability of SWI5 and CLB2 mRNAs
CLD1	YGR110W	Mitochondrial cardiolipin-specific phospholipase; functions upstream of Taz1p to generate monolyso-cardiolipin; transcription increases upon genotoxic stress; involved in restricting Ty1 transposition; has homology to mammalian CGI-58
DAM1	YGR113W	Essential subunit of the Dam1 complex (aka DASH complex), couples kinetochores to the force produced by MT depolymerization thereby aiding in chromosome segregation; Ipl1p target for regulating kinetochore-MT attachments
NA	YGR125W	YGR125W
CHO2	YGR157W	Phosphatidylethanolamine methyltransferase (PEMT), catalyzes the first step in the conversion of phosphatidylethanolamine to phosphatidylcholine during the methylation pathway of phosphatidylcholine biosynthesis
GTR2	YGR163W	Putative GTP binding protein that negatively regulates Ran/Tc4 GTPase cycle; activates transcription; subunit of EGO and GSE complexes; required for sorting of Gap1p; localizes to cytoplasm and to chromatin; homolog of human RagC and RagD
YPP1	YGR198W	Cargo-transport protein involved in endocytosis; interacts with phosphatidylinositol-4-kinase Stt4; GFP-fusion protein localizes to the cytoplasm; YGR198W is an essential gene
NOP19	YGR251W	Ribosome biogenesis factor; nucleolar protein associated with pre-rRNA components of the 90S preribosome, required for cleavage of pre-rRNA at A0, A1 and A2 sites; interacts with RNA helicase Dhr2p and RNA helicase-like protein Utp25p; required for incorporation of Utp25p into preribosomes
YOR1	YGR281W	Plasma membrane ATP-binding cassette (ABC) transporter, multidrug transporter mediates export of many different organic anions including oligomycin; similar to human cystic fibrosis transmembrane receptor (CFTR)
OPI1	YHL020C	Transcriptional regulator of a variety of genes; phosphorylation by protein kinase A stimulates Opi1p function in negative regulation of phospholipid biosynthetic genes; involved in telomere maintenance
SPO11	YHL022C	Meiosis-specific protein that initiates meiotic recombination by catalyzing the formation of double-strand breaks in DNA via a transesterification reaction; required for homologous chromosome pairing and synaptonemal complex formation
FKS3	YMR306W	Protein involved in spore wall assembly, has similarity to 1,3-beta-D-glucan synthase catalytic subunits Fks1p and Gsc2p; the authentic, non-tagged protein is detected in highly purified mitochondria in high-throughput studies
WSC4	YHL028W	ER membrane protein involved in the translocation of soluble secretory proteins and insertion of membrane proteins into the ER membrane; may also have a role in the stress response but has only partial functional overlap with WSC1-3
MUP3	YHL036W	Low affinity methionine permease, similar to Mup1p
CBP2	YHL038C	Required for splicing of the group I intron bI5 of the COB pre-mRNA; nuclear-encoded mitochondrial protein that binds to the RNA to promote splicing; also involved in but not essential for splicing of the COB bI2 intron and the intron in the 21S rRNA gene
NA	YHL048C-A	YHL048C-A
GPA1	YHR005C	GTP-binding alpha subunit of the heterotrimeric G protein that couples to pheromone receptors; negatively regulates the mating pathway by sequestering G(beta)gamma and by triggering an adaptive response; activates Vps34p at the endosome
STP2	YHR006W	Transcription factor, activated by proteolytic processing in response to signals from the SPS sensor system for external amino acids; activates transcription of amino acid permease genes
ARG4	YHR018C	Argininosuccinate lyase, catalyzes the final step in the arginine biosynthesis pathway
MYO1	YHR023W	Type II myosin heavy chain, required for wild-type cytokinesis and cell separation; localizes to the actomyosin ring; binds to myosin light chains Mlc1p and Mlc2p through its IQ1 and IQ2 motifs respectively
YHI9	YHR029C	Protein of unknown function; null mutant is defective in unfolded protein response; possibly involved in a membrane regulation metabolic pathway; member of the PhzF superfamily, though most likely not involved in phenazine production
RRM3	YHR031C	DNA helicase involved in rDNA replication and Ty1 transposition; relieves replication fork pauses at telomeric regions; structurally and functionally related to Pif1p
MED6	YHR058C	Subunit of the RNA polymerase II mediator complex; associates with core polymerase subunits to form the RNA polymerase II holoenzyme; essential for transcriptional regulation
GIC1	YHR061C	Protein of unknown function involved in initiation of budding and cellular polarization, interacts with Cdc42p via the Cdc42/Rac-interactive binding (CRIB) domain
PCL7	YIL050W	Pho85p cyclin of the Pho80p subfamily, forms a functional kinase complex with Pho85p which phosphorylates Mmr1p and is regulated by Pho81p; involved in glycogen metabolism, expression is cell-cycle regulated
HTD2	YHR067W	Mitochondrial 3-hydroxyacyl-thioester dehydratase involved in fatty acid biosynthesis, required for respiratory growth and for normal mitochondrial morphology
NA	YHR112C	YHR112C
NA	YHR122W	YHR122W
ARO9	YHR137W	Aromatic aminotransferase II, catalyzes the first step of tryptophan, phenylalanine, and tyrosine catabolism
PEX28	YHR150W	Peroxisomal integral membrane peroxin, involved in the regulation of peroxisomal size, number and distribution; genetic interactions suggest that Pex28p and Pex29p act at steps upstream of those mediated by Pex30p, Pex31p, and Pex32p
MTC6	YHR151C	Protein of unknown function; mtc6 is synthetically sick with cdc13-1
CDC23	YHR166C	Subunit of the Anaphase-Promoting Complex/Cyclosome (APC/C), which is a ubiquitin-protein ligase required for degradation of anaphase inhibitors, including mitotic cyclins, during the metaphase/anaphase transition
FMO1	YHR176W	Flavin-containing monooxygenase, localized to the cytoplasmic face of the ER membrane; catalyzes oxidation of biological thiols to maintain the ER redox buffer ratio for correct folding of disulfide-bonded proteins
AIM46	YHR199C	Putative protein of unknown function; the authentic, non-tagged protein is detected in highly purified mitochondria in high-throughput studies; null mutant displays elevated frequency of mitochondrial genome loss
NBL1	YHR199C-A	Subunit of the conserved chromosomal passenger complex (CPC; Ipl1p-Sli15p-Bir1p-Nbl1p), which regulates mitotic chromosome segregation; not required for the kinase activity of the complex; mediates the interaction of Sli15p and Bir1p
SET5	YHR207C	Methyltransferase involved in methylation of histone H4 Lys5, -8, -12; S-adenosylmethionine-dependent; zinc-finger protein, contains one canonical and two unusual fingers in unusual arrangements; deletion enhances replication of positive-strand RNA virus
BAT1	YHR208W	Mitochondrial branched-chain amino acid (BCAA) aminotransferase, preferentially involved in BCAA biosynthesis; homolog of murine ECA39; highly expressed during logarithmic phase and repressed during stationary phase
CFD1	YIL003W	Highly conserved, iron-sulfur cluster binding protein localized in the cytoplasm; forms a complex with Nbp35p that is involved in iron-sulfur protein assembly in the cytosol
EST3	YIL009C-A	Component of the telomerase holoenzyme, involved in telomere replication
BAR1	YIL015W	Aspartyl protease secreted into the periplasmic space of mating type a cells, helps cells find mating partners, cleaves and inactivates alpha factor allowing cells to recover from alpha-factor-induced cell cycle arrest
MNN4	YKL201C	Putative positive regulator of mannosylphosphate transferase (Mnn6p), involved in mannosylphosphorylation of N-linked oligosaccharides; expression increases in late-logarithmic and stationary growth phases
MET30	YIL046W	F-box protein containing five copies of the WD40 motif, controls cell cycle function, sulfur metabolism, and methionine biosynthesis as part of the ubiquitin ligase complex; interacts with and regulates Met4p, localizes within the nucleus
BAS1	YKR099W	Myb-related transcription factor involved in regulating basal and induced expression of genes of the purine and histidine biosynthesis pathways; also involved in regulation of meiotic recombination at specific genes
MMF1	YIL051C	Mitochondrial protein required for transamination of isoleucine but not of valine or leucine; may regulate specificity of branched-chain transaminases Bat1p and Bat2p; interacts genetically with mitochondrial ribosomal protein genes
SER33	YIL074C	3-phosphoglycerate dehydrogenase, catalyzes the first step in serine and glycine biosynthesis; isozyme of Ser3p
AIR1	YIL079C	Zinc knuckle protein, involved in nuclear RNA processing and degradation as a component of the TRAMP complex; stimulates the poly(A) polymerase activity of Pap2p in vitro; functionally redundant with Air2p
NA	YIL092W	YIL092W
MOB1	YIL106W	Component of the mitotic exit network; associates with and is required for the activation and Cdc15p-dependent phosphorylation of the Dbf2p kinase; required for cytokinesis and cell separation; component of the CCR4 transcriptional complex
QDR2	YIL121W	Multidrug transporter of the major facilitator superfamily, required for resistance to quinidine, barban, cisplatin, and bleomycin; may have a role in potassium uptake
BUD16	YEL029C	Putative pyridoxal kinase, a key enzyme involved in pyridoxal 5'-phosphate synthesis, the active form of vitamin B6; required for genome integrity; involved in bud-site selection; similarity to yeast BUD17 and human pyridoxal kinase (PDXK)
ATG32	YIL146C	Mitochondrial outer membrane protein required to initiate mitophagy; recruits the autophagy adaptor protein Atg11p and the ubiquitin-like protein Atg8p to the mitochondrial surface to initiate mitophagy, the selective vacuolar degradation of mitochondria in response to starvation; can promote pexophagy when placed ectopically in the peroxisomal membrane
AIM20	YIL158W	Putative protein of unknown function; overexpression causes a cell cycle delay or arrest; green fluorescent protein (GFP)-fusion protein localizes to the vacuole; null mutant displays elevated frequency of mitochondrial genome loss
NIT1	YIL164C	Nitrilase, member of the nitrilase branch of the nitrilase superfamily; in closely related species and other S, cerevisiae strain backgrounds YIL164C and adjacent ORF, YIL165C, likely constitute a single ORF encoding a nitrilase gene
YAP5	YIR018W	Basic leucine zipper (bZIP) iron-sensing transcription factor
LYS1	YIR034C	Saccharopine dehydrogenase (NAD+, L-lysine-forming), catalyzes the conversion of saccharopine to L-lysine, which is the final step in the lysine biosynthesis pathway; also has mRNA binding activity
UBX6	YJL048C	UBX (ubiquitin regulatory X) domain-containing protein that interacts with Cdc48p, transcription is repressed when cells are grown in media containing inositol and choline
IRC8	YJL051W	Bud tip localized protein of unknown function; mRNA is targeted to the bud by a She2p dependent transport system; mRNA is cell cycle regulated via Fkh2p, peaking in G2/M phase; null mutant displays increased levels of spontaneous Rad52p foc
KIP2	YPL155C	Kinesin-related motor protein involved in mitotic spindle positioning, stabilizes microtubules by targeting Bik1p to the plus end; Kip2p levels are controlled during the cell cycle
BNA3	YJL060W	Kynurenine aminotransferase, catalyzes formation of kynurenic acid from kynurenine; potential Cdc28p substrate
ARG2	YJL071W	Acetylglutamate synthase (glutamate N-acetyltransferase), mitochondrial enzyme that catalyzes the first step in the biosynthesis of the arginine precursor ornithine; forms a complex with Arg5,6p
PSF2	YJL072C	Subunit of the GINS complex (Sld5p, Psf1p, Psf2p, Psf3p), which is localized to DNA replication origins and implicated in assembly of the DNA replication machinery
NA	YJL077W-B	YJL077W-B
BDS1	YOL164W	Bacterially-derived sulfatase required for use of alkyl- and aryl-sulfates as sulfur sources
SRS2	YJL092W	DNA helicase and DNA-dependent ATPase involved in DNA repair and checkpoint recovery, needed for proper timing of commitment to meiotic recombination and transition from Meiosis I to II; blocks trinucleotide repeat expansion; affects genome stability
GZF3	YJL110C	GATA zinc finger protein and Dal80p homolog that negatively regulates nitrogen catabolic gene expression by competing with Gat1p for GATA site binding; function requires a repressive carbon source; dimerizes with Dal80p and binds to Tor1p
GLG2	YJL137C	Self-glucosylating initiator of glycogen synthesis, also glucosylates n-dodecyl-beta-D-maltoside; similar to mammalian glycogenin
INO1	YJL153C	Inositol-3-phosphate synthase, involved in synthesis of inositol phosphates and inositol-containing phospholipids; transcription is coregulated with other phospholipid biosynthetic genes by Ino2p and Ino4p, which bind the UASINO DNA element
FAR1	YJL157C	Cyclin-dependent kinase inhibitor that mediates cell cycle arrest in response to pheromone; also forms a complex with Cdc24p, Ste4p, and Ste18p that may specify the direction of polarized growth during mating; potential Cdc28p substrate
ASG7	YJL170C	Protein that regulates signaling from a G protein beta subunit Ste4p and its relocalization within the cell; specific to a-cells and induced by alpha-factor
ACO2	YJL200C	Putative mitochondrial aconitase isozyme; similarity to Aco1p, an aconitase required for the TCA cycle; expression induced during growth on glucose, by amino acid starvation via Gcn4p, and repressed on ethanol
ECM25	YJL201W	Non-essential protein of unknown function; promoter contains a consensus binding sequence for factor Abf1p
PEX2	YJL210W	RING-finger peroxin and E3 ubiquitin ligase, peroxisomal membrane protein with a C-terminal zinc-binding RING domain, forms translocation subcomplex with Pex10p and Pex12p which functions in peroxisomal matrix protein import
OPT1	YJL212C	Proton-coupled oligopeptide transporter of the plasma membrane; also transports glutathione and phytochelatin; member of the OPT family
SAG1	YJR004C	Alpha-agglutinin of alpha-cells, binds to Aga1p during agglutination, N-terminal half is homologous to the immunoglobulin superfamily and contains binding site for a-agglutinin, C-terminal half is highly glycosylated and contains GPI anchor
MHO1	YJR008W	Protein of unknown function; inhibits haploid invasive growth when overexpressed; synthetically lethal with phospholipase C (PLC1); expression induced by mild heat-stress on a non-fermentable carbon source, upon entry into stationary phase and upon nitrogen deprivation; repressed by inosine and choline in an Opi1p-dependent manner; highly conserved from bacteria to human; Memo, the human homolog,…
MET3	YJR010W	ATP sulfurylase, catalyzes the primary step of intracellular sulfate activation, essential for assimilatory reduction of sulfate to sulfide, involved in methionine metabolism
ILV3	YJR016C	Dihydroxyacid dehydratase, catalyzes third step in the common pathway leading to biosynthesis of branched-chain amino acids
TES1	YJR019C	Peroxisomal acyl-CoA thioesterase likely to be involved in fatty acid oxidation rather than fatty acid synthesis; conserved protein also found in human peroxisomes; TES1 mRNA levels increase during growth on fatty acids
RAD26	YJR035W	Protein involved in transcription-coupled nucleotide excision repair of UV-induced DNA lesions; recruitment to DNA lesions is dependent on an elongating RNA polymerase II; homolog of human CSB protein
TAH11	YJR046W	DNA replication licensing factor, required for pre-replication complex assembly
OPI3	YJR073C	Phospholipid methyltransferase (methylene-fatty-acyl-phospholipid synthase), catalyzes the last two steps in phosphatidylcholine biosynthesis
PAN5	YHR063C	2-dehydropantoate 2-reductase, part of the pantothenic acid pathway, structurally homologous to E, coli panE
BUD4	YJR092W	Anillin-like protein involved in bud-site selection; required for the axial budding pattern; localizes with septins to the bud neck in mitosis and may constitute an axial landmark for the next round of budding; required for the formation and disassembly of the double septin ring structure, and generally for septin organization; in vivo substrate of Cdc28p/Clb2p
NNF1	YJR112W	Essential component of the MIND kinetochore complex (Mtw1p Including Nnf1p-Nsl1p-Dsn1p) which joins kinetochore subunits contacting DNA to those contacting microtubules; required for accurate chromosome segregation
JHD2	YJR119C	JmjC domain family histone demethylase specific for H3-K4 (histone H3 Lys4); removes methyl groups specifically added by Set1p methyltransferase; protein levels regulated by Not4p (E3 ubiquitin ligase) polyubiquitin-mediated degradation
SNA4	YDL123W	Protein of unknown function, localized to the vacuolar outer membrane; predicted to be palmitoylated
STR2	YJR130C	Cystathionine gamma-synthase, converts cysteine into cystathionine
MET5	YJR137C	Sulfite reductase beta subunit, involved in amino acid biosynthesis, transcription repressed by methionine
IML1	YJR138W	Subunit of both the SEA (Seh1-associated) and Iml1p complexes; SEA complex is a coatomer-related complex that associates dynamically with the vacuole; Iml1p complex (Iml1p-Npr2p-Npr3p) is required for non-nitrogen-starvation (NNS)-induced autophagy; localized to either pre-autophagosomal structures (PAS) or non-PAS structures during NNS-induced autophagy; has an N-terminal CDC48-like domain (RANS…
NA	YJR149W	YJR149W
MET14	YKL001C	Adenylylsulfate kinase, required for sulfate assimilation and involved in methionine metabolism
PUT3	YKL015W	Transcriptional activator of proline utilization genes, constitutively binds PUT1 and PUT2 promoter sequences as a dimer and undergoes a conformational change to form the active state; differentially phosphorylated in the presence of different nitrogen sources; has a Zn(2)-Cys(6) binuclear cluster domain
CDC16	YKL022C	Subunit of the anaphase-promoting complex/cyclosome (APC/C), which is a ubiquitin-protein ligase required for degradation of anaphase inhibitors, including mitotic cyclins, during the metaphase/anaphase transition; required for sporulation
NA	YKL023W	YKL023W
MAE1	YKL029C	Mitochondrial malic enzyme, catalyzes the oxidative decarboxylation of malate to pyruvate, which is a key intermediate in sugar metabolism and a precursor for synthesis of several amino acids
OAR1	YKL055C	Mitochondrial 3-oxoacyl-[acyl-carrier-protein] reductase, may comprise a type II mitochondrial fatty acid synthase along with Mct1p
STB6	YKL072W	Protein that binds Sin3p in a two-hybrid assay
HOT13	YKL084W	Zinc-binding mitochondrial intermembrane space (IMS) protein involved in a disulfide relay system for IMS import of cysteine-containing proteins; binds Mia40p and stimulates its Erv1p-dependent oxidation, probably by sequestering zinc
MIF2	YKL089W	Kinetochore protein with homology to human CENP-C, required for structural integrity of the spindle during anaphase spindle elongation, interacts with histones H2A, H2B, and H4, phosphorylated by Ipl1p
AAT1	YKL106W	Mitochondrial aspartate aminotransferase, catalyzes the conversion of oxaloacetate to aspartate in aspartate and asparagine biosynthesis
OAC1	YKL120W	Mitochondrial inner membrane transporter, transports oxaloacetate, sulfate, thiosulfate, and isopropylmalate; member of the mitochondrial carrier family
ASH1	YKL185W	Zinc-finger inhibitor of HO transcription; mRNA is localized and translated in the distal tip of anaphase cells, resulting in accumulation of Ash1p in daughter cell nuclei and inhibition of HO expression; potential Cdc28p substrate
PHO5	YBR093C	Repressible acid phosphatase (1 of 3) that also mediates extracellular nucleotide-derived phosphate hydrolysis; secretory pathway derived cell surface glycoprotein; induced by phosphate starvation and coordinately regulated by PHO4 and PHO2
TRP3	YKL211C	Bifunctional enzyme exhibiting both indole-3-glycerol-phosphate synthase and anthranilate synthase activities, forms multifunctional hetero-oligomeric anthranilate synthase:indole-3-glycerol phosphate synthase enzyme complex with Trp2p
SRY1	YKL218C	3-hydroxyaspartate dehydratase, deaminates L-threo-3-hydroxyaspartate to form oxaloacetate and ammonia; required in the presence of hydroxyaspartate; highly similar to mouse serine racemase (Srr) but has no serine racemase activity
ECM9	YKR004C	Non-essential protein of unknown function
TOF2	YKR010C	Protein required for rDNA silencing and mitotic rDNA condensation; stimulates Cdc14p phosphatase activity and biphasic release to promote rDNA repeat segregation; required for condensin recruitment to the replication fork barrier site
PRY2	YKR013W	Protein of unknown function
NA	YKR015C	YKR015C
ALY1	YKR021W	Alpha arrestin that controls nutrient-mediated intracellular sorting of permease Gap1p; interacts with AP-1 subunit Apl4p; may regulate endocytosis of plasma membrane proteins by recruiting ubiquitin ligase Rsp5p to plasma membrane targets
CAF4	YKR036C	WD40 repeat-containing protein associated with the CCR4-NOT complex, interacts in a Ccr4p-dependent manner with Ssn2p; also interacts with Fis1p, Mdv1p and Dnm1p and plays a role in mitochondrial fission
GAP1	YKR039W	General amino acid permease; Gap1p senses the presence of amino acid substrates to regulate localization to the plasma membrane when needed
PET10	YKR046C	Protein of unknown function that co-purifies with lipid particles; expression pattern suggests a role in respiratory growth; computational analysis of large-scale protein-protein interaction data suggests a role in ATP/ADP exchange
DYN1	YKR054C	Cytoplasmic heavy chain dynein, microtubule motor protein, required for anaphase spindle elongation; involved in spindle assembly, chromosome movement, and spindle orientation during cell division, targeted to microtubule tips by Pac1p
OAF3	YKR064W	Putative transcriptional repressor with Zn(2)-Cys(6) finger; negatively regulates transcription in response to oleate levels, based on mutant phenotype and localization to oleate-responsive promoters; the authentic, non-tagged protein is detected in highly purified mitochondria in high-throughput studies
MET1	YKR069W	S-adenosyl-L-methionine uroporphyrinogen III transmethylase, involved in the biosynthesis of siroheme, a prosthetic group used by sulfite reductase; required for sulfate assimilation and methionine biosynthesis
DRE2	YKR071C	Conserved component of an early step in the cytosolic Fe-S protein assembly (CIA) machinery; contains an Fe-S cluster that receives electrons from NADPH via the action of Tah18p; ortholog of human Ciapin1
NA	YKR096W	YKR096W
SWD3	YBR175W	Essential subunit of the COMPASS (Set1C) complex, which methylates histone H3 on lysine 4 and is required in transcriptional silencing near telomeres; WD40 beta propeller superfamily member and ortholog of mammalian WDR5
SIR1	YKR101W	Protein involved in repression of transcription at the silent mating-type loci HML and HMR; recruitment to silent chromatin requires interactions with Orc1p and with Sir4p, through a common Sir1p domain; binds to centromeric chromatin
PAU17	YLL025W	Protein of unknown function, member of the seripauperin multigene family encoded mainly in subtelomeric regions; YLL025W is not an essential gene
ISA1	YLL027W	Protein required for maturation of mitochondrial [4Fe-4S] proteins; functions in a complex with Isa2p and possibly Iba57p; isa1 deletion causes loss of mitochondrial DNA and respiratory deficiency; depletion reduces growth on nonfermentable carbon sources; functional ortholog of bacterial A-type ISC proteins
GRC3	YLL035W	Polynucleotide kinase present on rDNA that is required for efficient transcription termination by RNA polymerase I; required for cell growth; mRNA is cell-cycle regulated
AQY2	YLL052C	Water channel that mediates the transport of water across cell membranes, only expressed in proliferating cells, controlled by osmotic signals, may be involved in freeze tolerance; disrupted by a stop codon in many S, cerevisiae strains
NA	YLL053C	YLL053C
YCT1	YLL055W	High-affinity cysteine-specific transporter with similarity to the Dal5p family of transporters; green fluorescent protein (GFP)-fusion protein localizes to the endoplasmic reticulum; YCT1 is not an essential gene
NA	YLL056C	YLL056C
NA	YLL058W	YLL058W
GTT2	YLL060C	Glutathione S-transferase capable of homodimerization; functional overlap with Gtt2p, Grx1p, and Grx2p
MMP1	YLL061W	High-affinity S-methylmethionine permease, required for utilization of S-methylmethionine as a sulfur source; has similarity to S-adenosylmethionine permease Sam3p
MHT1	YLL062C	S-methylmethionine-homocysteine methyltransferase, functions along with Sam4p in the conversion of S-adenosylmethionine (AdoMet) to methionine to control the methionine/AdoMet ratio
NA	YLL066W-B	YLL066W-B
NA	YLL066W-B	YLL066W-B
LOT6	YLR011W	FMN-dependent NAD(P)H:quinone reductase, may be involved in quinone detoxification; expression elevated at low temperature; sequesters the Cin5p transcription factor in the cytoplasm in complex with the proteasome under reducing conditions
AAT2	YLR027C	Cytosolic aspartate aminotransferase, involved in nitrogen metabolism; localizes to peroxisomes in oleate-grown cells
NA	YLR042C	YLR042C
STU2	YLR045C	Microtubule-associated protein (MAP) of the XMAP215/Dis1 family; regulates microtubule dynamics during spindle orientation and metaphase chromosome alignment; interacts with spindle pole body component Spc72p
NA	YLR053C	YLR053C
NA	YLR063W	YLR063W
RAX2	YLR084C	N-glycosylated protein involved in the maintenance of bud site selection during bipolar budding; localization requires Rax1p; RAX2 mRNA stability is regulated by Mpt5p
SMC4	YLR086W	Subunit of the condensin complex; reorganizes chromosomes during cell division; forms a complex with Smc2p that has ATP-hydrolyzing and DNA-binding activity; required for tRNA gene clustering at the nucleolus; potential Cdc28p substrate
ALT1	YLR089C	Alanine transaminase (glutamic pyruvic transaminase); involved in alanine biosynthetic and catabolic processes; the authentic, non-tagged protein is detected in highly purified mitochondria in high-throughput studies
XDJ1	YLR090W	Putative chaperone, homolog of E, coli DnaJ, closely related to Ydj1p; the authentic, non-tagged protein is detected in highly purified mitochondria in high-throughput studies
SUL2	YLR092W	High affinity sulfate permease; sulfate uptake is mediated by specific sulfate transporters Sul1p and Sul2p, which control the concentration of endogenous activated sulfate intermediates
ICT1	YLR099C	Lysophosphatidic acid acyltransferase, responsible for enhanced phospholipid synthesis during organic solvent stress; null displays increased sensitivity to Calcofluor white; highly expressed during organic solvent stress
ZRT2	YLR130C	Low-affinity zinc transporter of the plasma membrane; transcription is induced under low-zinc conditions by the Zap1p transcription factor
ACE2	YLR131C	Transcription factor required for septum destruction after cytokinesis; phosphorylation by Cbk1p blocks nuclear exit of Ace2p during the M-to-G1 transition, causing its specific localization to daughter cell nuclei, and also increases Ace2p activity; phosphorylation by Cdc28p and Pho85p prevents nuclear import during cell cycle phases other than cytokinesis; part of the RAM network that regulates…
USB1	YLR132C	Essential protein that localizes to the nucleus and mitochondria; overexpression suppresses the respiratory defects of oxa1 and mtf2 mutants
CKI1	YLR133W	Choline kinase, catalyzing the first step in phosphatidylcholine synthesis via the CDP-choline (Kennedy pathway); exhibits some ethanolamine kinase activity contributing to phosphatidylethanolamine synthesis via the CDP-ethanolamine pathway
PUT1	YLR142W	Proline oxidase, nuclear-encoded mitochondrial protein involved in utilization of proline as sole nitrogen source; PUT1 transcription is induced by Put3p in the presence of proline and the absence of a preferred nitrogen source
NA	YLR156W	YLR156W
NA	YLR157W-C	YLR157W-C
SHH4	YLR164W	Mitochondrial inner membrane protein of unknown function; similar to Tim18p and Sdh4p; a fraction copurifies with Sdh3p, but Shh4p is neither a stoichiometric subunit of succinate dehydrogenase nor of the TIM22 translocase; expression induced by nitrogen limitation in a GLN3, GAT1-dependent manner
UPS2	YLR168C	Mitochondrial protein involved in phospholipid metabolism; localizes to the intermembrane space; has a role in regulation of phospholipid metabolism by inhibiting conversion of phosphatidylethanolamine to phosphatidylcholine; null mutant has defects in mitochondrial morphology; similar to Ups1p, Ups3p and to human PRELI
NA	YLR179C	YLR179C
SAM1	YLR180W	S-adenosylmethionine synthetase, catalyzes transfer of the adenosyl group of ATP to the sulfur atom of methionine; one of two differentially regulated isozymes (Sam1p and Sam2p)
ATG26	YLR189C	UDP-glucose:sterol glucosyltransferase, conserved enzyme involved in synthesis of sterol glucoside membrane lipids; in contrast to ATG26 from P, pastoris, S, cerevisiae ATG26 is not involved in autophagy
PEX13	YLR191W	Integral peroxisomal membrane protein required for translocation of peroxisomal matrix proteins, interacts with the PTS1 signal recognition factor Pex5p and the PTS2 signal recognition factor Pex7p, forms a complex with Pex14p and Pex17p
CLB4	YLR210W	B-type cyclin involved in cell cycle progression; activates Cdc28p to promote the G2/M transition; may be involved in DNA replication and spindle assembly; accumulates during S phase and G2, then targeted for ubiquitin-mediated degradation
TUB4	YLR212C	Gamma-tubulin, involved in nucleating microtubules from both the cytoplasmic and nuclear faces of the spindle pole body
VPS34	YLR240W	Phosphatidylinositol 3-kinase responsible for the synthesis of phosphatidylinositol 3-phosphate; forms membrane-associated signal transduction complex with Vps15p to regulate protein sorting; activated by the GTP-bound form of Gpa1p
NA	YLR307C-A	YLR307C-A
NA	YLR346C	YLR346C
DIC1	YLR348C	Mitochondrial dicarboxylate carrier, integral membrane protein, catalyzes a dicarboxylate-phosphate exchange across the inner mitochondrial membrane, transports cytoplasmic dicarboxylates into the mitochondrial matrix
BUD8	YLR353W	Protein involved in bud-site selection; diploid mutants display a unipolar budding pattern instead of the wild-type bipolar pattern, and bud at the proximal pole
ILV5	YLR355C	Bifunctional acetohydroxyacid reductoisomerase and mtDNA binding protein; involved in branched-chain amino acid biosynthesis and maintenance of wild-type mitochondrial DNA; found in mitochondrial nucleoids
ATG33	YLR356W	Mitochondrial mitophagy-specific protein; required primarily for mitophagy induced at the post-log phase; not required for other types of selective autophagy or macroautophagy; conserved within fungi, but not in higher eukaryotes
RSC2	YLR357W	Component of the RSC chromatin remodeling complex; required for expression of mid-late sporulation-specific genes; involved in telomere maintenance
NMD4	YLR363C	Protein interacting with Nam7p, may be involved in the nonsense-mediated mRNA decay pathway
GRX8	YLR364W	Glutaredoxin that employs a dithiol mechanism of catalysis; monomeric; activity is low and null mutation does not affect sensitivity to oxidative stress; GFP-fusion protein localizes to the cytoplasm; expression strongly induced by arsenic
REH1	YLR387C	Cytoplasmic 60S subunit biogenesis factor, associates with pre-60S particles; similar to Rei1p and shares partially redundant function in cytoplasmic 60S subunit maturation; contains dispersed C2H2 zinc finger domains
DIF1	YLR437C	Protein that regulates the nuclear localization of ribonucleotide reductase Rnr2p and Rnr4p subunits; phosphorylated by Dun1p in response to DNA damage and degraded; N-terminal half has similarity to S, pombe Spd1 protein
LEU3	YLR451W	Zinc-knuckle transcription factor, repressor and activator; regulates genes involved in branched chain amino acid biosynthesis and ammonia assimilation; acts as a repressor in leucine-replete conditions and as an activator in the presence of alpha-isopropylmalate, an intermediate in leucine biosynthesis that accumulates during leucine starvation
SST2	YLR452C	GTPase-activating protein for Gpa1p, regulates desensitization to alpha factor pheromone; also required to prevent receptor-independent signaling of the mating pathway; member of the RGS (regulator of G-protein signaling) family
NA	YLR466C-B	YLR466C-B
NA	YLR466C-B	YLR466C-B
TRM12	YML005W	S-adenosylmethionine-dependent methyltransferase of the seven beta-strand family; required for wybutosine formation in phenylalanine-accepting tRNA
YOX1	YML027W	Homeodomain-containing transcriptional repressor, binds to Mcm1p and to early cell cycle boxes (ECBs) in the promoters of cell cycle-regulated genes expressed in M/G1 phase; expression is cell cycle-regulated; potential Cdc28p substrate
NA	YML037C	YML037C
SUR7	YML052W	Plasma membrane protein that localizes to furrow-like invaginations (MCC patches); component of eisosomes; associated with endocytosis, along with Pil1p and Lsp1p; sporulation and plasma membrane sphingolipid content are altered in mutants
WAR1	YML076C	Homodimeric Zn2Cys6 zinc finger transcription factor; binds to a weak acid response element to induce transcription of PDR12 and FUN34, encoding an acid transporter and a putative ammonia transporter, respectively
CPA1	YOR303W	Small subunit of carbamoyl phosphate synthetase, which catalyzes a step in the synthesis of citrulline, an arginine precursor; translationally regulated by an attenuator peptide encoded by YOR302W within the CPA1 mRNA 5'-leader
VPS9	YML097C	A guanine nucleotide exchange factor involved in vesicle-mediated vacuolar protein transport; specifically stimulates the intrinsic guanine nucleotide exchange activity of Vps21p/Rab5: similar to mammalian ras inhibitors; binds ubiquitin
TAF8	YML114C	TFIID subunit (65 kDa), involved in RNA polymerase II transcription initiation
CDC5	YMR001C	Polo-like kinase with multiple functions in mitosis and cytokinesis through substrate phosphorylation, also functions in adaptation to DNA damage during meiosis; has similarity to Xenopus Plx1 and S, pombe Plo1p; possible Cdc28p substrate
NA	YMR001C-A	YMR001C-A
AIM34	YMR003W	Protein of unknown function; GFP-fusion protein localizes to the mitochondria; null mutant is viable and displays reduced frequency of mitochondrial genome loss
NA	YMR018W	YMR018W
STB4	YMR019W	Putative transcription factor; contains a Zn(II)2Cys6 zinc finger domain characteristic of DNA-binding proteins; computational analysis suggests a role in regulation of expression of genes encoding transporters; binds Sin3p in a two-hybrid assay;
NA	YMR030W-A	YMR030W-A
HOF1	YMR032W	Bud neck-localized, SH3 domain-containing protein required for cytokinesis; regulates actomyosin ring dynamics and septin localization; interacts with the formins, Bni1p and Bnr1p, and with Cyk3p, Vrp1p, and Bni5p
ARG80	YMR042W	Transcription factor involved in regulation of arginine-responsive genes; acts with Arg81p and Arg82p
AAC1	YMR056C	Mitochondrial inner membrane ADP/ATP translocator, exchanges cytosolic ADP for mitochondrially synthesized ATP; phosphorylated; Aac1p is a minor isoform while Pet9p is the major ADP/ATP translocator
ARG7	YMR062C	Mitochondrial ornithine acetyltransferase, catalyzes the fifth step in arginine biosynthesis; also possesses acetylglutamate synthase activity, regenerates acetylglutamate while forming ornithine
AEP1	YMR064W	Protein required for expression of the mitochondrial OLI1 gene encoding subunit 9 of F1-F0 ATP synthase
KAR5	YMR065W	Protein required for nuclear membrane fusion during karyogamy, localizes to the membrane with a soluble portion in the endoplasmic reticulum lumen, may form a complex with Jem1p and Kar2p; expression of the gene is regulated by pheromone
ILV2	YMR108W	Acetolactate synthase, catalyses the first common step in isoleucine and valine biosynthesis and is the target of several classes of inhibitors, localizes to the mitochondria; expression of the gene is under general amino acid control
NA	YMR144W	YMR144W
EAR1	YMR171C	Specificity factor required for Rsp5p-dependent ubiquitination and sorting of specific cargo proteins at the multivesicular body; mRNA is targeted to the bud via the mRNA transport system involving She2p
ECM5	YMR176W	Non-essential protein of unknown function, contains ATP/GTP-binding site motif A; null mutant exhibits cellular volume up to four times greater than wild-type, also large drooping buds with elongated necks
NA	YMR185W	YMR185W
NA	YMR187C	YMR187C
CIK1	YMR198W	Kinesin-associated protein required for both karyogamy and mitotic spindle organization, interacts stably and specifically with Kar3p and may function to target this kinesin to a specific cellular role; has similarity to Vik1p
RAD14	YMR201C	Protein that recognizes and binds damaged DNA during nucleotide excision repair; subunit of Nucleotide Excision Repair Factor 1 (NEF1); contains zinc finger motif; homolog of human XPA protein
DML1	YMR211W	Essential protein involved in mtDNA inheritance, may also function in the partitioning of the mitochondrial organelle or in the segregation of chromosomes, exhibits regions similar to members of a GTPase family
ERG8	YMR220W	Phosphomevalonate kinase, an essential cytosolic enzyme that acts in the biosynthesis of isoprenoids and sterols, including ergosterol, from mevalonate
TAF9	YMR236W	Subunit (17 kDa) of TFIID and SAGA complexes, involved in RNA polymerase II transcription initiation and in chromatin modification, similar to histone H3
NA	YMR265C	YMR265C
URA10	YMR271C	Minor orotate phosphoribosyltransferase (OPRTase) isozyme that catalyzes the fifth enzymatic step in the de novo biosynthesis of pyrimidines, converting orotate into orotidine-5'-phosphate; major OPRTase encoded by URA5
DSS1	YMR287C	3'-5' exoribonuclease, component of the mitochondrial degradosome along with the ATP-dependent RNA helicase Suv3p; the degradosome associates with the ribosome and mediates turnover of aberrant or unprocessed RNAs
HSH155	YMR288W	U2-snRNP associated splicing factor that forms extensive associations with the branch site-3' splice site-3' exon region upon prespliceosome formation; similarity to the mammalian U2 snRNP-associated splicing factor SAP155
ATM1	YMR301C	Mitochondrial inner membrane ATP-binding cassette (ABC) transporter, exports mitochondrially synthesized precursors of iron-sulfur (Fe/S) clusters to the cytosol
HIS7	YBR248C	Imidazole glycerol phosphate synthase (glutamine amidotransferase:cyclase), catalyzes the fifth step of histidine biosynthesis and also produces 5-aminoimidazole-4-carboxamide ribotide (AICAR), a purine precursor
HRB1	YNL004W	Poly(A+) RNA-binding protein, involved in the export of mRNAs from the nucleus to the cytoplasm; similar to Gbp2p and Npl3p
HEF3	YNL014W	Translational elongation factor EF-3; paralog of YEF3 and member of the ABC superfamily; stimulates EF-1 alpha-dependent binding of aminoacyl-tRNA by the ribosome; normally expressed in zinc deficient cells
NA	YNL046W	YNL046W
MSG5	YNL053W	Dual-specificity protein phosphatase; exists in 2 isoforms; required for maintenance of a low level of signaling through the cell integrity pathway, adaptive response to pheromone; regulates and is regulated by Slt2p; dephosphorylates Fus3p
NA	YNL058C	YNL058C
NIS1	YNL078W	Protein localized in the bud neck at G2/M phase; physically interacts with septins; possibly involved in a mitotic signaling network
AVT4	YNL101W	Vacuolar transporter, exports large neutral amino acids from the vacuole; member of a family of seven S, cerevisiae genes (AVT1-7) related to vesicular GABA-glycine transporters
MET4	YNL103W	Leucine-zipper transcriptional activator, responsible for the regulation of the sulfur amino acid pathway, requires different combinations of the auxiliary factors Cbf1p, Met28p, Met31p and Met32p
LEU4	YNL104C	Alpha-isopropylmalate synthase (2-isopropylmalate synthase); the main isozyme responsible for the first step in the leucine biosynthesis pathway
COG1	YGL223C	Essential component of the conserved oligomeric Golgi complex (Cog1p through Cog8p), a cytosolic tethering complex that functions in protein trafficking to mediate fusion of transport vesicles to Golgi compartments
NAF1	YNL124W	RNA-binding protein required for the assembly of box H/ACA snoRNPs and thus for pre-rRNA processing, forms a complex with Shq1p and interacts with H/ACA snoRNP components Nhp2p and Cbf5p; similar to Gar1p
ESBP6	YNL125C	Protein with similarity to monocarboxylate permeases, appears not to be involved in transport of monocarboxylates such as lactate, pyruvate or acetate across the plasma membrane
SPC98	YNL126W	Component of the microtubule-nucleating Tub4p (gamma-tubulin) complex; interacts with Spc110p at the spindle pole body (SPB) inner plaque and with Spc72p at the SPB outer plaque
CPT1	YNL130C	Cholinephosphotransferase, required for phosphatidylcholine biosynthesis and for inositol-dependent regulation of EPT1 transcription
DGR1	YNL130C-A	Protein of unknown function; dgr1 null mutant is resistant to 2-deoxy-D-glucose
NA	YNL146C-A	YNL146C-A
PSD1	YNL169C	Phosphatidylserine decarboxylase of the mitochondrial inner membrane, converts phosphatidylserine to phosphatidylethanolamine
APC1	YNL172W	Largest subunit of the Anaphase-Promoting Complex/Cyclosome (APC/C), which is a ubiquitin-protein ligase required for degradation of anaphase inhibitors, including mitotic cyclins, during the metaphase/anaphase transition; component of the platform domain of the APC/C, based on structural analysis
TDA7	YNL176C	Cell cycle-regulated gene of unknown function, promoter bound by Fkh2p; null mutant is sensitive to expression of the top1-T722A allele
NPR1	YNL183C	Protein kinase that stabilizes several plasma membrane amino acid transporters by antagonizing their ubiquitin-mediated degradation; phosphorylates Aly2p; negatively regulates Ldb19p-mediated endocytosis through phosphorylation of Ldb19p, which prevents its association with the plasma membrane; Npr1p activity is negatively regulated via phosphorylation by the TOR complex
DUG3	YNL191W	Component of glutamine amidotransferase (GATase II); forms a complex with Dug2p to degrade glutathione (GSH) and other peptides containing a gamma-glu-X bond in an alternative pathway to GSH degradation by gamma-glutamyl transpeptidase (Ecm38p)
POP1	YNL221C	Subunit of both RNase MRP and nuclear RNase P; RNase MRP cleaves pre-rRNA, while nuclear RNase P cleaves tRNA precursors to generate mature 5' ends and facilitates turnover of nuclear RNAs; binds to the RPR1 RNA subunit in RNase P
JJJ1	YNL227C	Co-chaperone that stimulates the ATPase activity of Ssa1p, required for a late step of ribosome biogenesis; associated with the cytosolic large ribosomal subunit; contains a J-domain; mutation causes defects in fluid-phase endocytosis
ICP55	YER078C	Mitochondrial aminopeptidase; cleaves the N termini of at least 38 imported proteins after cleavage by the mitochondrial processing peptidase (MPP), thereby increasing their stability; member of the aminopeptidase P family
PDR16	YNL231C	Phosphatidylinositol transfer protein (PITP) controlled by the multiple drug resistance regulator Pdr1p, localizes to lipid particles and microsomes, controls levels of various lipids, may regulate lipid synthesis, homologous to Pdr17p
LAP3	YNL239W	Cysteine aminopeptidase with homocysteine-thiolactonase activity; protects cells against homocysteine toxicity; has bleomycin hydrolase activity in vitro; transcription is regulated by galactose via Gal4p; orthologous to human BLMH
NAR1	YNL240C	Component of the cytosolic iron-sulfur (FeS) protein assembly machinery, required for maturation of cytosolic and nuclear FeS proteins and for normal resistance to oxidative stress; homologous to human Narf
ZWF1	YNL241C	Glucose-6-phosphate dehydrogenase (G6PD), catalyzes the first step of the pentose phosphate pathway; involved in adapting to oxidatve stress; homolog of the human G6PD which is deficient in patients with hemolytic anemia
FOL1	YNL256W	Multifunctional enzyme of the folic acid biosynthesis pathway, has dihydropteroate synthetase, dihydro-6-hydroxymethylpterin pyrophosphokinase, and dihydroneopterin aldolase activities
SIP3	YNL257C	Protein that activates transcription through interaction with DNA-bound Snf1p, C-terminal region has a putative leucine zipper motif; potential Cdc28p substrate
MET2	YNL277W	L-homoserine-O-acetyltransferase, catalyzes the conversion of homoserine to O-acetyl homoserine which is the first step of the methionine biosynthetic pathway
NA	YNL277W-A	YNL277W-A
WSC2	YNL283C	Partially redundant sensor-transducer of the stress-activated PKC1-MPK1 signaling pathway involved in maintenance of cell wall integrity and recovery from heat shock; secretory pathway Wsc2p is required for the arrest of secretion response
PCL1	YNL289W	Cyclin, interacts with cyclin-dependent kinase Pho85p; member of the Pcl1,2-like subfamily, involved in the regulation of polarized growth and morphogenesis and progression through the cell cycle; localizes to sites of polarized cell growth
CLA4	YNL298W	Cdc42p-activated signal transducing kinase of the PAK (p21-activated kinase) family, along with Ste20p and Skm1p; involved in septin ring assembly, vacuole inheritance, cytokinesis, sterol uptake regulation; phosphorylates Cdc3p and Cdc10p
TOS6	YNL300W	Glycosylphosphatidylinositol-dependent cell wall protein, expression is periodic and decreases in respone to ergosterol perturbation or upon entry into stationary phase; depletion increases resistance to lactic acid
SKP2	YNL311C	F-box protein of unknown function predicted to be part of an SCF ubiquitin protease complex; involved in regulating protein levels of sulfur metabolism enzymes; may interact with ribosomes, based on co-purification experiments
DAL82	YNL314W	Positive regulator of allophanate inducible genes; binds a dodecanucleotide sequence upstream of all genes that are induced by allophanate; contains an UISALL DNA-binding, a transcriptional activation, and a coiled-coil domain
PHA2	YNL316C	Prephenate dehydratase, catalyzes the conversion of prephanate to phenylpyruvate, which is a step in the phenylalanine biosynthesis pathway
MDJ2	YNL328C	Constituent of the mitochondrial import motor associated with the presequence translocase; function overlaps with that of Pam18p; stimulates the ATPase activity of Ssc1p to drive mitochondrial import; contains a J domain
STP22	YCL008C	Component of the ESCRT-I complex, which is involved in ubiquitin-dependent sorting of proteins into the endosome; homologous to the mouse and human Tsg101 tumor susceptibility gene; mutants exhibit a Class E Vps phenotype
AGA1	YNR044W	Anchorage subunit of a-agglutinin of a-cells, highly O-glycosylated protein with N-terminal secretion signal and C-terminal signal for addition of GPI anchor to cell wall, linked to adhesion subunit Aga2p via two disulfide bonds
LYS9	YNR050C	Saccharopine dehydrogenase (NADP+, L-glutamate-forming); catalyzes the formation of saccharopine from alpha-aminoadipate 6-semialdehyde, the seventh step in lysine biosynthesis pathway; exhibits genetic and physical interactions with TRM112
BIO4	YNR057C	Dethiobiotin synthetase, catalyzes the third step in the biotin biosynthesis pathway; BIO4 is in a cluster of 3 genes (BIO3, BIO4, and BIO5) that mediate biotin synthesis; expression appears to be repressed at low iron levels
NA	YNR065C	YNR065C
NA	YNR068C	YNR068C
BSC5	YNR069C	Protein of unknown function; shows homology with N-terminal end of Bul1p; ORF exhibits genomic organization compatible with a translational readthrough-dependent mode of expression; readthrough expression includes YNR068C and the locus for this readthrough is termed BUL3; Bul3p is involved in ubiquitin-mediated sorting of plasma membrane proteins; readthrough and shortened forms of Bul3p interact…
NA	YOL019W	YOL019W
MDM38	YOL027C	Mitochondrial protein, forms a complex with Mba1p to facilitate recruitment of mRNA-specific translational activators to ribosomes; roles in protein export and K+/H+ exchange; human ortholog Letm1 implicated in Wolf-Hirschhorn syndrome
GGC1	YDL198C	Mitochondrial GTP/GDP transporter, essential for mitochondrial genome maintenance; has a role in mitochondrial iron transport; member of the mitochondrial carrier family
NUF2	YOL069W	Component of the evolutionarily conserved kinetochore-associated Ndc80 complex (Ndc80p-Nuf2p-Spc24p-Spc25p); involved in chromosome segregation, spindle checkpoint activity and kinetochore clustering
NA	YOL107W	YOL107W
PKP1	YIL042C	Mitochondrial protein kinase involved in negative regulation of pyruvate dehydrogenase complex activity by phosphorylating the ser-133 residue of the Pda1p subunit; acts in concert with kinase Pkp2p and phosphatases Ptc5p and Ptc6p
MSB4	YOL112W	GTPase-activating protein of the Ras superfamily that acts primarily on Sec4p, localizes to the bud site and bud tip, has similarity to Msb3p; msb3 msb4 double mutation causes defects in secretion and actin organization
SKM1	YOL113W	Member of the PAK family of serine/threonine protein kinases with similarity to Ste20p and Cla4p; involved in down-regulation of sterol uptake; proposed to be a downstream effector of Cdc42p during polarized growth
MCH4	YOL119C	Protein with similarity to mammalian monocarboxylate permeases, which are involved in transport of monocarboxylic acids across the plasma membrane; mutant is not deficient in monocarboxylate transport
RTC1	YOL138C	Subunit of the SEA (Seh1-associated) complex, a coatomer-related complex that associates dynamically with the vacuole; null mutation suppresses cdc13-1 temperature sensitivity; has N-terminal WD-40 repeats and a C-terminal RING motif
ARG8	YOL140W	Acetylornithine aminotransferase, catalyzes the fourth step in the biosynthesis of the arginine precursor ornithine
URE2	YNL229C	Nitrogen catabolite repression transcriptional regulator that acts by inhibition of GLN3 transcription in good nitrogen source; has glutathione peroxidase activity and can mutate to acquire GST activity; altered form creates [URE3] prion
TIR2	YOR010C	Putative cell wall mannoprotein of the Srp1p/Tip1p family of serine-alanine-rich proteins; transcription is induced by cold shock and anaerobiosis
HST3	YOR025W	Member of the Sir2 family of NAD(+)-dependent protein deacetylases; involved along with Hst4p in telomeric silencing, cell cycle progression, radiation resistance, genomic stability and short-chain fatty acid metabolism
HMS1	YOR032C	Basic helix-loop-helix (bHLH) protein with similarity to myc-family transcription factors; overexpression confers hyperfilamentous growth and suppresses the pseudohyphal filamentation defect of a diploid mep1 mep2 homozygous null mutant
NA	YOR032W-A	YOR032W-A
BUD14	YAR014C	Protein involved in bud-site selection, Bud14p-Glc7p complex is a cortical regulator of dynein; inhibitor of the actin assembly factor Bnr1p (formin); diploid mutants display a random budding pattern instead of the wild-type bipolar pattern
IRC23	YOR044W	Putative protein of unknown function; green fluorescent protein (GFP)-fusion localizes to the ER; null mutant displays increased levels of spontaneous Rad52p foci
SGT1	YOR057W	Cochaperone protein; regulates activity of adenylyl cyclase Cyr1p; involved in kinetochore complex assembly; associates with the SCF (Skp1p/Cdc53p/F box protein) ubiquitin ligase complex; acts as a linker between Skp1p and HSP90 complexes
YNG1	YOR064C	Subunit of the NuA3 histone acetyltransferase complex that acetylates histone H3; contains PHD finger domain that interacts with methylated histone H3, has similarity to the human tumor suppressor ING1
PIN2	YOR104W	Protein that induces appearance of [PIN+] prion when overproduced; predicted to be palmitoylated
LEU9	YOR108W	Alpha-isopropylmalate synthase II (2-isopropylmalate synthase), catalyzes the first step in the leucine biosynthesis pathway; the minor isozyme, responsible for the residual alpha-IPMS activity detected in a leu4 null mutant
NA	YOR114W	YOR114W
AFI1	YOR129C	Arf3p polarization-specific docking factor, required for the polarized distribution of the ADP-ribosylation factor, Arf3p; participates in polarity development and maintenance of a normal haploid budding pattern; interacts with Cnm7p
ORT1	YOR130C	Ornithine transporter of the mitochondrial inner membrane, exports ornithine from mitochondria as part of arginine biosynthesis; human ortholog is associated with hyperammonaemia-hyperornithinaemia-homocitrullinuria (HHH) syndrome
NA	YOR186W	YOR186W
THI72	YOR192C	Transporter of thiamine or related compound; shares sequence similarity with Thi7p
MRM1	YOR201C	Ribose methyltransferase that modifies a functionally critical, conserved nucleotide in mitochondrial 21S rRNA
HIS3	YOR202W	Imidazoleglycerol-phosphate dehydratase, catalyzes the sixth step in histidine biosynthesis; mutations cause histidine auxotrophy and sensitivity to Cu, Co, and Ni salts; transcription is regulated by general amino acid control via Gcn4p
GEP3	YOR205C	Protein required for mitochondrial ribosome small subunit biogenesis; null mutant is defective in respiration and in maturation of 15S rRNA; protein is localized to the mitochondrial inner membrane; null mutant interacts synthetically with prohibitin (phb1)
SAS5	YOR213C	Subunit of the SAS complex (Sas2p, Sas4p, Sas5p), which acetylates free histones and nucleosomes and regulates transcriptional silencing; stimulates Sas2p HAT activity
MCT1	YOR221C	Predicted malonyl-CoA:ACP transferase, putative component of a type-II mitochondrial fatty acid synthase that produces intermediates for phospholipid remodeling
ISU2	YOR226C	Conserved protein of the mitochondrial matrix, required for synthesis of mitochondrial and cytosolic iron-sulfur proteins, performs a scaffolding function in mitochondria during Fe/S cluster assembly; isu1 isu2 double mutant is inviable
NA	YOR228C	YOR228C
KIN4	YOR233W	Serine/threonine protein kinase that inhibits the mitotic exit network (MEN) when the spindle position checkpoint is activated; localized asymmetrically to mother cell cortex, spindle pole body and bud neck
DFR1	YOR236W	Dihydrofolate reductase involved in tetrahydrofolate biosynthesis; required for respiratory metabolism
ENV9	YOR246C	Protein proposed to be involved in vacuolar functions; mutant shows defect in CPY processing and defects in vacuolar morphology; has similarity to oxidoreductases, found in lipid particles; required for replication of Brome mosaic virus in S, cerevisiae, a model system for studying replication of positive-strand RNA viruses in their natural hosts
SRL1	YOR247W	Mannoprotein that exhibits a tight association with the cell wall, required for cell wall stability in the absence of GPI-anchored mannoproteins; has a high serine-threonine content; expression is induced in cell wall mutants
NA	YOR262W	YOR262W
PAC1	YOR269W	Protein involved in nuclear migration, part of the dynein/dynactin pathway; targets dynein to microtubule tips, which is necessary for sliding of microtubules along bud cortex; synthetic lethal with bni1; homolog of human LIS1
FSF1	YOR271C	Putative protein, predicted to be an alpha-isopropylmalate carrier; belongs to the sideroblastic-associated protein family; non-tagged protein is detected in purified mitochondria; likely to play a role in iron homeostasis
NA	YOR302W	YOR302W
VPS41	YDR080W	Vacuolar membrane protein that is a subunit of the homotypic vacuole fusion and vacuole protein sorting (HOPS) complex; essential for membrane docking and fusion at the Golgi-to-endosome and endosome-to-vacuole stages of protein transport
MCH5	YOR306C	Plasma membrane riboflavin transporter; facilitates the uptake of vitamin B2; required for FAD-dependent processes; sequence similarity to mammalian monocarboxylate permeases, however mutants are not deficient in monocarboxylate transport
LDB19	YOR322C	Protein involved in regulating the endocytosis of plasma membrane proteins by recruiting the ubiquitin ligase Rsp5p to its target; inhibited by Npr1p-mediated phosphorylation, which affects translocation between the cytosol and the plasma membrane; null mutant has reduced affinity for alcian blue dye
FRT1	YOR324C	Tail-anchored ER membrane protein that is a substrate of the phosphatase calcineurin; interacts with homolog Frt2p; promotes cell growth in stress conditions, possibly via a role in posttranslational translocation
TEA1	YOR337W	Ty1 enhancer activator required for full levels of Ty enhancer-mediated transcription; C6 zinc cluster DNA-binding protein
PIP2	YOR363C	Autoregulatory oleate-specific transcriptional activator of peroxisome proliferation, contains Zn(2)-Cys(6) cluster domain, forms heterodimer with Oaf1p, binds oleate response elements (OREs), activates beta-oxidation genes
GPB1	YOR371C	Multistep regulator of cAMP-PKA signaling; inhibits PKA downstream of Gpa2p and Cyr1p, thereby increasing cAMP dependency; promotes ubiquitin-dependent proteolysis of Ira2p; regulated by G-alpha protein Gpa2p; homolog of Gpb2p
NUD1	YOR373W	Component of the spindle pole body outer plaque; acts through the mitotic exit network to specify asymmetric spindle pole body inheritance
SGF11	YPL047W	Integral subunit of SAGA histone acetyltransferase complex, regulates transcription of a subset of SAGA-regulated genes, required for the Ubp8p association with SAGA and for H2B deubiquitylation
DIG1	YPL049C	MAP kinase-responsive inhibitor of the Ste12p transcription factor, involved in the regulation of mating-specific genes and the invasive growth pathway; related regulators Dig1p and Dig2p bind to Ste12p
OAZ1	YPL052W	Regulator of ornithine decarboxylase (Spe1p), antizyme that binds to Spe1p to stimulate ubiquitin-independent degradation by the proteasome; binding of polyamines to nascent Oaz1p during translation stimulates +1 ribosomal frameshifting, allowing translation of full-length Oaz1p
PDR12	YPL058C	Plasma membrane ATP-binding cassette (ABC) transporter, weak-acid-inducible multidrug transporter required for weak organic acid resistance; induced by sorbate and benzoate and regulated by War1p; mutants exhibit sorbate hypersensitivity
RGL1	YPL066W	Regulator of Rho1p signaling, cofactor of Tus1p; required for the localization of Tus1p during all phases of cytokinesis; green fluorescent protein (GFP)-fusion protein localizes to the bud neck and cytoplasm; null mutant is viable and exhibits growth defect on a non-fermentable (respiratory) carbon source
ARG81	YML099C	Zinc-finger transcription factor of the Zn(2)-Cys(6) binuclear cluster domain type, involved in the regulation of arginine-responsive genes; acts with Arg80p and Arg82p
FRK1	YPL141C	Protein kinase of unknown cellular role; similar to Kin4p; green fluorescent protein (GFP)-fusion protein localizes to the cytoplasm; interacts with rRNA transcription and ribosome biogenesis factors and the long chain fatty acyl-CoA synthetase Faa3
NPR3	YHL023C	Subunit of SEA (Seh1-associated), Npr2/3, and Iml1p complexes; Npr2/3 complex mediates downregulation of TORC1 activity upon amino acid limitation; SEA complex is a coatomer-related complex that associates dynamically with the vacuole; Iml1p complex (Iml1p-Npr2p-Npr3p) is required for non-nitrogen-starvation (NNS)-induced autophagy; required for Npr2p phosphorylation and Iml1p-Npr2p interaction; …
AIM44	YPL158C	Protein of unknown function; GFP-fusion protein localizes to the bud neck; transcription is regulated by Swi5p; null mutant displays elevated frequency of mitochondrial genome loss
CUP9	YPL177C	Homeodomain-containing transcriptional repressor of PTR2, which encodes a major peptide transporter; imported peptides activate ubiquitin-dependent proteolysis, resulting in degradation of Cup9p and de-repression of PTR2 transcription
MDM34	YGL219C	Mitochondrial component of the ERMES complex that links the ER to mitochondria and may promote inter-organellar calcium and phospholipid exchange as well as coordinating mitochondrial DNA replication and growth
PUS1	YPL212C	tRNA:pseudouridine synthase, introduces pseudouridines at positions 26-28, 34-36, 65, and 67 of tRNA; nuclear protein that appears to be involved in tRNA export; also acts on U2 snRNA
FAS2	YPL231W	Alpha subunit of fatty acid synthetase, which catalyzes the synthesis of long-chain saturated fatty acids; contains the acyl-carrier protein domain and beta-ketoacyl reductase, beta-ketoacyl synthase and self-pantetheinylation activities
IQG1	YPL242C	Essential protein required for determination of budding pattern, promotes localization of axial markers Bud4p and Cdc12p and functionally interacts with Sec3p, localizes to the contractile ring during anaphase, member of the IQGAP family
ICY2	YPL250C	Protein of unknown function; mobilized into polysomes upon a shift from a fermentable to nonfermentable carbon source; potential Cdc28p substrate
YAH1	YPL252C	Ferredoxin of the mitochondrial matrix required for formation of cellular iron-sulfur proteins; involved in heme A biosynthesis; homologous to human adrenodoxin
VIK1	YPL253C	Protein that forms a complex with Kar3p at the spindle pole body, possible regulator of Kar3p function in microtubule-mediated processes; required for sister chromatid cohesion; has similarity to Cik1p
THI21	YPL258C	Hydroxymethylpyrimidine (HMP) and HMP-phosphate kinase; involved in thiamine biosynthesis; member of a gene family with THI20 and THI22; functionally redundant with Thi20p
NA	YPL264C	YPL264C
DIP5	YPL265W	Dicarboxylic amino acid permease, mediates high-affinity and high-capacity transport of L-glutamate and L-aspartate; also a transporter for Gln, Asn, Ser, Ala, and Gly
KAR9	YPL269W	Karyogamy protein required for correct positioning of the mitotic spindle and for orienting cytoplasmic microtubules, localizes at the shmoo tip in mating cells and at the tip of the growing bud in small-budded cells through anaphase
SAM3	YPL274W	High-affinity S-adenosylmethionine permease, required for utilization of S-adenosylmethionine as a sulfur source; has similarity to S-methylmethionine permease Mmp1p
TAH18	YPR048W	Conserved NAPDH-dependent diflavin reductase, component of an early step in the cytosolic Fe-S protein assembly (CIA) machinery; transfers electrons from NADPH to the Fe-S cluster of Dre2p; plays a pro-death role under oxidative stress
BRR1	YPR057W	snRNP protein component of spliceosomal snRNPs, required for pre-mRNA splicing and snRNP biogenesis; in null mutant newly-synthesized snRNAs are destabilized and 3'-end processing is slowed
YMC1	YPR058W	Mitochondrial protein, putative inner membrane transporter with a role in oleate metabolism and glutamate biosynthesis; member of the mitochondrial carrier (MCF) family; has similarity with Ymc2p
UBA3	YPR066W	Protein that acts together with Ula1p to activate Rub1p before its conjugation to proteins (neddylation), which may play a role in protein degradation; GFP-fusion protein localizes to the cytoplasm in a punctate pattern
MDM36	YPR083W	Mitochondrial protein required for normal mitochondrial morphology and inheritance; proposed involvement in the formation of Dnm1p and Num1p-containing cortical anchor complexes that promote mitochondrial fission
ISR1	YPR106W	Predicted protein kinase, overexpression causes sensitivity to staurosporine, which is a potent inhibitor of protein kinase C
WHI2	YOR043W	Protein required, with binding partner Psr1p, for full activation of the general stress response, possibly through Msn2p dephosphorylation; regulates growth during the diauxic shift; negative regulator of G1 cyclin expression
ANT1	YPR128C	Peroxisomal adenine nucleotide transporter; involved in beta-oxidation of medium-chain fatty acid; required for peroxisome proliferation
MET16	YPR167C	3'-phosphoadenylsulfate reductase, reduces 3'-phosphoadenylyl sulfate to adenosine-3',5'-bisphosphate and free sulfite using reduced thioredoxin as cosubstrate, involved in sulfate assimilation and methionine metabolism
NUT2	YPR168W	Subunit of the RNA polymerase II mediator complex; associates with core polymerase subunits to form the RNA polymerase II holoenzyme; required for transcriptional activation and has a role in basal transcription

## Sheet: Genes in RF models
Genes that had positive permutation variable importance in all 100 random forests models built with different random seeds.
AVA	American Viticultural Area
gene	gene name
organism	organism that expressed the gene
number_of_models	number of models in which the gene had positive permutation variable importance (100)
SGD	Saccharomyces genome database identifier; only reported for S. cerevisiae genes
COMMON	Saccharomyces genome database common gene name; only reported for S. cerevisiae genes
DESCRIPTION	Saccharomyces genome database gene description; only reported for S. cerevisiae genes
AVA	gene	organism	number_of_models	SGD	COMMON	DESCRIPTION
AS	LPNK01000023.1_g2647	Metschnikowia sp. AWRI3582	100	NA	NA	NA
AS	M438DRAFT_296747	Aureobasidium pullulans	100	NA	NA	NA
AS	M438DRAFT_342985	Aureobasidium pullulans	100	NA	NA	NA
AS	M438DRAFT_343833	Aureobasidium pullulans	100	NA	NA	NA
AS	M438DRAFT_349757	Aureobasidium pullulans	100	NA	NA	NA
AS	M438DRAFT_367710	Aureobasidium pullulans	100	NA	NA	NA
AS	M438DRAFT_398122	Aureobasidium pullulans	100	NA	NA	NA
AS	M438DRAFT_400016	Aureobasidium pullulans	100	NA	NA	NA
AS	PEGC01000004.1_g8988	Cladosporium sp. SL-16	100	NA	NA	NA
AS	PEGC01000013.1_g1914	Cladosporium sp. SL-16	100	NA	NA	NA
AS	PEGC01000014.1_g2247	Cladosporium sp. SL-16	100	NA	NA	NA
AS	snR37	Saccharomyces cerevisiae	100	S000006501	SNR37	H/ACA box small nucleolar RNA (snoRNA); guides pseudouridylation of large subunit (LSU) rRNA at position U2944
AS	VIT_00008595001	Vitis vinifera	100	NA	NA	NA
AS	VIT_00008730001	Vitis vinifera	100	NA	NA	NA
AS	VIT_00011728001	Vitis vinifera	100	NA	NA	NA
AS	VIT_00011918001	Vitis vinifera	100	NA	NA	NA
AS	VIT_00025063001	Vitis vinifera	100	NA	NA	NA
AS	VIT_00025392001	Vitis vinifera	100	NA	NA	NA
AS	VIT_00026264001	Vitis vinifera	100	NA	NA	NA
AS	VIT_00026974001	Vitis vinifera	100	NA	NA	NA
AS	VIT_00031119001	Vitis vinifera	100	NA	NA	NA
AS	VIT_00035055001	Vitis vinifera	100	NA	NA	NA
AS	VIT_00035060001	Vitis vinifera	100	NA	NA	NA
AS	VIT_00035061001	Vitis vinifera	100	NA	NA	NA
AS	VIT_00038148001	Vitis vinifera	100	NA	NA	NA
AS	YDL055C	Saccharomyces cerevisiae	100	S000002213	PSA1	GDP-mannose pyrophosphorylase (mannose-1-phosphate guanyltransferase); synthesizes GDP-mannose from GTP and mannose-1-phosphate in cell wall biosynthesis; required for normal cell wall structure
AS	YDL244W	Saccharomyces cerevisiae	100	S000002403	THI13	Protein involved in synthesis of the thiamine precursor HMP; member of a subtelomeric gene family including THI5, THI11, THI12, and THI13; hydroxymethylpyrimidine is also known as HMP
AS	YDR047W	Saccharomyces cerevisiae	100	S000002454	HEM12	Uroporphyrinogen decarboxylase; catalyzes the fifth step in the heme biosynthetic pathway; localizes to both the cytoplasm and nucleus; a hem12 mutant has phenotypes similar to patients with porphyria cutanea tarda
AS	YDR261C	Saccharomyces cerevisiae	100	S000002669	EXG2	Exo-1,3-beta-glucanase; involved in cell wall beta-glucan assembly; may be anchored to the plasma membrane via a glycosylphosphatidylinositol (GPI) anchor
AS	YFL059W	Saccharomyces cerevisiae	100	S000001835	SNZ3	Member of a stationary phase-induced gene family; expressed in the presence of galactose; transcription of SNZ3 is induced prior to diauxic shift, and also in the absence of thiamin in a Thi2p-dependent manner; forms a coregulated gene pair with SNO3
AS	YGR037C	Saccharomyces cerevisiae	100	S000003269	ACB1	Acyl-CoA-binding protein; transports newly synthesized acyl-CoA esters from fatty acid synthetase (Fas1p-Fas2p) to acyl-CoA-consuming processes; subject to starvation-induced, Grh1p-mediated unconventional secretion; protein abundance increases in response to DNA replication stress
AS	YGR284C	Saccharomyces cerevisiae	100	S000003516	ERV29	Protein localized to COPII-coated vesicles; involved in vesicle formation and incorporation of specific secretory cargo; protein abundance increases in response to DNA replication stress
AS	YHR126C	Saccharomyces cerevisiae	100	S000001168	ANS1	Putative GPI protein; SWAT-GFP and mCherry fusion proteins localize to the vacuole; transcription dependent upon Azf1p
AS	YJL038C	Saccharomyces cerevisiae	100	S000003575	LOH1	Protein involved in outer spore wall assembly; likely involved directly in dityrosine layer assembly; induced during sporulation; repressed during vegetative growth by Sum1p and Hst1p; sequence similar to adjacent ORF, IRC18/YJL037W, and the irc18 loh1 double mutant exhibits reduced dityrosine fluorescence relative to the single mutants; SWAT-GFP and mCherry fusion proteins localize to the cytoso…
AS	YJR156C	Saccharomyces cerevisiae	100	S000003917	THI11	Protein involved in synthesis of the thiamine precursor HMP; member of a subtelomeric gene family including THI5, THI11, THI12, and THI13; hydroxymethylpyrimidine is also known as HMP
AS	YKR068C	Saccharomyces cerevisiae	100	S000001776	BET3	Core component of transport protein particle (TRAPP) complexes I-III; TRAPP complexes are related multimeric guanine nucleotide-exchange factors for the GTPase Ypt1, regulating ER-Golgi traffic (TRAPPI), intra-Golgi traffic (TRAPPII), endosome-Golgi traffic (TRAPPII and III) and autophagy (TRAPPIII); hydrophilic homodimeric protein that acts in conjunction with SNARE proteins in targeting and fus…
AS	YLR034C	Saccharomyces cerevisiae	100	S000004024	SMF3	Putative divalent metal ion transporter involved in iron homeostasis; transcriptionally regulated by metal ions; member of the Nramp family of metal transport proteins; protein abundance increases in response to DNA replication stress
AS	YML028W	Saccharomyces cerevisiae	100	S000004490	TSA1	Thioredoxin peroxidase; acts as both ribosome-associated and free cytoplasmic antioxidant; self-associates to form high-molecular weight chaperone complex under oxidative stress; chaperone activity essential for growth in zinc deficiency; required for telomere length maintenance; binds and modulates Cdc19p activity; protein abundance increases, forms cytoplasmic foci during DNA replication stress…
AS	YMR120C	Saccharomyces cerevisiae	100	S000004727	ADE17	Enzyme of 'de novo' purine biosynthesis; contains both 5-aminoimidazole-4-carboxamide ribonucleotide transformylase and inosine monophosphate cyclohydrolase activities; ADE17 has a paralog, ADE16, that arose from the whole genome duplication; ade16 ade17 mutants require adenine and histidine
AS	YNR057C	Saccharomyces cerevisiae	100	S000005340	BIO4	Dethiobiotin synthetase; catalyzes the third step in the biotin biosynthesis pathway; BIO4 is in a cluster of 3 genes (BIO3, BIO4, and BIO5) that mediate biotin synthesis; BIO3 and BIO4 were acquired by horizontal gene transfer (HGT) from bacteria; expression appears to be repressed at low iron levels
AS	YOR209C	Saccharomyces cerevisiae	100	S000005735	NPT1	Nicotinate phosphoribosyltransferase; acts in the salvage pathway of NAD+ biosynthesis; required for silencing at rDNA and telomeres and has a role in silencing at mating-type loci; localized to the nucleus
AS	YOR348C	Saccharomyces cerevisiae	100	S000005875	PUT4	Proline permease; required for high-affinity transport of proline; also transports the toxic proline analog azetidine-2-carboxylate (AzC); PUT4 transcription is repressed in ammonia-grown cells
AS	YPL231W	Saccharomyces cerevisiae	100	S000006152	FAS2	Alpha subunit of fatty acid synthetase; complex catalyzes the synthesis of long-chain saturated fatty acids; contains the acyl-carrier protein domain and beta-ketoacyl reductase, beta-ketoacyl synthase and self-pantetheinylation activities
AS	YPR011C	Saccharomyces cerevisiae	100	S000006215	NA	Mitochondrial transporter; major substrates are adenosine 5'-phosphosulfate (APS) and 3'-phospho-adenosine 5'-phosphosulfate (PAPS); member of the mitochondrial carrier family; the authentic, non-tagged protein is detected in highly purified mitochondria in high-throughput studies
AS	YPR103W	Saccharomyces cerevisiae	100	S000006307	PRE2	Beta 5 subunit of the 20S proteasome; responsible for the chymotryptic activity of the proteasome
AS	YPR176C	Saccharomyces cerevisiae	100	S000006380	BET2	Beta subunit of Type II geranylgeranyltransferase; required for vesicular transport between the endoplasmic reticulum and the Golgi; provides a membrane attachment moiety to Rab-like proteins Ypt1p and Sec4p; human homolog RABGGTB can complement yeast BET2 mutant
AV	M438DRAFT_342985	Aureobasidium pullulans	100	NA	NA	NA
AV	M438DRAFT_398122	Aureobasidium pullulans	100	NA	NA	NA
AV	M438DRAFT_400016	Aureobasidium pullulans	100	NA	NA	NA
AV	PEGC01000003.1_g6645	Cladosporium sp. SL-16	100	NA	NA	NA
AV	PEGC01000004.1_g8988	Cladosporium sp. SL-16	100	NA	NA	NA
AV	PEGC01000008.1_g12867	Cladosporium sp. SL-16	100	NA	NA	NA
AV	PEGC01000013.1_g1914	Cladosporium sp. SL-16	100	NA	NA	NA
AV	PEGC01000014.1_g2247	Cladosporium sp. SL-16	100	NA	NA	NA
AV	PEGC01000026.1_g5118	Cladosporium sp. SL-16	100	NA	NA	NA
AV	PEGC01000029.1_g5862	Cladosporium sp. SL-16	100	NA	NA	NA
AV	VIT_00008730001	Vitis vinifera	100	NA	NA	NA
AV	VIT_00011728001	Vitis vinifera	100	NA	NA	NA
AV	VIT_00018142001	Vitis vinifera	100	NA	NA	NA
AV	VIT_00025063001	Vitis vinifera	100	NA	NA	NA
AV	VIT_00025392001	Vitis vinifera	100	NA	NA	NA
AV	VIT_00035055001	Vitis vinifera	100	NA	NA	NA
AV	VIT_00035060001	Vitis vinifera	100	NA	NA	NA
AV	VIT_00035061001	Vitis vinifera	100	NA	NA	NA
AV	YDL055C	Saccharomyces cerevisiae	100	S000002213	PSA1	GDP-mannose pyrophosphorylase (mannose-1-phosphate guanyltransferase); synthesizes GDP-mannose from GTP and mannose-1-phosphate in cell wall biosynthesis; required for normal cell wall structure
AV	YDR047W	Saccharomyces cerevisiae	100	S000002454	HEM12	Uroporphyrinogen decarboxylase; catalyzes the fifth step in the heme biosynthetic pathway; localizes to both the cytoplasm and nucleus; a hem12 mutant has phenotypes similar to patients with porphyria cutanea tarda
AV	YFL059W	Saccharomyces cerevisiae	100	S000001835	SNZ3	Member of a stationary phase-induced gene family; expressed in the presence of galactose; transcription of SNZ3 is induced prior to diauxic shift, and also in the absence of thiamin in a Thi2p-dependent manner; forms a coregulated gene pair with SNO3
AV	YJR156C	Saccharomyces cerevisiae	100	S000003917	THI11	Protein involved in synthesis of the thiamine precursor HMP; member of a subtelomeric gene family including THI5, THI11, THI12, and THI13; hydroxymethylpyrimidine is also known as HMP
AV	YKR068C	Saccharomyces cerevisiae	100	S000001776	BET3	Core component of transport protein particle (TRAPP) complexes I-III; TRAPP complexes are related multimeric guanine nucleotide-exchange factors for the GTPase Ypt1, regulating ER-Golgi traffic (TRAPPI), intra-Golgi traffic (TRAPPII), endosome-Golgi traffic (TRAPPII and III) and autophagy (TRAPPIII); hydrophilic homodimeric protein that acts in conjunction with SNARE proteins in targeting and fus…
AV	YLR212C	Saccharomyces cerevisiae	100	S000004202	TUB4	Gamma-tubulin; involved in nucleating microtubules from both the cytoplasmic and nuclear faces of the spindle pole body; protein abundance increases in response to DNA replication stress
AV	YNR057C	Saccharomyces cerevisiae	100	S000005340	BIO4	Dethiobiotin synthetase; catalyzes the third step in the biotin biosynthesis pathway; BIO4 is in a cluster of 3 genes (BIO3, BIO4, and BIO5) that mediate biotin synthesis; BIO3 and BIO4 were acquired by horizontal gene transfer (HGT) from bacteria; expression appears to be repressed at low iron levels
AV	YPR011C	Saccharomyces cerevisiae	100	S000006215	NA	Mitochondrial transporter; major substrates are adenosine 5'-phosphosulfate (APS) and 3'-phospho-adenosine 5'-phosphosulfate (PAPS); member of the mitochondrial carrier family; the authentic, non-tagged protein is detected in highly purified mitochondria in high-throughput studies
AV	YPR138C	Saccharomyces cerevisiae	100	S000006342	MEP3	Ammonium permease of high capacity and low affinity; belongs to a ubiquitous family of cytoplasmic membrane proteins that transport only ammonium (NH4+); expression is under the nitrogen catabolite repression regulation ammonia permease; MEP3 has a paralog, MEP1, that arose from the whole genome duplication
AV	YPR176C	Saccharomyces cerevisiae	100	S000006380	BET2	Beta subunit of Type II geranylgeranyltransferase; required for vesicular transport between the endoplasmic reticulum and the Golgi; provides a membrane attachment moiety to Rab-like proteins Ypt1p and Sec4p; human homolog RABGGTB can complement yeast BET2 mutant
CRN	PEGC01000013.1_g1914	Cladosporium sp. SL-16	100	NA	NA	NA
CRN	VIT_00018142001	Vitis vinifera	100	NA	NA	NA
CRN	VIT_00035055001	Vitis vinifera	100	NA	NA	NA
CRN	VIT_00035061001	Vitis vinifera	100	NA	NA	NA
CRN	YJL038C	Saccharomyces cerevisiae	100	S000003575	LOH1	Protein involved in outer spore wall assembly; likely involved directly in dityrosine layer assembly; induced during sporulation; repressed during vegetative growth by Sum1p and Hst1p; sequence similar to adjacent ORF, IRC18/YJL037W, and the irc18 loh1 double mutant exhibits reduced dityrosine fluorescence relative to the single mutants; SWAT-GFP and mCherry fusion proteins localize to the cytoso…
CRN	YOR192C	Saccharomyces cerevisiae	100	S000005718	THI72	Transporter of thiamine or related compound; contributes to uptake of 5-aminoimidazole-4-carboxamide-1-beta-D-ribofuranoside (acadesine); shares sequence similarity with Thi7p
CRN	YPR011C	Saccharomyces cerevisiae	100	S000006215	NA	Mitochondrial transporter; major substrates are adenosine 5'-phosphosulfate (APS) and 3'-phospho-adenosine 5'-phosphosulfate (PAPS); member of the mitochondrial carrier family; the authentic, non-tagged protein is detected in highly purified mitochondria in high-throughput studies
OR	M438DRAFT_398122	Aureobasidium pullulans	100	NA	NA	NA
OR	M438DRAFT_400016	Aureobasidium pullulans	100	NA	NA	NA
OR	PEGC01000042.1_g9344	Cladosporium sp. SL-16	100	NA	NA	NA
OR	VIT_00001315001	Vitis vinifera	100	NA	NA	NA
OR	VIT_00008595001	Vitis vinifera	100	NA	NA	NA
OR	VIT_00008730001	Vitis vinifera	100	NA	NA	NA
OR	VIT_00011728001	Vitis vinifera	100	NA	NA	NA
OR	VIT_00011918001	Vitis vinifera	100	NA	NA	NA
OR	VIT_00012182001	Vitis vinifera	100	NA	NA	NA
OR	VIT_00015066001	Vitis vinifera	100	NA	NA	NA
OR	VIT_00017847001	Vitis vinifera	100	NA	NA	NA
OR	VIT_00019824001	Vitis vinifera	100	NA	NA	NA
OR	VIT_00025063001	Vitis vinifera	100	NA	NA	NA
OR	VIT_00025392001	Vitis vinifera	100	NA	NA	NA
OR	VIT_00025681001	Vitis vinifera	100	NA	NA	NA
OR	VIT_00026264001	Vitis vinifera	100	NA	NA	NA
OR	VIT_00026974001	Vitis vinifera	100	NA	NA	NA
OR	VIT_00028106001	Vitis vinifera	100	NA	NA	NA
OR	VIT_00031119001	Vitis vinifera	100	NA	NA	NA
OR	VIT_00035055001	Vitis vinifera	100	NA	NA	NA
OR	VIT_00035060001	Vitis vinifera	100	NA	NA	NA
OR	VIT_00035061001	Vitis vinifera	100	NA	NA	NA
OR	VIT_00036562001	Vitis vinifera	100	NA	NA	NA
OR	VIT_00038148001	Vitis vinifera	100	NA	NA	NA
OR	YDL055C	Saccharomyces cerevisiae	100	S000002213	PSA1	GDP-mannose pyrophosphorylase (mannose-1-phosphate guanyltransferase); synthesizes GDP-mannose from GTP and mannose-1-phosphate in cell wall biosynthesis; required for normal cell wall structure
OR	YDR047W	Saccharomyces cerevisiae	100	S000002454	HEM12	Uroporphyrinogen decarboxylase; catalyzes the fifth step in the heme biosynthetic pathway; localizes to both the cytoplasm and nucleus; a hem12 mutant has phenotypes similar to patients with porphyria cutanea tarda
OR	YFL059W	Saccharomyces cerevisiae	100	S000001835	SNZ3	Member of a stationary phase-induced gene family; expressed in the presence of galactose; transcription of SNZ3 is induced prior to diauxic shift, and also in the absence of thiamin in a Thi2p-dependent manner; forms a coregulated gene pair with SNO3
OR	YOL155C	Saccharomyces cerevisiae	100	S000005515	HPF1	Haze-protective mannoprotein; reduces the particle size of aggregated proteins in white wines
OR	YOR192C	Saccharomyces cerevisiae	100	S000005718	THI72	Transporter of thiamine or related compound; contributes to uptake of 5-aminoimidazole-4-carboxamide-1-beta-D-ribofuranoside (acadesine); shares sequence similarity with Thi7p
OR	YPR138C	Saccharomyces cerevisiae	100	S000006342	MEP3	Ammonium permease of high capacity and low affinity; belongs to a ubiquitous family of cytoplasmic membrane proteins that transport only ammonium (NH4+); expression is under the nitrogen catabolite repression regulation ammonia permease; MEP3 has a paralog, MEP1, that arose from the whole genome duplication
RRV	M438DRAFT_398122	Aureobasidium pullulans	100	NA	NA	NA
RRV	M438DRAFT_400016	Aureobasidium pullulans	100	NA	NA	NA
RRV	PEGC01000004.1_g8988	Cladosporium sp. SL-16	100	NA	NA	NA
RRV	VIT_00008730001	Vitis vinifera	100	NA	NA	NA
RRV	VIT_00011918001	Vitis vinifera	100	NA	NA	NA
RRV	VIT_00017847001	Vitis vinifera	100	NA	NA	NA
RRV	VIT_00025063001	Vitis vinifera	100	NA	NA	NA
RRV	VIT_00026264001	Vitis vinifera	100	NA	NA	NA
RRV	VIT_00035055001	Vitis vinifera	100	NA	NA	NA
RRV	VIT_00035061001	Vitis vinifera	100	NA	NA	NA
RRV	VIT_00038148001	Vitis vinifera	100	NA	NA	NA
RRV	YDL244W	Saccharomyces cerevisiae	100	S000002403	THI13	Protein involved in synthesis of the thiamine precursor HMP; member of a subtelomeric gene family including THI5, THI11, THI12, and THI13; hydroxymethylpyrimidine is also known as HMP
RRV	YDR261C	Saccharomyces cerevisiae	100	S000002669	EXG2	Exo-1,3-beta-glucanase; involved in cell wall beta-glucan assembly; may be anchored to the plasma membrane via a glycosylphosphatidylinositol (GPI) anchor
RRV	YDR281C	Saccharomyces cerevisiae	100	S000002689	PHM6	Protein of unknown function; expression is regulated by phosphate levels
RRV	YJL038C	Saccharomyces cerevisiae	100	S000003575	LOH1	Protein involved in outer spore wall assembly; likely involved directly in dityrosine layer assembly; induced during sporulation; repressed during vegetative growth by Sum1p and Hst1p; sequence similar to adjacent ORF, IRC18/YJL037W, and the irc18 loh1 double mutant exhibits reduced dityrosine fluorescence relative to the single mutants; SWAT-GFP and mCherry fusion proteins localize to the cytoso…
RRV	YLR212C	Saccharomyces cerevisiae	100	S000004202	TUB4	Gamma-tubulin; involved in nucleating microtubules from both the cytoplasmic and nuclear faces of the spindle pole body; protein abundance increases in response to DNA replication stress
RRV	YOR192C	Saccharomyces cerevisiae	100	S000005718	THI72	Transporter of thiamine or related compound; contributes to uptake of 5-aminoimidazole-4-carboxamide-1-beta-D-ribofuranoside (acadesine); shares sequence similarity with Thi7p
RRV	YOR209C	Saccharomyces cerevisiae	100	S000005735	NPT1	Nicotinate phosphoribosyltransferase; acts in the salvage pathway of NAD+ biosynthesis; required for silencing at rDNA and telomeres and has a role in silencing at mating-type loci; localized to the nucleus
RRV	YPR011C	Saccharomyces cerevisiae	100	S000006215	NA	Mitochondrial transporter; major substrates are adenosine 5'-phosphosulfate (APS) and 3'-phospho-adenosine 5'-phosphosulfate (PAPS); member of the mitochondrial carrier family; the authentic, non-tagged protein is detected in highly purified mitochondria in high-throughput studies
RRV	YPR138C	Saccharomyces cerevisiae	100	S000006342	MEP3	Ammonium permease of high capacity and low affinity; belongs to a ubiquitous family of cytoplasmic membrane proteins that transport only ammonium (NH4+); expression is under the nitrogen catabolite repression regulation ammonia permease; MEP3 has a paralog, MEP1, that arose from the whole genome duplication
RRV	YPR176C	Saccharomyces cerevisiae	100	S000006380	BET2	Beta subunit of Type II geranylgeranyltransferase; required for vesicular transport between the endoplasmic reticulum and the Golgi; provides a membrane attachment moiety to Rab-like proteins Ypt1p and Sec4p; human homolog RABGGTB can complement yeast BET2 mutant
SMV	CU098_008023	Rhizopus stolonifer	100	NA	NA	NA
SMV	CU098_010062	Rhizopus stolonifer	100	NA	NA	NA
SMV	CU098_013886	Rhizopus stolonifer	100	NA	NA	NA
SMV	PEGC01000003.1_g6645	Cladosporium sp. SL-16	100	NA	NA	NA
SMV	PEGC01000004.1_g8988	Cladosporium sp. SL-16	100	NA	NA	NA
SMV	PEGC01000013.1_g1914	Cladosporium sp. SL-16	100	NA	NA	NA
SMV	PEGC01000014.1_g2247	Cladosporium sp. SL-16	100	NA	NA	NA
SMV	PEGC01000026.1_g5118	Cladosporium sp. SL-16	100	NA	NA	NA
SMV	PEGC01000029.1_g5862	Cladosporium sp. SL-16	100	NA	NA	NA
SMV	VIT_00011728001	Vitis vinifera	100	NA	NA	NA
SMV	VIT_00011918001	Vitis vinifera	100	NA	NA	NA
SMV	VIT_00018142001	Vitis vinifera	100	NA	NA	NA
SMV	VIT_00025063001	Vitis vinifera	100	NA	NA	NA
SMV	VIT_00025681001	Vitis vinifera	100	NA	NA	NA
SMV	VIT_00026974001	Vitis vinifera	100	NA	NA	NA
SMV	VIT_00031119001	Vitis vinifera	100	NA	NA	NA
SMV	VIT_00035055001	Vitis vinifera	100	NA	NA	NA
SMV	VIT_00035060001	Vitis vinifera	100	NA	NA	NA
SMV	VIT_00038148001	Vitis vinifera	100	NA	NA	NA
SMV	YJL038C	Saccharomyces cerevisiae	100	S000003575	LOH1	Protein involved in outer spore wall assembly; likely involved directly in dityrosine layer assembly; induced during sporulation; repressed during vegetative growth by Sum1p and Hst1p; sequence similar to adjacent ORF, IRC18/YJL037W, and the irc18 loh1 double mutant exhibits reduced dityrosine fluorescence relative to the single mutants; SWAT-GFP and mCherry fusion proteins localize to the cytoso…
SMV	YLR212C	Saccharomyces cerevisiae	100	S000004202	TUB4	Gamma-tubulin; involved in nucleating microtubules from both the cytoplasmic and nuclear faces of the spindle pole body; protein abundance increases in response to DNA replication stress
SMV	YPL231W	Saccharomyces cerevisiae	100	S000006152	FAS2	Alpha subunit of fatty acid synthetase; complex catalyzes the synthesis of long-chain saturated fatty acids; contains the acyl-carrier protein domain and beta-ketoacyl reductase, beta-ketoacyl synthase and self-pantetheinylation activities
SMV	YPR011C	Saccharomyces cerevisiae	100	S000006215	NA	Mitochondrial transporter; major substrates are adenosine 5'-phosphosulfate (APS) and 3'-phospho-adenosine 5'-phosphosulfate (PAPS); member of the mitochondrial carrier family; the authentic, non-tagged protein is detected in highly purified mitochondria in high-throughput studies
SMV	YPR138C	Saccharomyces cerevisiae	100	S000006342	MEP3	Ammonium permease of high capacity and low affinity; belongs to a ubiquitous family of cytoplasmic membrane proteins that transport only ammonium (NH4+); expression is under the nitrogen catabolite repression regulation ammonia permease; MEP3 has a paralog, MEP1, that arose from the whole genome duplication
SNC	M438DRAFT_296747	Aureobasidium pullulans	100	NA	NA	NA
SNC	M438DRAFT_342985	Aureobasidium pullulans	100	NA	NA	NA
SNC	M438DRAFT_367710	Aureobasidium pullulans	100	NA	NA	NA
SNC	M438DRAFT_398122	Aureobasidium pullulans	100	NA	NA	NA
SNC	M438DRAFT_400016	Aureobasidium pullulans	100	NA	NA	NA
SNC	PEGC01000003.1_g6645	Cladosporium sp. SL-16	100	NA	NA	NA
SNC	PEGC01000013.1_g1914	Cladosporium sp. SL-16	100	NA	NA	NA
SNC	PEGC01000014.1_g2247	Cladosporium sp. SL-16	100	NA	NA	NA
SNC	VIT_00011728001	Vitis vinifera	100	NA	NA	NA
SNC	VIT_00011918001	Vitis vinifera	100	NA	NA	NA
SNC	VIT_00026974001	Vitis vinifera	100	NA	NA	NA
SNC	VIT_00031119001	Vitis vinifera	100	NA	NA	NA
SNC	VIT_00035061001	Vitis vinifera	100	NA	NA	NA
SNC	YDL055C	Saccharomyces cerevisiae	100	S000002213	PSA1	GDP-mannose pyrophosphorylase (mannose-1-phosphate guanyltransferase); synthesizes GDP-mannose from GTP and mannose-1-phosphate in cell wall biosynthesis; required for normal cell wall structure
SNC	YDL244W	Saccharomyces cerevisiae	100	S000002403	THI13	Protein involved in synthesis of the thiamine precursor HMP; member of a subtelomeric gene family including THI5, THI11, THI12, and THI13; hydroxymethylpyrimidine is also known as HMP
SNC	YFL059W	Saccharomyces cerevisiae	100	S000001835	SNZ3	Member of a stationary phase-induced gene family; expressed in the presence of galactose; transcription of SNZ3 is induced prior to diauxic shift, and also in the absence of thiamin in a Thi2p-dependent manner; forms a coregulated gene pair with SNO3
SNC	YJR156C	Saccharomyces cerevisiae	100	S000003917	THI11	Protein involved in synthesis of the thiamine precursor HMP; member of a subtelomeric gene family including THI5, THI11, THI12, and THI13; hydroxymethylpyrimidine is also known as HMP
SNC	YKL121W	Saccharomyces cerevisiae	100	S000001604	DGR2	Protein of unknown function; null mutant is resistant to 2-deoxy-D-glucose and displays abnormally elongated buds; DGR2 has a paralog, YMR102C, that arose from the whole genome duplication
SNC	YPR011C	Saccharomyces cerevisiae	100	S000006215	NA	Mitochondrial transporter; major substrates are adenosine 5'-phosphosulfate (APS) and 3'-phospho-adenosine 5'-phosphosulfate (PAPS); member of the mitochondrial carrier family; the authentic, non-tagged protein is detected in highly purified mitochondria in high-throughput studies
SNC	YPR176C	Saccharomyces cerevisiae	100	S000006380	BET2	Beta subunit of Type II geranylgeranyltransferase; required for vesicular transport between the endoplasmic reticulum and the Golgi; provides a membrane attachment moiety to Rab-like proteins Ypt1p and Sec4p; human homolog RABGGTB can complement yeast BET2 mutant
SRH	PEGC01000014.1_g2247	Cladosporium sp. SL-16	100	NA	NA	NA
SRH	VIT_00035055001	Vitis vinifera	100	NA	NA	NA
SRH	YPR011C	Saccharomyces cerevisiae	100	S000006215	NA	Mitochondrial transporter; major substrates are adenosine 5'-phosphosulfate (APS) and 3'-phospho-adenosine 5'-phosphosulfate (PAPS); member of the mitochondrial carrier family; the authentic, non-tagged protein is detected in highly purified mitochondria in high-throughput studies
