# Supplementary material for: Transcriptomics Provides a Genetic Signature of Vineyard Site and Offers Insight into Vintage-Independent Inoculated Fermentation Outcomes
Source: mSystems. 2021 Apr 13;6(2):e00033-21. doi: 10.1128/mSystems.00033-21 (PMC8546962; doi:10.1128/mSystems.00033-21)
Supplement: DATA SET S4 [file msystems.00033-21-sd004.xlsx]

## Sheet: amplicon_reads
Library Name	reads in each 16s amplicon library	reads in each 16s amplicon library after filtering mitochondria and chloroplast reads	ITS: reads in each ITS amplicon library
2016_AS1_A	42106	4115	30432
2016_AS1_B	44043	4931	27054
2016_AS1_C	35569	4092	48824
2016_AS1_D	61234	5685	38716
2016_AS2_A	30681	4207	59232
2016_AS2_B	34453	3122	48210
2016_AS2_C	34584	3333	33485
2016_AS2_D	39527	4665	30949
2016_AV1_A	47072	26250	45955
2016_AV1_B	43585	21682	55287
2016_AV1_C	46980	30105	61941
2016_AV1_D	47241	30425	65044
2016_CRN1_A	44553	16263	49900
2016_CRN1_B	51882	15508	47076
2016_CRN1_C	51068	10074	40929
2016_CRN1_D	46848	22415	57744
2016_OR1_A	58193	4766	46894
2016_OR1_B	59329	9360	52482
2016_OR1_C	46665	4716	41793
2016_OR1_D	71276	17549	45190
2016_RRV1_A	37871	21864	63303
2016_RRV1_B	45500	15800	50241
2016_RRV1_C	44378	14915	43325
2016_RRV1_D	46908	17513	28795
2016_RRV2_A	48995	18487	36944
2016_RRV2_B	50676	26513	32074
2016_RRV2_C	42706	20940	35984
2016_RRV2_D	47872	19939	35066
2016_RRV3_A	38045	16262	57167
2016_RRV3_B	54778	19293	56090
2016_RRV3_C	47206	14809	61285
2016_RRV3_D	56756	19075	64406
2016_SMV1_A	34483	12214	34929
2016_SMV1_B	40564	24633	28712
2016_SMV1_C	34935	19359	32594
2016_SMV1_D	76137	22419	30059
2016_SMV2_A	42510	4393	61764
2016_SMV2_B	39769	3662	61769
2016_SMV2_C	40071	2823	38978
2016_SMV2_D	42098	5278	55409
2016_SNC1_A	52141	5629	43090
2016_SNC1_B	56754	6486	45461
2016_SNC1_C	37902	5494	44774
2016_SNC1_D	52592	6812	59862
2016_SNC2_A	58550	30387	34888
2016_SNC2_B	26005	10455	33970
2016_SNC2_C	49749	9167	32061
2016_SNC2_D	54218	14643	43731
2016_SRH1_A	35859	9162	31431
2016_SRH1_B	49070	11021	35684
2016_SRH1_C	23592	9750	20038
2016_SRH1_D	47681	7571	31760
2017_AS1_A	32479	3805	83481
2017_AS1_B	46355	5733	75389
2017_AS1_C	52904	7518	78713
2017_AS1_D	7584	5114	38099
2017_AS2_A	40486	4278	83614
2017_AS2_B	36859	4670	60974
2017_AS2_C	40788	4191	22510
2017_AS2_D	37184	3921	42270
2017_AV1_A	30003	5944	28134
2017_AV1_B	31774	7884	33323
2017_AV1_C	26000	4390	53229
2017_AV1_D	34951	8446	68914
2017_AV2_A	40151	15969	7122
2017_AV2_B	55079	25623	17952
2017_AV2_C	33167	14091	22463
2017_AV2_D	70684	31061	25054
2017_CRN1_A	41465	4155	29109
2017_CRN1_B	41607	3490	36416
2017_CRN1_C	28234	12759	25953
2017_CRN1_D	39707	2679	30885
2017_OR1_A	32390	6058	12461
2017_OR1_B	51082	8408	42022
2017_OR1_C	29896	5771	58839
2017_OR1_D	55040	18055	39910
2017_OR2_A	32590	5230	38960
2017_OR2_B	52491	6647	39447
2017_OR2_C	52727	8892	26555
2017_OR2_D	42320	5431	37909
2017_RRV1_A	42593	12360	45389
2017_RRV1_B	32097	10821	41551
2017_RRV1_C	33859	9224	43861
2017_RRV1_D	37945	9573	16958
2017_RRV2_A	44294	16254	33170
2017_RRV2_B	26971	9612	54785
2017_RRV2_C	37675	13499	73790
2017_RRV2_D	28874	12228	51868
2017_RRV3_A	20002	5905	35130
2017_RRV3_B	57928	18552	50846
2017_RRV3_C	50551	13017	53310
2017_RRV3_D	35358	10275	45611
2017_SMV1_A	34796	27300	41498
2017_SMV1_B	36400	28287	36898
2017_SMV1_C	34870	25103	34564
2017_SMV1_D	35911	30834	38319
2017_SMV2_A	45191	36423	30798
2017_SMV2_B	49609	40941	44712
2017_SMV2_C	41234	36350	66202
2017_SMV2_D	51233	41007	39667
2017_SNC1_A	44161	6835	15493
2017_SNC1_B	33367	5261	38118
2017_SNC1_C	43346	4908	34297
2017_SNC1_D	40811	8158	34732
2017_SNC2_A	38949	6984	35027
2017_SNC2_B	47775	6109	35854
2017_SNC2_C	46741	6599	21091
2017_SNC2_D	50089	6382	62280
2017_SRH1_A	47265	29886	52213
2017_SRH1_B	42655	27471	45035
2017_SRH1_C	43465	27851	46409
2017_SRH1_D	52903	33986	61350
2019_AS1_A	39109	4168	27436
2019_AS1_B	4023	518	28316
2019_AS1_C	41445	3870	28299
2019_AS1_D	31032	2167	27165
2019_AS2_A	33259	1722	27274
2019_AS2_B	35390	3008	24613
2019_AS2_C	61169	6057	29548
2019_AS2_D	39945	3366	27015
2019_AV1_A	29710	14709	22670
2019_AV1_B	31609	20778	25744
2019_AV1_C	34202	19338	24084
2019_AV1_D	32538	21608	23067
2019_AV2_A	29574	14913	22553
2019_AV2_B	30341	17774	16137
2019_AV2_C	33720	19188	13502
2019_CRN1_A	36224	5850	21477
2019_CRN1_B	25684	7106	17387
2019_CRN1_C	35231	6188	23140
2019_CRN1_D	36501	5088	31398
2019_OR1_A	30800	15822	19490
2019_OR1_B	26303	10527	21540
2019_OR1_C	24178	10864	21558
2019_OR1_D	25294	7920	24740
2019_OR2_A	27891	9271	21940
2019_OR2_B	28323	9496	23291
2019_OR2_C	28325	8903	23178
2019_OR2_D	26280	7403	21238
2019_RRV2_A	31497	4761	25780
2019_RRV2_B	28501	4380	26142
2019_RRV2_C	33799	5947	19788
2019_RRV2_D	35143	6735	20618
2019_RRV3_A	27485	17680	22058
2019_RRV3_B	27210	16634	20649
2019_RRV3_C	24862	15545	21389
2019_RRV3_D	23381	14824	20931
2019_SMV1_A	36348	10564	30895
2019_SMV1_B	37415	12380	26390
2019_SMV1_C	35368	8584	30906
2019_SMV1_D	30232	6958	26339
2019_SMV2_A	29337	10157	25777
2019_SMV2_B	32952	10809	24468
2019_SMV2_C	32218	10633	25412
2019_SMV2_D	35658	11644	25693
2019_SNC1_A	27817	19770	22934
2019_SNC1_B	28983	17331	21978
2019_SNC1_C	27300	17689	25134
2019_SNC1_D	31038	15875	11765
2019_SRH1_A	22706	9448	19514
2019_SRH1_B	31413	12227	22341
2019_SRH1_C	31011	12444	19923
2019_SRH1_D	28061	10599	20162

## Sheet: rna_seq_reads
Library Name	Reads in 3' Tag Seq library
2017_AS1_1_1	5900196
2017_AS1_1_3	5476107
2017_AS1_1_4	5013922
2017_AS1_4_1	5409324
2017_AS1_4_3	4179739
2017_AS1_4_4	5019627
2017_AS2_5_1	5423165
2017_AS2_5_3	3530051
2017_AS2_5_4	3962010
2017_AS2_6_1	5439438
2017_AS2_6_3	4494556
2017_AS2_6_4	4037604
2017_SNC2_9_1	2695754
2017_SNC2_9_4	1872324
2017_SNC2_9_5	2055629
2017_SNC2_12_1	6629137
2017_SNC2_12_4	1241178
2017_SNC2_12_5	6598104
2017_CRN1_13_1	2290659
2017_CRN1_13_4	1644333
2017_CRN1_13_5	2362164
2017_CRN1_16_1	2954466
2017_CRN1_16_4	2403900
2017_CRN1_16_5	2348798
2017_SMV1_19_1	8361167
2017_SMV1_19_3	2035564
2017_SMV1_19_5	2082884
2017_SMV1_20_1	1716154
2017_SMV1_20_3	2160686
2017_SMV1_20_5	2359163
2017_SMV2_22_1	1764953
2017_SMV2_22_3	1779041
2017_SMV2_22_5	2140315
2017_SMV2_24_1	2169033
2017_SMV2_24_3	1632809
2017_SMV2_24_5	2110840
2017_RRV2_25_1	2448414
2017_RRV2_25_3	2050948
2017_RRV2_25_5	2225882
2017_RRV2_28_1	2127503
2017_RRV2_28_3	1936046
2017_RRV2_28_5	2338710
2017_RRV1_29_1	2341978
2017_RRV1_29_3	1979300
2017_RRV1_29_5	2079412
2017_RRV1_31_1	2624296
2017_RRV1_31_3	1999264
2017_RRV1_31_5	2269648
2017_SNC1_33_1	2549322
2017_SNC1_33_3	1703752
2017_SNC1_33_5	2570739
2017_SNC1_34_1	3363819
2017_SNC1_34_3	2081686
2017_SNC1_34_5	1101630
2017_SRH1_37_1	2150782
2017_SRH1_37_3	1354632
2017_SRH1_37_5	1121957
2017_SRH1_40_1	1449368
2017_SRH1_40_3	1424168
2017_SRH1_40_5	2125364
2017_AV1_42_1	2512103
2017_AV1_42_3	1690884
2017_AV1_42_5	2506982
2017_AV1_44_1	2087132
2017_AV1_44_3	1663842
2017_AV1_44_5	1700431
2017_RRV3_46_1	2004915
2017_RRV3_46_3	1013801
2017_RRV3_46_5	1574452
2017_RRV3_47_1	2033277
2017_RRV3_47_3	1233149
2017_RRV3_47_5	2247267
2017_AV2_50_1	2603678
2017_AV2_50_3	1486432
2017_AV2_50_5	2287764
2017_AV2_51_1	2514531
2017_AV2_51_3	1828571
2017_AV2_51_5	2085568
2017_OR1_53_1	2494751
2017_OR1_53_3	2058798
2017_OR1_53_5	505629
2017_OR1_54_1	1940691
2017_OR1_54_3	2052303
2017_OR1_54_5	1346565
2017_OR2_59_1	2836509
2017_OR2_59_3	2080638
2017_OR2_59_5	2022026
2017_OR2_60_1	2375050
2017_OR2_60_3	1800618
2017_OR2_60_5	1203483
2019_CRN1_1_3	697781
2019_CRN1_1_4	844719
2019_CRN1_1_5	883634
2019_CRN1_2_3	948526
2019_CRN1_2_4	642074
2019_CRN1_2_5	751624
2019_SNC2_5_3	716659
2019_SNC2_5_4	980317
2019_SNC2_5_5	725962
2019_SNC2_6_3	724410
2019_SNC2_6_4	625378
2019_SNC2_6_5	1344812
2019_RRV1_9_3	704093
2019_RRV1_9_4	1211011
2019_RRV1_9_5	826314
2019_RRV1_10_3	529884
2019_RRV1_10_4	755326
2019_RRV1_10_5	1155562
2019_SNC1_13_3	698091
2019_SNC1_13_4	160397
2019_SNC1_13_5	539620
2019_SNC1_14_3	623980
2019_SNC1_14_4	490877
2019_SNC1_14_5	641317
2019_AS2_19_3	893074
2019_AS2_19_4	504046
2019_AS2_19_5	522941
2019_AS2_20_3	624344
2019_AS2_20_4	744880
2019_AS2_20_5	501396
2019_RRV2_21_3	736403
2019_RRV2_21_4	616835
2019_RRV2_21_5	899575
2019_RRV2_22_3	670954
2019_RRV2_22_4	706433
2019_RRV2_22_5	968181
2019_AS1_26_3	708263
2019_AS1_26_4	753422
2019_AS1_26_5	1040489
2019_AS1_27_3	1098422
2019_AS1_27_4	837633
2019_AS1_27_5	1396261
2019_RRV3_29_3	547077
2019_RRV3_29_4	1208348
2019_RRV3_29_5	1059527
2019_RRV3_30_3	918343
2019_RRV3_30_4	726206
2019_RRV3_30_5	1583966
2019_AV1_33_3	666045
2019_AV1_33_4	598781
2019_AV1_33_5	666244
2019_AV1_34_3	763749
2019_AV1_34_4	673132
2019_AV1_34_5	1072289
2019_AV2_38_3	599183
2019_AV2_38_4	771781
2019_AV2_38_5	912778
2019_AV2_39_3	546717
2019_AV2_39_4	545647
2019_AV2_39_5	1067800
2019_SRH1_41_3	489532
2019_SRH1_41_4	673303
2019_SRH1_41_5	462575
2019_SRH1_42_3	502578
2019_SRH1_42_4	491594
2019_SRH1_42_5	920745
2019_SMV2_45_3	641336
2019_SMV2_45_4	966024
2019_SMV2_45_5	599070
2019_SMV2_48_3	903711
2019_SMV2_48_4	680612
2019_SMV2_48_5	1054163
2019_SMV1_50_3	970276
2019_SMV1_50_4	871470
2019_SMV1_50_5	760428
2019_SMV1_51_3	1059523
2019_SMV1_51_4	642567
2019_SMV1_51_5	1228218
2019_OR1_53_3	813754
2019_OR1_53_4	956435
2019_OR1_53_5	1040884
2019_OR1_54_3	619190
2019_OR1_54_4	634657
2019_OR1_54_5	1000373
2019_OR2_57_3	778828
2019_OR2_57_4	720587
2019_OR2_57_5	679251
2019_OR2_58_3	537859
2019_OR2_58_4	700069
2019_OR2_58_5	716833

## Sheet: Genome Information
Species names and accession numbers for genomes used in this study.
species	accession
Aureobasidium pullulans	GCA_004917305.1
Aureobasidium pullulans	GCA_000721785.1
Botrytis cinerea	GCA_000143535.4
Botrytis cinerea	GCA_000349525.1
Cladosporium sp. SL-16	GCA_002921095.1
Hanseniaspora opuntiae	GCA_001749795.1
Hanseniaspora uvarum	GCA_000968475.1
Lachancea thermotolerans	GCF_000142805.1
Metschnikowia fructicola	GCA_000317355.2
Metschnikowia sp. AWRI3582	GCA_002894445.1
Pichia kudriavzevii	GCA_003054445.1
Rhizopus stolonifer	GCA_003325415.1
Saccharomyces cerevisiae	GCA_000146045.2
Starmerella bacillaris	GCA_002024125.1
Vitis vinifera	GCA_000003745.2
